# Supplementary material for: Multi-meta-omics reveal distinct microbial genomic profiles and metabolic dysregulation in non-celiac gluten sensitivity
Source: mSphere. 2026 Mar 30;11(4):e00856-25. doi: 10.1128/msphere.00856-25 (PMC13123714; doi:10.1128/msphere.00856-25)
Supplement: Data S1 — Contig characteristics. [file msphere.00856-25-s0001.xlsx]

## Sheet: Alignment_stats
Sample name	Total_reads	Reads after adapter trimming	Reads aligned to human genome	Reads aligned to Bacteria genome	Reads aligned to Fungi genome	Reads aligned to viral genome	Reads aligned to archaea genome
10	52117928	51777352	11643274	5382244	2868	403	1975
13	55390906	55101028	11637712	9188030	5290	374	4686
21	65881488	65142676	8197189	28021050	6287	1770	8109
24	59303046	58865042	11358178	30057778	6633	361	3385
33	68877576	68555528	6037792	19786141	19061	938	10865
45	68747624	67498810	18245834	30056393	8509	1183	4532
60	73020438	72049650	9595488	41845964	3688	14173	4648
92	78444952	78006890	5284543	27981151	16079	961	11651
106	79912200	79106558	17494794	27891120	14924	3632	14001
115	52670704	52354108	2228624	24003457	10135	103	5092
140	69683740	68951110	18528628	31090907	6762	459	4340
141	59826752	58973146	16329726	20999435	9755	828	4822
154	69091976	68782426	5101978	30696606	9885	1182	19541
216	70657614	69958760	17396126	29355254	8288	281	4995
222	73872092	66424886	29063101	28930409	12530	179	5714
231	61785708	61053968	8382903	18362189	14790	271	5354
232	60493368	60033766	14468110	29179529	5548	376	4423
235	70640750	70127776	13961144	30980744	10096	4639	5630
244	68984744	68597340	9912742	33840744	4036	407	3694
245	62169482	59677826	15785379	23651072	7451	25259	0
294	65680752	57085900	20793513	18795184	16610	129	5853
349	91542910	89844192	10285240	5126463	1013	35	1603
526	80038084	79416950	7457960	21716998	20828	1644	0
530	79488382	78882260	8748410	32712834	7861	2045	6559
533	74629944	73997968	6415469	27816626	101757	742	22551
536	64845504	64279242	6977797	15387543	19223	7544	5596
537	86558074	71749074	29395043	25218877	29444	21764	6513
538	75499928	74965996	8242083	25804028	13108	16156	6266
10_PG	70648434	69958148	6042010	33389227	12015	895	5697
106_PG	81432304	80598006	17964486	23739887	15028	6436	14111
115_PG	60552404	60100872	10289612	20509717	11997	15825	6703
13_PG	57831782	57458338	9721944	19755906	26357	602	23592
140_PG	79506204	65835386	65835386	65835386	6354	12792	4266
141_PG	87040880	85950136	27433228	1136372	437	20449	244
154_PG	97993522	95312842	14858413	46208967	14104	1504	7633
21_PG	85388620	84024750	13586503	24457101	22011	1795	7534
24_PG	64076814	63705406	12368292	23463374	10709	159	5348
33_PG	65830594	65371586	6578801	2171769	2333	198	0
349_PG	75560298	74762212	5791712	48272180	6525	282	8102
45_PG	52755566	52463542	9074490	17001485	12041	2478	4195
60_PG	67920926	65193000	14002654	29180438	311391	2488	7435
92_PG	61083454	60540922	7153633	20733764	14797	1027	0

## Sheet: Denovo_sample_stat
Sample name	No.of_scaffolds(>=0_bp)	No.of_scaffolds(>=1000bp)	No.of_scaffolds(>=5000bp)	No.of_scaffolds(>=10000bp)	No.of_scaffolds(>=25000_bp)	No.of_scaffolds(>=50000_bp)	N50	N75	L50	L75
10	379080	46618	6161	2839	1126	516	5531	1346	5446	31875
13	542022	43980	6071	2650	825	246	3095	981	10565	45120
21	290324	64706	6753	2579	843	347	2801	1079	15663	58379
24	172246	17098	2778	1359	431	153	5089	1183	2727	13609
33	212924	45874	6166	2643	857	320	4059	1271	8021	34299
45	441496	51601	6931	2874	868	299	3601	1225	10592	40565
60	112796	25013	4581	2496	1103	553	17207	2168	1568	10395
92	295141	60176	9218	4221	1427	621	5856	1435	7709	38798
106	733741	77739	10227	4222	1180	392	3228	1083	17963	69848
115	326408	28068	4267	2088	669	257	4967	1177	4292	22547
140	317711	34984	4499	1960	505	153	2918	1028	8497	33659
141	577456	48529	6510	2546	518	96	2706	997	13983	48712
154	457539	77970	9002	3651	1060	412	2615	968	20428	81790
216	378724	38481	6025	2970	1031	374	5396	1244	5567	28851
222	16800	4857	1755	1125	611	337	56282	14837	302	890
231	150769	32138	4661	2005	566	175	3727	1194	6527	25820
232	475620	54875	7110	2811	734	190	3033	1095	13469	48925
235	338442	40011	6423	2827	784	239	4404	1285	7401	29849
244	184982	22921	5533	2945	1129	447	14711	2884	2027	8815
245	144661	31356	5768	2797	848	278	6457	1433	4497	20799
294	126055	26392	4757	2053	572	139	4770	1338	5012	19116
349	540984	38881	4064	1824	543	184	1938	843	13366	51935
526	98103	24184	4547	2415	905	301	8912	1645	2699	13294
530	91907	23257	4113	2042	739	294	8062	1792	2512	12381
533	338491	69042	10402	5281	1922	684	5758	1303	9073	48683
536	194241	36386	6069	2712	809	249	4967	1350	6126	25604
537	74946	17017	2749	1136	337	113	4598	1278	3032	12688
538	117854	25676	3323	1641	616	194	3998	1173	4265	20758
10_PG	256223	26098	4156	2019	645	192	4930	1215	4199	20170
106_PG	584677	53689	8774	4048	1303	463	5056	1223	8666	41750
115_PG	441013	45989	6682	3090	1146	520	5690	1340	5767	31877
13_PG	685092	87042	11009	4149	902	222	2690	1035	24586	83188
140_PG	127077	31959	4951	2061	629	221	4654	1357	5415	22428
141_PG	806747	87857	13024	5488	1369	365	3599	1148	19119	73780
154_PG	190417	46545	6831	3222	1234	501	5780	1452	5801	29591
21_PG	120200	28438	4449	2171	653	184	4750	1287	4656	20708
24_PG	234234	29150	3746	1430	480	201	3757	1275	5511	22051
33_PG	169949	38344	5298	2490	819	335	4839	1254	5508	28279
349_PG	584105	50577	5452	2198	722	306	2745	1000	12365	50518
45_PG	328822	42178	6077	2448	615	170	3466	1183	9498	34521
60_PG	150133	37250	6850	3314	1174	472	8368	1811	4024	19557
92_PG	229492	49975	7253	3198	1053	326	4220	1237	8820	38265
