# Supplementary material for: Multi-meta-omics reveal distinct microbial genomic profiles and metabolic dysregulation in non-celiac gluten sensitivity
Source: mSphere. 2026 Mar 30;11(4):e00856-25. doi: 10.1128/msphere.00856-25 (PMC13123714; doi:10.1128/msphere.00856-25)
Supplement: Data S2 — Metagenome bin summary, differential MAGs, and Kraken-based differential taxa. [file msphere.00856-25-s0002.xlsx]

## Sheet: IBS, NCGS, NCGS_PG bins
IBS Bins
sample_id	bin	uniqueBacSCGs	redundantBacSCGs	uniqueArcSCGs	redundantArcSCGs	bacRatio	arcRatio	size	contigs	N50	binScore	SCG_completeness	SCG_redundancy	HQ-MAG	Inclusion in Pangenome analysis
216	maxbin_res.023.fasta	51	1	14	0	1	0.368421	3448749	163	78359	0.9784	100	1.96	Yes	No
216	maxbin_res.011.fasta	50	2	14	0	0.980392	0.368421	2435699	52	89284	0.9368	98.04	3.92	Yes	No
216	3980	50	2	16	1	0.980392	0.421053	2688936	93	54881	0.9368	98.04	3.92	Yes	No
216	14877	50	2	13	0	0.980392	0.342105	2652507	145	29110	0.9368	98.04	3.92	Yes	No
216	maxbin_res.022.fasta	51	3	16	1	1	0.421053	2036341	177	36767	0.9353	100	5.88	Yes	No
216	2869	47	0	11	1	0.921569	0.289474	2526712	162	22734	0.9216	92.16	2.63	Yes	No
216	maxbin_res.002.fasta	51	4	15	0	1	0.394737	3007413	204	63664	0.9137	100	7.84	Yes	Yes (Ligilactobacillus)
216	maxbin_res.012.fasta	47	1	16	1	0.921569	0.421053	2424602	88	46704	0.899	92.16	2.63	Yes	No
216	3047	48	2	16	1	0.941176	0.421053	2376097	162	20317	0.8966	94.12	3.92	Yes	No
216	maxbin_res.004.fasta	49	3	15	2	0.960784	0.394737	3022979	108	62627	0.8946	96.08	5.88	Yes	No
216	9844_sub	49	3	16	1	0.960784	0.421053	4586980	427	20795	0.8946	96.08	5.88	Yes	No
216	214	47	2	15	0	0.921569	0.394737	2268327	93	30954	0.8764	92.16	3.92	Yes	Yes (Prevotella_sp)
216	2825	47	2	15	1	0.921569	0.394737	1447827	259	6734	0.8764	92.16	3.92	Yes	No
216	maxbin_res.008.fasta	50	5	14	0	0.980392	0.368421	3164853	167	41144	0.8616	98.04	9.8	Yes	No
216	maxbin_res.024.fasta	45	1	15	1	0.882353	0.394737	2368801	134	43012	0.8592	88.24	2.63	Yes	No
216	maxbin_res.029.fasta_sub	48	4	15	3	0.941176	0.394737	2144956	296	14141	0.852	94.12	7.89	Yes	No
216	maxbin_res.013.fasta	49	5	14	0	0.960784	0.368421	1708733	500	4333	0.8505	96.08	9.8	Yes	No
216	maxbin_res.003.fasta	50	7	14	3	0.980392	0.368421	2998834	186	43650	0.8278	98.04	13.73	No	No
216	maxbin_res.019.fasta	46	3	12	1	0.901961	0.315789	2944601	376	26313	0.8138	90.2	5.88	Yes	No
216	maxbin_res.007.fasta	50	7	15	1	0.980392	0.394737	2458383	208	19662	0.7885	98.04	13.73	No	No
216	19168	38	1	8	0	0.745098	0.210526	677731	47	37550	0.7195	74.51	1.96	Yes	No
216	maxbin_res.045.fasta	48	11	16	4	0.941176	0.421053	3800016	1809	2227	0.6958	94.12	21.57	No	No
216	13823_sub	48	10	15	4	0.941176	0.394737	4702810	1380	3841	0.6789	94.12	19.61	No	No
216	17570	33	0	5	0	0.647059	0.131579	397189	109	4080	0.6471	64.71	0	No	No
216	7624	32	0	6	0	0.627451	0.157895	1136915	61	26095	0.6275	62.75	0	No	No
216	maxbin_res.017.fasta_sub	31	1	10	2	0.607843	0.263158	2235286	116	28221	0.5787	60.78	5.26	No	No
216	maxbin_res.052.fasta	32	2	9	1	0.627451	0.236842	1352795	677	2079	0.5605	62.75	3.92	No	No
216	8968	30	1	6	0	0.588235	0.157895	1512355	68	35480	0.5584	58.82	1.96	No	No
216	maxbin_res.009.fasta_sub	47	9	15	0	0.921569	0.394737	3174994	188	35144	0.7086	92.16	17.65	No	No
216	14788	28	0	3	0	0.54902	0.0789474	298470	15	42741	0.549	54.9	0	No	No
216	619	38	8	7	1	0.745098	0.184211	578868	186	3269	0.5207	74.51	15.69	No	No
216	15524_sub	26	1	6	1	0.509804	0.157895	1396676	316	5321	0.4769	50.98	2.63	No	No
216	14536_sub	29	3	15	1	0.568627	0.394737	2025589	554	4420	0.4575	56.86	5.88	No	No
216	maxbin_res.018.fasta_sub	44	14	13	4	0.862745	0.342105	4890221	621	16531	0.4365	86.27	27.45	No	No
216	3125	25	2	13	1	0.490196	0.342105	2004768	263	10322	0.4226	49.02	3.92	No	No
216	maxbin_res.016.fasta_sub	23	1	12	0	0.45098	0.315789	2353035	109	43392	0.4151	45.1	1.96	No	No
216	maxbin_res.025.fasta_sub	31	7	10	0	0.607843	0.263158	617965	265	2883	0.3939	60.78	13.73	No	No
216	15588	23	2	9	1	0.45098	0.236842	1502433	24	132477	0.3792	45.1	3.92	No	No
216	17927	21	1	9	1	0.411765	0.236842	1368194	412	3678	0.3734	41.18	2.63	No	No
216	maxbin_res.020.fasta	24	4	9	1	0.470588	0.236842	2318578	107	63780	0.3314	47.06	7.84	No	No
216	maxbin_res.059.fasta_sub	16	0	8	1	0.313725	0.210526	998285	591	1689	0.3137	31.37	2.63	No	No
216	maxbin_res.043.fasta_sub	23	4	6	0	0.45098	0.157895	2679265	1370	1943	0.3074	45.1	7.84	No	No
216	16114	18	1	11	0	0.352941	0.289474	1176501	381	3318	0.3	35.29	1.96	No	No
222	maxbin_res.009.fasta	51	0	16	0	1	0.421053	4693741	86	113813	1	100	0	Yes	No
222	maxbin_res.001.fasta	51	0	16	0	1	0.421053	2573332	94	75480	1	100	0	Yes	No
222	maxbin_res.006.fasta	51	1	14	0	1	0.368421	3099673	131	62179	0.9784	100	1.96	Yes	No
222	maxbin_res.004.fasta	51	2	18	1	1	0.473684	3165165	88	87645	0.9471	100	3.92	Yes	No
222	580	49	1	16	0	0.960784	0.421053	2297763	42	99996	0.9387	96.08	1.96	Yes	No
222	maxbin_res.007.fasta	51	3	14	0	1	0.368421	2996715	162	44535	0.9353	100	5.88	Yes	No
222	103	48	1	15	1	0.941176	0.394737	1973760	168	17814	0.9189	94.12	2.63	Yes	No
222	3004	49	2	17	0	0.960784	0.447368	2833545	229	17524	0.9167	96.08	3.92	Yes	No
222	491	46	2	9	0	0.901961	0.236842	2635849	94	37987	0.8563	90.2	3.92	Yes	No
222	maxbin_res.008.fasta	48	4	15	1	0.941176	0.394737	2072799	411	8489	0.8422	94.12	7.84	Yes	No
222	maxbin_res.003.fasta	43	3	14	0	0.843137	0.368421	5064911	151	79474	0.7621	84.31	5.88	Yes	No
222	maxbin_res.002.fasta	42	3	14	0	0.823529	0.368421	5344521	238	82673	0.7513	82.35	5.88	Yes	No
222	maxbin_res.013.fasta	47	24	12	6	0.921569	0.315789	3478021	1800	1910	0.3407	92.16	47.06	No	No
222	maxbin_res.005.fasta	37	15	11	3	0.72549	0.289474	6647327	279	50276	0.3352	72.55	29.41	No	No
222	0_sub	26	4	6	0	0.509804	0.157895	3643999	1055	7313	0.3783	50.98	7.84	No	No
231	maxbin_res.018.fasta	51	2	16	0	1	0.421053	2465140	80	78425	0.9569	100	3.92	Yes	No
231	1459	51	2	14	0	1	0.368421	1901111	135	20250	0.9569	100	3.92	Yes	No
231	maxbin_res.017.fasta	51	3	18	0	1	0.473684	3033849	287	25075	0.9353	100	5.88	Yes	No
231	maxbin_res.031.fasta	51	3	14	0	1	0.368421	2933619	672	8243	0.9353	100	5.88	Yes	No
231	10820	47	0	14	0	0.921569	0.368421	1515307	53	35187	0.9216	92.16	0	Yes	No
231	5102	48	2	13	0	0.941176	0.342105	1885756	125	24147	0.8966	94.12	3.92	Yes	No
231	3	45	4	15	1	0.882353	0.394737	2515911	73	53690	0.7898	88.24	7.84	Yes	No
231	6391	32	0	8	1	0.627451	0.210526	826068	238	3736	0.6275	62.75	2.63	No	No
231	maxbin_res.011.fasta	34	5	8	2	0.666667	0.210526	1519077	87	36231	0.5294	66.67	9.8	No	No
231	maxbin_res.016.fasta	33	5	11	0	0.647059	0.289474	2281271	171	26593	0.5071	64.71	9.8	No	No
231	maxbin_res.013.fasta	25	0	8	0	0.490196	0.210526	1657676	725	2595	0.4902	49.02	0	No	No
231	maxbin_res.025.fasta	27	2	12	0	0.529412	0.315789	2241894	313	13221	0.4654	52.94	3.92	No	No
231	maxbin_res.012.fasta	35	8	8	3	0.686275	0.210526	2064630	122	45672	0.4609	68.63	15.69	No	No
231	maxbin_res.042.fasta	41	13	11	7	0.803922	0.289474	1623109	1072	1465	0.4568	80.39	25.49	No	No
231	10228	23	0	10	0	0.45098	0.263158	589421	215	2838	0.451	45.1	0	No	No
231	maxbin_res.028.fasta_sub	38	6	8	1	0.745098	0.210526	1889711	1078	1672	0.5621	74.51	11.76	No	No
231	maxbin_res.022.fasta	25	2	10	2	0.490196	0.263158	2352460	334	16208	0.4226	49.02	5.26	No	No
231	maxbin_res.033.fasta_sub	37	12	11	4	0.72549	0.289474	4430137	2532	1692	0.3936	72.55	23.53	No	No
231	maxbin_res.009.fasta	18	0	3	0	0.352941	0.0789474	750038	265	3524	0.3529	35.29	0	No	No
231	3969_sub	17	0	6	0	0.333333	0.157895	1117966	340	3537	0.3333	33.33	0	No	No
231	maxbin_res.007.fasta	39	17	8	2	0.764706	0.210526	1688806	534	4405	0.3267	76.47	33.33	No	No
231	maxbin_res.010.fasta	18	1	7	1	0.352941	0.184211	2053260	543	6345	0.3098	35.29	2.63	No	No
231	10002_sub	18	1	10	0	0.352941	0.263158	1323777	389	3726	0.3098	35.29	1.96	No	No
232	25428	50	0	14	0	0.980392	0.368421	3384611	100	63078	0.9804	98.04	0	Yes	No
232	maxbin_res.007.fasta	50	3	15	2	0.980392	0.394737	2740436	398	16773	0.915	98.04	5.88	Yes	No
232	maxbin_res.001.fasta	51	4	16	2	1	0.421053	3267183	111	107006	0.9137	100	7.84	Yes	No
232	maxbin_res.013.fasta	50	4	15	1	0.980392	0.394737	2624747	298	19701	0.8932	98.04	7.84	Yes	No
232	869	47	2	15	1	0.921569	0.394737	2068963	284	12074	0.8764	92.16	3.92	Yes	No
232	17380_sub	47	2	15	1	0.921569	0.394737	1849796	368	6124	0.8764	92.16	3.92	Yes	No
232	15236	47	2	15	0	0.921569	0.394737	1432310	342	5042	0.8764	92.16	3.92	Yes	No
232	maxbin_res.022.fasta	49	4	15	0	0.960784	0.394737	2740638	218	19991	0.8628	96.08	7.84	Yes	No
232	maxbin_res.027.fasta	44	0	14	0	0.862745	0.368421	2118996	405	7686	0.8627	86.27	0	Yes	No
232	maxbin_res.018.fasta	50	5	15	1	0.980392	0.394737	2212754	137	35996	0.8616	98.04	9.8	Yes	No
232	maxbin_res.038.fasta	48	4	14	2	0.941176	0.368421	2528542	441	9591	0.852	94.12	7.84	Yes	No
232	maxbin_res.005.fasta	50	7	13	0	0.980392	0.342105	2212251	466	8377	0.8278	98.04	13.73	No	No
232	maxbin_res.023.fasta	47	4	15	0	0.921569	0.394737	3080470	269	17867	0.8117	92.16	7.84	Yes	No
232	11470	49	8	16	5	0.960784	0.421053	2302857	487	6338	0.7844	96.08	15.69	No	No
232	maxbin_res.037.fasta_sub	46	4	12	0	0.901961	0.315789	2830739	738	7891	0.791	90.2	7.84	Yes	No
232	13559	40	0	13	1	0.784314	0.342105	2022957	154	18470	0.7843	78.43	2.63	Yes	No
232	maxbin_res.006.fasta	47	5	14	0	0.921569	0.368421	1696204	569	3665	0.7793	92.16	9.8	Yes	No
232	maxbin_res.002.fasta	47	7	14	0	0.921569	0.368421	1705058	678	2929	0.7538	92.16	13.73	No	No
232	10336_sub	43	6	10	3	0.843137	0.263158	3569313	899	4969	0.6908	84.31	11.76	No	No
232	maxbin_res.008.fasta	50	14	16	1	0.980392	0.421053	2487398	157	50873	0.6555	98.04	27.45	No	Yes (Prevotella_sp)
232	maxbin_res.072.fasta	36	3	11	0	0.705882	0.289474	1668219	914	1862	0.6167	70.59	5.88	Yes	No
232	558	31	0	8	0	0.607843	0.210526	522615	20	43057	0.6078	60.78	0	No	No
232	maxbin_res.014.fasta	31	1	12	0	0.607843	0.315789	2580524	174	23812	0.5787	60.78	1.96	No	No
232	maxbin_res.028.fasta_sub	30	1	3	0	0.588235	0.0789474	962266	289	4419	0.5584	58.82	1.96	No	No
232	maxbin_res.040.fasta	23	0	11	2	0.45098	0.289474	1517326	649	2729	0.451	45.1	5.26	No	No
232	12020	23	0	5	0	0.45098	0.131579	536609	240	2216	0.451	45.1	0	No	No
232	maxbin_res.054.fasta	27	2	11	0	0.529412	0.289474	1559651	698	2429	0.4359	52.94	3.92	No	No
232	maxbin_res.059.fasta_sub	30	5	8	0	0.588235	0.210526	1507753	818	1850	0.4294	58.82	9.8	No	No
232	23918_sub	35	3	6	0	0.686275	0.157895	944775	341	2840	0.6054	68.63	5.88	No	No
232	159_sub	25	2	13	1	0.490196	0.342105	1987676	468	5160	0.4226	49.02	3.92	No	No
232	maxbin_res.012.fasta_sub	22	1	4	0	0.431373	0.105263	667838	49	22853	0.3943	43.14	1.96	No	No
232	maxbin_res.073.fasta	41	16	8	5	0.803922	0.210526	1446901	853	1710	0.3835	80.39	31.37	No	No
232	maxbin_res.010.fasta	48	23	10	1	0.941176	0.263158	2825905	589	13945	0.3792	94.12	45.1	No	No
232	maxbin_res.025.fasta_sub	31	8	14	3	0.607843	0.368421	2183707	777	3094	0.3746	60.78	15.69	No	No
232	maxbin_res.021.fasta	21	1	9	0	0.411765	0.236842	1833649	151	19741	0.3734	41.18	1.96	No	No
232	maxbin_res.045.fasta_sub	38	14	10	4	0.745098	0.263158	2656935	1537	1700	0.3476	74.51	27.45	No	No
232	maxbin_res.019.fasta_sub	30	8	13	0	0.588235	0.342105	2749610	182	27824	0.3421	58.82	15.69	No	No
232	7391_sub	19	1	11	1	0.372549	0.289474	1821942	442	5002	0.3214	37.25	2.63	No	No
232	maxbin_res.049.fasta_sub	32	11	12	3	0.627451	0.315789	1366127	658	2303	0.3134	62.75	21.57	No	No
235	maxbin_res.029.fasta	49	1	14	0	0.960784	0.368421	2339529	89	40799	0.9387	96.08	1.96	Yes	No
235	maxbin_res.007.fasta	50	2	18	0	0.980392	0.473684	2208191	70	49918	0.9368	98.04	3.92	Yes	No
235	10335	51	3	16	1	1	0.421053	1631239	218	12099	0.9353	100	5.88	Yes	No
235	maxbin_res.013.fasta	46	1	13	0	0.901961	0.342105	2284077	162	24468	0.8791	90.2	1.96	Yes	No
235	maxbin_res.025.fasta	46	5	12	2	0.901961	0.315789	3384878	234	53462	0.7779	90.2	9.8	Yes	No
235	maxbin_res.003.fasta	36	0	6	0	0.705882	0.157895	1078732	39	63146	0.7059	70.59	0	Yes	No
235	11714	42	5	13	3	0.823529	0.342105	2089737	58	65462	0.6933	82.35	9.8	Yes	No
235	4236	46	11	13	3	0.901961	0.342105	3025100	343	13032	0.6506	90.2	21.57	No	No
235	21930	33	0	12	0	0.647059	0.315789	1531160	72	31269	0.6471	64.71	0	No	Yes (Ligilactobacillus)
235	maxbin_res.004.fasta	35	2	4	0	0.686275	0.105263	778616	218	5303	0.6324	68.63	3.92	No	No
235	2414	27	0	6	0	0.529412	0.157895	264437	36	11086	0.5294	52.94	0	No	No
235	maxbin_res.009.fasta	35	6	12	1	0.686275	0.315789	902458	446	2158	0.5148	68.63	11.76	No	No
235	maxbin_res.033.fasta	29	2	6	0	0.568627	0.157895	216660	32	12171	0.5076	56.86	3.92	No	No
235	maxbin_res.022.fasta_sub	30	3	9	0	0.588235	0.236842	4294800	1113	6408	0.4988	58.82	5.88	No	No
235	1625	35	7	7	0	0.686275	0.184211	726536	51	25720	0.4976	68.63	13.73	No	No
235	maxbin_res.028.fasta	27	2	9	0	0.529412	0.236842	2455953	188	25107	0.4654	52.94	3.92	No	No
235	maxbin_res.038.fasta	44	16	14	6	0.862745	0.368421	3571379	605	12968	0.4583	86.27	31.37	No	No
235	maxbin_res.027.fasta	28	3	10	1	0.54902	0.263158	2004209	785	2990	0.4553	54.9	5.88	No	No
235	maxbin_res.019.fasta_sub	36	9	12	4	0.705882	0.315789	2226836	294	18013	0.448	70.59	17.65	No	No
235	maxbin_res.045.fasta	26	2	12	2	0.509804	0.315789	3005595	859	5338	0.444	50.98	5.26	No	No
235	maxbin_res.008.fasta	24	1	4	1	0.470588	0.105263	2269993	909	2741	0.4358	47.06	2.63	No	No
235	maxbin_res.032.fasta	35	10	10	4	0.686275	0.263158	3621808	406	19292	0.407	68.63	19.61	No	No
235	5435	24	2	11	1	0.470588	0.289474	1374111	358	4271	0.401	47.06	3.92	No	No
235	maxbin_res.055.fasta_sub	32	8	12	3	0.627451	0.315789	2835859	1410	2118	0.399	62.75	15.69	No	Yes (Ligilactobacillus)
235	3537	20	0	3	1	0.392157	0.0789474	457903	211	2188	0.3922	39.22	2.63	No	No
235	maxbin_res.048.fasta_sub	31	5	9	5	0.607843	0.236842	2304290	1266	1816	0.4424	60.78	13.16	No	No
235	16714_sub	25	3	6	0	0.490196	0.157895	1354564	380	3937	0.3888	49.02	5.88	No	No
235	maxbin_res.064.fasta_sub	45	18	14	7	0.882353	0.368421	2495596	1153	2364	0.3678	88.24	35.29	No	No
235	maxbin_res.023.fasta	26	5	9	1	0.509804	0.236842	1217049	628	1879	0.3356	50.98	9.8	No	No
235	maxbin_res.015.fasta	19	1	1	0	0.372549	0.0263158	571400	174	4738	0.3312	37.25	1.96	No	No
235	12381	18	1	6	0	0.352941	0.157895	673816	233	3090	0.3098	35.29	1.96	No	No
244	maxbin_res.016.fasta	51	0	16	0	1	0.421053	3282265	63	114955	1	100	0	Yes	No
244	1336	50	1	16	1	0.980392	0.421053	2490106	57	62072	0.9586	98.04	2.63	Yes	Yes (Rug_115)
244	12352	51	2	16	2	1	0.421053	2809046	79	96647	0.9569	100	5.26	Yes	No
244	maxbin_res.027.fasta	51	2	15	1	1	0.394737	2269192	154	30819	0.9569	100	3.92	Yes	No
244	maxbin_res.018.fasta_sub	50	2	15	1	0.980392	0.394737	3064082	125	49872	0.9368	98.04	3.92	Yes	No
244	maxbin_res.008.fasta	47	0	12	1	0.921569	0.315789	2246126	78	128734	0.9216	92.16	2.63	Yes	No
244	8494	50	3	15	0	0.980392	0.394737	1587007	292	6591	0.915	98.04	5.88	Yes	No
244	13130	51	4	17	1	1	0.447368	3183743	346	13519	0.9039	100	7.84	Yes	No
244	11263	50	4	16	1	0.980392	0.421053	3209917	81	60375	0.8932	98.04	7.84	Yes	No
244	maxbin_res.017.fasta	50	4	15	0	0.980392	0.394737	3937291	270	31729	0.8834	98.04	7.84	Yes	No
244	8749	45	0	13	1	0.882353	0.342105	2668008	33	134855	0.8824	88.24	2.63	Yes	No
244	9937_sub	51	6	16	1	1	0.421053	2411721	179	23033	0.8706	100	11.76	No	No
244	maxbin_res.028.fasta	49	6	14	7	0.960784	0.368421	4274937	1076	7762	0.8187	96.08	18.42	No	No
244	maxbin_res.005.fasta	50	8	17	4	0.980392	0.447368	2296343	114	47292	0.806	98.04	15.69	No	No
244	5958	50	9	15	1	0.980392	0.394737	4164743	294	21768	0.7842	98.04	17.65	No	No
244	8102	45	4	12	0	0.882353	0.315789	2594636	308	13453	0.78	88.24	7.84	Yes	No
244	maxbin_res.013.fasta	48	8	14	1	0.941176	0.368421	2511367	96	68543	0.7627	94.12	15.69	No	No
244	maxbin_res.039.fasta	48	9	14	3	0.941176	0.368421	2130645	1093	2012	0.711	94.12	17.65	No	No
244	9125_sub	42	5	14	2	0.823529	0.368421	5765139	1619	3949	0.7031	82.35	9.8	Yes	No
244	8590	34	0	7	0	0.666667	0.184211	497797	35	17217	0.6667	66.67	0	No	No
244	maxbin_res.003.fasta	34	5	9	2	0.666667	0.236842	3002062	123	50335	0.5294	66.67	9.8	No	No
244	maxbin_res.021.fasta_sub	29	2	7	1	0.568627	0.184211	857661	196	15800	0.5076	56.86	3.92	No	No
244	503_sub	35	8	11	2	0.686275	0.289474	1962466	416	6307	0.4707	68.63	15.69	No	No
244	maxbin_res.031.fasta_sub	41	11	15	5	0.803922	0.394737	6742745	2179	4244	0.4567	80.39	21.57	No	No
244	maxbin_res.040.fasta_sub	38	9	12	4	0.745098	0.315789	1834964	803	2501	0.4559	74.51	17.65	No	No
244	maxbin_res.032.fasta_sub	28	4	5	1	0.54902	0.131579	692826	350	2097	0.4241	54.9	7.84	No	No
244	maxbin_res.010.fasta	21	0	11	0	0.411765	0.289474	2987984	157	55372	0.4118	41.18	0	No	No
244	maxbin_res.015.fasta_sub	28	5	9	2	0.54902	0.236842	4246358	320	40450	0.3929	54.9	9.8	No	No
244	maxbin_res.002.fasta	32	9	12	6	0.627451	0.315789	3065413	111	60234	0.3607	62.75	17.65	No	No
244	maxbin_res.023.fasta_sub	32	9	12	1	0.627451	0.315789	2699292	705	7171	0.3607	62.75	17.65	No	No
244	8953_sub	22	2	10	2	0.431373	0.263158	1447454	324	5168	0.3572	43.14	5.26	No	No
244	maxbin_res.045.fasta_sub	36	14	11	6	0.705882	0.289474	1482288	948	1479	0.3255	70.59	27.45	No	No
244	maxbin_res.014.fasta	20	2	7	0	0.392157	0.184211	3954088	212	41946	0.3125	39.22	3.92	No	No
244	maxbin_res.004.fasta	20	2	4	0	0.392157	0.105263	1273919	97	40313	0.3125	39.22	3.92	No	No
244	maxbin_res.009.fasta	23	4	7	0	0.45098	0.184211	1444949	166	18927	0.3074	45.1	7.84	No	No
244	maxbin_res.044.fasta_sub	44	21	14	5	0.862745	0.368421	1783946	786	2508	0.3019	86.27	41.18	No	No
245	maxbin_res.019.fasta	51	0	15	1	1	0.394737	2218569	52	110899	1	100	2.63	Yes	No
245	maxbin_res.004.fasta	51	1	12	0	1	0.315789	2853122	136	72999	0.9784	100	1.96	Yes	No
245	maxbin_res.008.fasta	51	2	17	0	1	0.447368	1936057	32	131538	0.9569	100	3.92	Yes	No
245	1903	50	1	15	3	0.980392	0.394737	2086312	195	16257	0.9488	98.04	7.89	Yes	No
245	8001	49	2	15	1	0.960784	0.394737	1895874	44	84832	0.9167	96.08	3.92	Yes	No
245	3269	47	1	14	1	0.921569	0.368421	1402994	229	7861	0.899	92.16	2.63	Yes	No
245	13210	48	2	16	1	0.941176	0.421053	1830691	141	18242	0.8966	94.12	3.92	Yes	No
245	1403	48	2	16	0	0.941176	0.421053	2061473	236	12113	0.8966	94.12	3.92	Yes	No
245	13014	50	4	16	3	0.980392	0.421053	3283396	131	43556	0.8932	98.04	7.89	Yes	No
245	maxbin_res.025.fasta	47	2	13	0	0.921569	0.342105	2548224	302	13989	0.8764	92.16	3.92	Yes	No
245	maxbin_res.017.fasta	44	1	13	0	0.862745	0.342105	1856563	119	76057	0.8393	86.27	1.96	Yes	No
245	maxbin_res.009.fasta	49	6	14	0	0.960784	0.368421	2549223	310	19535	0.8285	96.08	11.76	No	No
245	maxbin_res.011.fasta	45	4	13	3	0.882353	0.342105	3656297	306	48398	0.7898	88.24	7.89	Yes	No
245	maxbin_res.010.fasta	50	9	15	3	0.980392	0.394737	2294300	105	70937	0.7744	98.04	17.65	No	No
245	15161	37	0	10	0	0.72549	0.263158	486520	4	117467	0.7255	72.55	0	Yes	No
245	12601	47	9	14	2	0.921569	0.368421	1659660	314	6798	0.7184	92.16	17.65	No	No
245	13417	37	1	10	2	0.72549	0.263158	2318555	347	9004	0.6995	72.55	5.26	Yes	No
245	maxbin_res.047.fasta	49	11	15	5	0.960784	0.394737	2887691	1036	3612	0.6986	96.08	21.57	No	No
245	maxbin_res.021.fasta	39	4	10	1	0.764706	0.263158	1436622	327	7604	0.664	76.47	7.84	Yes	No
245	maxbin_res.035.fasta	34	2	13	0	0.666667	0.342105	1829313	261	12097	0.6118	66.67	3.92	No	No
245	13922	37	4	13	2	0.72549	0.342105	1521475	459	3653	0.6116	72.55	7.84	Yes	No
245	maxbin_res.015.fasta	29	1	15	0	0.568627	0.394737	2377636	100	48895	0.5381	56.86	1.96	No	No
245	maxbin_res.007.fasta	27	0	12	0	0.529412	0.315789	1909397	105	45463	0.5294	52.94	0	No	No
245	maxbin_res.006.fasta_sub	27	1	10	1	0.529412	0.263158	1825390	64	207772	0.4974	52.94	2.63	No	No
245	maxbin_res.041.fasta_sub	26	1	3	0	0.509804	0.0789474	359110	141	3220	0.4671	50.98	1.96	No	No
245	maxbin_res.027.fasta_sub	37	10	14	7	0.72549	0.368421	2937791	559	10678	0.4555	72.55	19.61	No	No
245	maxbin_res.014.fasta	51	24	16	2	1	0.421053	2910889	114	44046	0.4431	100	47.06	No	No
245	12436	26	2	9	2	0.509804	0.236842	1541578	435	3900	0.4342	50.98	5.26	No	No
245	13681	23	1	7	0	0.45098	0.184211	974174	371	2663	0.4151	45.1	1.96	No	No
245	maxbin_res.058.fasta	21	0	7	0	0.411765	0.184211	250907	169	1474	0.4118	41.18	0	No	No
245	2625_sub	28	5	11	1	0.54902	0.289474	2155746	348	8545	0.3634	54.9	9.8	No	No
245	maxbin_res.043.fasta_sub	36	12	8	0	0.705882	0.210526	4045493	1822	2434	0.349	70.59	23.53	No	No
245	7069_sub	28	5	11	3	0.54902	0.289474	2837077	550	6501	0.3732	54.9	9.8	No	No
245	maxbin_res.052.fasta_sub	27	6	8	1	0.529412	0.210526	1202079	693	1683	0.3275	52.94	11.76	No	No
245	maxbin_res.046.fasta_sub	28	7	6	1	0.54902	0.157895	1712503	913	1854	0.3206	54.9	13.73	No	No
245	16032_sub	20	2	8	0	0.392157	0.210526	1261464	392	3455	0.3125	39.22	3.92	No	No
294	maxbin_res.010.fasta	51	0	14	0	1	0.368421	2264213	144	28167	1	100	0	Yes	No
294	maxbin_res.011.fasta	49	1	14	0	0.960784	0.368421	2230781	219	21470	0.9387	96.08	1.96	Yes	No
294	8468	44	1	11	0	0.862745	0.289474	1273874	353	4159	0.8393	86.27	1.96	Yes	No
294	8141	46	5	14	1	0.901961	0.368421	1677076	319	6276	0.7779	90.2	9.8	Yes	No
294	maxbin_res.007.fasta	38	3	14	2	0.745098	0.368421	2589893	160	39270	0.6585	74.51	5.88	Yes	No
294	4325	29	0	5	0	0.568627	0.131579	1303857	83	23111	0.5686	56.86	0	No	No
294	2223	30	4	14	2	0.588235	0.368421	1761662	137	16940	0.469	58.82	7.84	No	No
294	maxbin_res.009.fasta	33	7	6	2	0.647059	0.157895	2133783	694	4793	0.4512	64.71	13.73	No	No
294	4437	26	2	11	3	0.509804	0.289474	2541693	211	19795	0.444	50.98	7.89	No	No
294	maxbin_res.022.fasta	41	15	13	3	0.803922	0.342105	2627685	571	7693	0.4374	80.39	29.41	No	No
294	10079_sub	21	0	10	0	0.411765	0.263158	1789728	161	15102	0.4118	41.18	0	No	No
294	maxbin_res.029.fasta_sub	34	3	11	3	0.666667	0.289474	1630470	646	2835	0.5745	66.67	7.89	No	Yes (Ligilactobacillus)
294	maxbin_res.015.fasta	34	10	12	1	0.666667	0.315789	2677670	230	21725	0.3922	66.67	19.61	No	No
294	9483_sub	23	2	10	1	0.45098	0.263158	1899662	515	4009	0.3792	45.1	3.92	No	No
294	1	26	4	13	1	0.509804	0.342105	2812506	176	34334	0.3783	50.98	7.84	No	No
294	maxbin_res.026.fasta_sub	31	10	10	3	0.607843	0.263158	2846561	762	6345	0.3065	60.78	19.61	No	No
294	2067_sub	18	1	9	1	0.352941	0.236842	1397725	309	5377	0.3098	35.29	2.63	No	Yes (Prevotella_sp)
526	maxbin_res.016.fasta	51	0	15	0	1	0.394737	2791704	136	45207	1	100	0	Yes	No
526	526	51	0	15	0	1	0.394737	3128479	357	19237	1	100	0	Yes	No
526	9138_sub	49	0	14	0	0.960784	0.368421	2073085	130	26892	0.9608	96.08	0	Yes	No
526	9901	47	1	12	2	0.921569	0.315789	2864371	546	6700	0.899	92.16	5.26	Yes	No
526	maxbin_res.014.fasta	46	2	13	0	0.901961	0.342105	3372757	271	59145	0.8563	90.2	3.92	Yes	No
526	3834	33	0	16	0	0.647059	0.421053	1972393	366	7118	0.6471	64.71	0	No	No
526	maxbin_res.023.fasta_sub	51	16	14	5	1	0.368421	3410721	496	25989	0.6157	100	31.37	No	No
526	maxbin_res.015.fasta	39	7	11	2	0.764706	0.289474	2331929	268	17038	0.5884	76.47	13.73	No	No
526	2323	27	0	11	0	0.529412	0.289474	2045149	356	8003	0.5294	52.94	0	No	No
526	maxbin_res.006.fasta	36	7	9	2	0.705882	0.236842	2438098	223	29111	0.5108	70.59	13.73	No	No
526	maxbin_res.012.fasta	31	3	12	1	0.607843	0.315789	2741142	167	40689	0.5106	60.78	5.88	No	No
526	maxbin_res.037.fasta	33	7	6	0	0.647059	0.157895	823894	510	1580	0.4512	64.71	13.73	No	No
526	maxbin_res.005.fasta	37	11	9	2	0.72549	0.236842	1422388	113	26456	0.4393	72.55	21.57	No	No
526	maxbin_res.008.fasta	37	11	10	2	0.72549	0.263158	4094089	426	33171	0.4001	72.55	21.57	No	No
526	maxbin_res.007.fasta	29	6	15	5	0.568627	0.394737	3203796	308	32127	0.3759	56.86	13.16	No	No
526	maxbin_res.003.fasta	18	0	2	0	0.352941	0.0526316	1147599	100	42702	0.3529	35.29	0	No	No
526	1379	18	0	9	0	0.352941	0.236842	1936995	76	37776	0.3529	35.29	0	No	No
526	2629	21	2	5	0	0.411765	0.131579	536650	248	2120	0.335	41.18	3.92	No	No
526	maxbin_res.034.fasta_sub	28	4	9	3	0.54902	0.236842	898819	668	1304	0.4241	54.9	7.89	No	No
526	maxbin_res.009.fasta	46	22	12	4	0.901961	0.315789	3967303	526	30064	0.3307	90.2	43.14	No	No
526	maxbin_res.020.fasta	36	13	11	3	0.705882	0.289474	3130042	459	13001	0.3225	70.59	25.49	No	No
526	maxbin_res.024.fasta_sub	32	10	5	1	0.627451	0.131579	1870026	662	3867	0.3223	62.75	19.61	No	No
530	maxbin_res.013.fasta	51	0	15	0	1	0.394737	2826395	151	49897	1	100	0	Yes	No
530	8294	51	1	14	1	1	0.368421	2553532	59	87901	0.9784	100	2.63	Yes	No
530	maxbin_res.014.fasta	50	1	17	2	0.980392	0.447368	2029758	226	19362	0.9488	98.04	5.26	Yes	No
530	maxbin_res.012.fasta	47	0	16	0	0.921569	0.421053	2964773	160	58932	0.9216	92.16	0	Yes	No
530	10771	46	0	14	0	0.901961	0.368421	3368638	35	172442	0.902	90.2	0	Yes	No
530	maxbin_res.019.fasta	50	5	14	1	0.980392	0.368421	2160451	167	25070	0.8714	98.04	9.8	Yes	No
530	maxbin_res.021.fasta	49	4	14	4	0.960784	0.368421	2244752	286	19840	0.8628	96.08	10.53	No	No
530	10961	49	5	16	2	0.960784	0.421053	1912086	245	11031	0.8407	96.08	9.8	Yes	No
530	maxbin_res.015.fasta	41	2	9	2	0.803922	0.236842	2659527	1187	2312	0.755	80.39	5.26	Yes	No
530	3777	38	1	9	0	0.745098	0.236842	778127	58	17621	0.7195	74.51	1.96	Yes	No
530	6799	36	0	8	0	0.705882	0.210526	894592	251	3989	0.7059	70.59	0	Yes	No
530	maxbin_res.020.fasta_sub	33	2	12	0	0.647059	0.315789	5510630	283	73358	0.5911	64.71	3.92	No	No
530	maxbin_res.034.fasta_sub	43	11	11	3	0.843137	0.289474	1703980	1016	1689	0.5426	84.31	21.57	No	No
530	maxbin_res.001.fasta	29	1	6	0	0.568627	0.157895	544846	101	9456	0.5381	56.86	1.96	No	No
530	maxbin_res.016.fasta	38	8	15	4	0.745098	0.394737	2347264	315	16455	0.5207	74.51	15.69	No	No
530	6808_sub	29	4	11	3	0.568627	0.289474	3694597	817	5781	0.4368	56.86	7.89	No	No
530	9609	27	3	12	2	0.529412	0.315789	1778771	376	5371	0.4333	52.94	5.88	No	No
530	5054	23	2	12	1	0.45098	0.315789	3546352	649	6996	0.3792	45.1	3.92	No	No
530	maxbin_res.041.fasta_sub	23	2	8	0	0.45098	0.210526	527224	322	1563	0.3792	45.1	3.92	No	No
530	10839_sub	50	21	11	4	0.980392	0.289474	2313687	355	8840	0.5127	98.04	41.18	No	No
530	8394	20	1	13	0	0.392157	0.342105	3582817	206	29665	0.3524	39.22	1.96	No	No
530	6392_sub	21	2	7	0	0.411765	0.184211	1191494	378	3247	0.335	41.18	3.92	No	No
530	4397	17	0	8	0	0.333333	0.210526	1028956	407	2518	0.3333	33.33	0	No	No
530	6508	22	3	7	1	0.431373	0.184211	2160039	676	3489	0.3103	43.14	5.88	No	No
533	2903	50	0	13	0	0.980392	0.342105	1679586	121	20709	0.9804	98.04	0	Yes	No
533	maxbin_res.045.fasta	51	1	16	0	1	0.421053	1722342	54	86305	0.9784	100	1.96	Yes	No
533	maxbin_res.019.fasta	51	1	16	0	1	0.421053	1845272	75	67767	0.9784	100	1.96	Yes	No
533	maxbin_res.012.fasta	50	1	17	1	0.980392	0.447368	2065047	47	74835	0.9586	98.04	2.63	Yes	No
533	maxbin_res.006.fasta	50	1	16	0	0.980392	0.421053	2009815	97	42487	0.9586	98.04	1.96	Yes	No
533	maxbin_res.056.fasta	51	2	16	1	1	0.421053	2480623	260	41980	0.9569	100	3.92	Yes	No
533	maxbin_res.031.fasta	48	0	15	0	0.941176	0.394737	3477003	80	122570	0.9412	94.12	0	Yes	No
533	27667	48	0	14	0	0.941176	0.368421	720374	29	36219	0.9412	94.12	0	Yes	No
533	39485	48	0	14	0	0.941176	0.368421	2051505	152	21512	0.9412	94.12	0	Yes	No
533	maxbin_res.008.fasta	50	2	14	1	0.980392	0.368421	3047086	167	99870	0.9368	98.04	3.92	Yes	No
533	maxbin_res.022.fasta	50	2	16	0	0.980392	0.421053	2372009	62	76635	0.9368	98.04	3.92	Yes	No
533	maxbin_res.002.fasta	50	2	17	2	0.980392	0.447368	2358246	163	41879	0.9368	98.04	5.26	Yes	No
533	1058	50	2	16	0	0.980392	0.421053	2414552	161	20478	0.9368	98.04	3.92	Yes	No
533	maxbin_res.017.fasta	50	3	15	1	0.980392	0.394737	2760936	87	86585	0.915	98.04	5.88	Yes	No
533	maxbin_res.003.fasta	51	4	15	2	1	0.394737	3102388	158	54663	0.9137	100	7.84	Yes	No
533	35462	50	3	10	2	0.980392	0.263158	1258769	312	4596	0.9052	98.04	5.88	Yes	No
533	9402	46	0	14	0	0.901961	0.368421	1385290	44	48615	0.902	90.2	0	Yes	No
533	36137_sub	49	3	15	3	0.960784	0.394737	2916456	218	19738	0.8946	96.08	7.89	Yes	No
533	maxbin_res.028.fasta	45	0	15	1	0.882353	0.394737	2313203	67	94016	0.8824	88.24	2.63	Yes	No
533	2292	45	0	15	0	0.882353	0.394737	2307981	113	29129	0.8824	88.24	0	Yes	No
533	23580	46	1	16	1	0.901961	0.421053	1812422	117	21839	0.8791	90.2	2.63	Yes	No
533	7224	50	5	15	2	0.980392	0.394737	1886378	36	81494	0.8714	98.04	9.8	Yes	No
533	36880	48	3	15	1	0.941176	0.394737	2453024	220	21858	0.8645	94.12	5.88	Yes	No
533	12514	44	0	16	0	0.862745	0.421053	1552336	82	28129	0.8627	86.27	0	Yes	No
533	maxbin_res.009.fasta	47	4	12	0	0.921569	0.315789	1919129	1067	1703	0.8313	92.16	7.84	Yes	No
533	maxbin_res.032.fasta	51	8	16	3	1	0.421053	2029981	432	11749	0.8176	100	15.69	No	No
533	maxbin_res.010.fasta	46	4	16	3	0.901961	0.421053	2577076	295	19477	0.8106	90.2	7.89	Yes	No
533	19780	41	0	9	0	0.803922	0.236842	992368	259	4296	0.8039	80.39	0	Yes	No
533	maxbin_res.035.fasta	40	0	13	2	0.784314	0.342105	3353743	64	122854	0.7843	78.43	5.26	Yes	No
533	maxbin_res.004.fasta	44	4	15	2	0.862745	0.394737	1733855	404	6045	0.7494	86.27	7.84	Yes	No
533	35558	39	1	9	1	0.764706	0.236842	1509406	22	127804	0.7395	76.47	2.63	Yes	No
533	10502	34	0	10	0	0.666667	0.263158	860987	127	8989	0.6667	66.67	0	No	No
533	10602	35	1	5	0	0.686275	0.131579	822854	80	14979	0.6593	68.63	1.96	No	No
533	27390	37	3	9	2	0.72549	0.236842	1634533	474	3942	0.6474	72.55	5.88	Yes	No
533	maxbin_res.001.fasta	47	12	15	2	0.921569	0.394737	2024384	200	18769	0.6213	92.16	23.53	No	No
533	maxbin_res.038.fasta	38	5	13	1	0.745098	0.342105	3047510	116	42395	0.6171	74.51	9.8	Yes	No
533	15958	28	0	7	2	0.54902	0.184211	957903	33	58722	0.549	54.9	5.26	No	No
533	maxbin_res.042.fasta_sub	49	15	12	3	0.960784	0.315789	2075220	543	5830	0.5516	96.08	29.41	No	No
533	3481	29	1	15	1	0.568627	0.394737	2010709	257	10718	0.5381	56.86	2.63	No	No
533	6258	28	1	14	0	0.54902	0.368421	2301664	170	27025	0.5178	54.9	1.96	No	No
533	35782	29	2	11	1	0.568627	0.289474	1571161	434	3856	0.5076	56.86	3.92	No	No
533	12069	27	1	12	2	0.529412	0.315789	1355128	146	14794	0.4974	52.94	5.26	No	No
533	7402	30	4	12	2	0.588235	0.315789	2304749	517	5398	0.469	58.82	7.84	No	No
533	maxbin_res.023.fasta	51	25	14	1	1	0.368421	2260493	176	28206	0.4608	100	49.02	No	No
533	maxbin_res.029.fasta	29	4	14	0	0.568627	0.368421	2196146	143	30573	0.4467	56.86	7.84	No	No
533	maxbin_res.116.fasta	27	3	6	0	0.529412	0.157895	579018	381	1556	0.4333	52.94	5.88	No	No
533	13953	22	0	5	0	0.431373	0.131579	420789	126	3496	0.4314	43.14	0	No	No
533	11914	50	25	14	2	0.980392	0.368421	1794707	131	20980	0.4255	98.04	49.02	No	No
533	maxbin_res.068.fasta_sub	26	3	12	0	0.509804	0.315789	1692494	166	49966	0.4112	50.98	5.88	No	No
533	4669_sub	48	8	14	5	0.941176	0.368421	1574760	103	22365	0.7529	94.12	15.69	No	No
533	maxbin_res.093.fasta_sub	42	16	14	6	0.823529	0.368421	3590221	2171	1640	0.3989	82.35	31.37	No	No
533	39825	25	4	9	1	0.490196	0.236842	2232318	600	4052	0.355	49.02	7.84	No	No
533	maxbin_res.114.fasta	20	1	7	3	0.392157	0.184211	944996	572	1656	0.3524	39.22	7.89	No	No
533	maxbin_res.005.fasta	26	5	7	1	0.509804	0.184211	1524831	372	8716	0.3454	50.98	9.8	No	No
533	11714	23	3	13	1	0.45098	0.342105	2056128	335	8592	0.3433	45.1	5.88	No	Yes (Rug_115)
533	maxbin_res.079.fasta_sub	19	1	6	0	0.372549	0.157895	410509	126	5240	0.3312	37.25	1.96	No	No
533	maxbin_res.065.fasta_sub	35	10	11	5	0.686275	0.289474	2374199	313	17225	0.3286	68.63	19.61	No	No
533	11339	34	11	13	4	0.666667	0.342105	1816040	667	2777	0.3157	66.67	21.57	No	No
533	2014	16	0	11	0	0.313725	0.289474	1157004	59	25802	0.3137	31.37	0	No	No
533	32667	20	2	9	0	0.392157	0.236842	1617047	87	28419	0.3125	39.22	3.92	No	No
533	35809	20	2	9	0	0.392157	0.236842	1262373	396	3349	0.3125	39.22	3.92	No	No
533	maxbin_res.007.fasta	20	2	5	0	0.392157	0.131579	1517842	649	2531	0.3125	39.22	3.92	No	No
533	maxbin_res.100.fasta_sub	35	11	12	5	0.686275	0.315789	5005196	2807	1781	0.3703	68.63	21.57	No	No
536	maxbin_res.022.fasta	51	0	12	0	1	0.315789	4705194	217	41287	1	100	0	Yes	No
536	14702	50	1	14	0	0.980392	0.368421	2806455	148	34298	0.9586	98.04	1.96	Yes	No
536	maxbin_res.027.fasta	48	0	16	0	0.941176	0.421053	2271893	88	44224	0.9412	94.12	0	Yes	No
536	14980	47	0	12	0	0.921569	0.315789	2319322	69	58920	0.9216	92.16	0	Yes	No
536	3490	50	4	15	1	0.980392	0.394737	2037638	65	59292	0.8932	98.04	7.84	Yes	No
536	maxbin_res.036.fasta_sub	50	5	13	1	0.980392	0.342105	2031910	387	10061	0.8714	98.04	9.8	Yes	Yes (Ligilactobacillus)
536	maxbin_res.040.fasta	45	5	15	1	0.882353	0.394737	2792721	1225	2576	0.7667	88.24	9.8	Yes	No
536	maxbin_res.023.fasta	38	1	13	0	0.745098	0.342105	2921376	117	44952	0.7195	74.51	1.96	Yes	No
536	maxbin_res.011.fasta	50	12	15	3	0.980392	0.394737	3201789	562	16361	0.7187	98.04	23.53	No	No
536	maxbin_res.015.fasta	40	3	9	2	0.784314	0.236842	1655294	834	1978	0.7099	78.43	5.88	Yes	No
536	12213	46	9	11	7	0.901961	0.289474	3146139	741	4936	0.6473	90.2	18.42	No	No
536	12545	34	1	14	0	0.666667	0.368421	2101925	352	9059	0.6392	66.67	1.96	No	No
536	maxbin_res.041.fasta_sub	48	16	16	2	0.941176	0.421053	2820784	1314	2343	0.4863	94.12	31.37	No	No
536	maxbin_res.045.fasta_sub	28	4	13	3	0.54902	0.342105	3812795	1542	3101	0.4045	54.9	7.89	No	No
536	15224	24	2	9	1	0.470588	0.236842	718006	283	2565	0.401	47.06	3.92	No	No
536	17654	23	2	7	0	0.45098	0.184211	657782	217	3288	0.3792	45.1	3.92	No	No
536	maxbin_res.037.fasta_sub	39	15	15	1	0.764706	0.394737	3164963	846	5574	0.3771	76.47	29.41	No	No
536	2668	19	0	9	0	0.372549	0.236842	1530964	43	53589	0.3725	37.25	0	No	Yes (Prevotella_sp)
536	maxbin_res.002.fasta	29	6	8	3	0.568627	0.210526	1305583	556	2386	0.3661	56.86	11.76	No	No
536	maxbin_res.016.fasta	38	15	11	7	0.745098	0.289474	2286636	425	8648	0.3514	74.51	29.41	No	No
536	maxbin_res.001.fasta	26	5	7	1	0.509804	0.184211	1183780	555	2272	0.3454	50.98	9.8	No	No
536	maxbin_res.025.fasta	21	2	11	1	0.411765	0.289474	2347898	166	29227	0.335	41.18	3.92	No	No
536	maxbin_res.034.fasta_sub	28	7	6	1	0.54902	0.157895	1014084	596	1637	0.3304	54.9	13.73	No	No
536	maxbin_res.033.fasta	18	1	8	0	0.352941	0.210526	2103573	390	10234	0.3098	35.29	1.96	No	No
536	maxbin_res.043.fasta_sub	36	13	12	4	0.705882	0.315789	2629517	1636	1544	0.3029	70.59	25.49	No	No
537	maxbin_res.008.fasta	51	0	14	1	1	0.368421	2870839	164	93031	1	100	2.63	Yes	No
537	510	51	0	14	0	1	0.368421	2707067	146	26666	1	100	0	Yes	No
537	maxbin_res.007.fasta	49	1	14	0	0.960784	0.368421	1896474	83	81597	0.9387	96.08	1.96	Yes	No
537	1198	50	2	16	0	0.980392	0.421053	2233858	115	27455	0.9368	98.04	3.92	Yes	No
537	maxbin_res.006.fasta	46	0	12	0	0.901961	0.315789	1709847	71	66007	0.902	90.2	0	Yes	No
537	maxbin_res.012.fasta	48	2	14	1	0.941176	0.368421	2280429	104	44310	0.8966	94.12	3.92	Yes	No
537	maxbin_res.013.fasta	49	3	14	2	0.960784	0.368421	3515449	471	19035	0.8946	96.08	5.88	Yes	No
537	maxbin_res.009.fasta	46	4	16	2	0.901961	0.421053	4694371	266	40949	0.8106	90.2	7.84	Yes	No
537	maxbin_res.002.fasta	33	0	3	0	0.647059	0.0789474	872148	22	94434	0.6471	64.71	0	No	No
537	1257_sub	37	4	13	0	0.72549	0.342105	3282424	707	5903	0.6116	72.55	7.84	Yes	No
537	4265	20	0	11	0	0.392157	0.289474	3163457	333	12865	0.3922	39.22	0	No	No
537	maxbin_res.024.fasta	23	2	2	0	0.45098	0.0526316	227329	161	1348	0.3792	45.1	3.92	No	No
537	maxbin_res.011.fasta_sub	16	0	11	2	0.313725	0.289474	5568067	1024	9976	0.3137	31.37	5.26	No	No
538	7822	47	0	13	0	0.921569	0.342105	2076038	118	28777	0.9216	92.16	0	Yes	No
538	maxbin_res.013.fasta	47	1	15	1	0.921569	0.394737	2755018	201	78237	0.899	92.16	2.63	Yes	No
538	maxbin_res.008.fasta	45	0	17	0	0.882353	0.447368	5001974	315	53980	0.8824	88.24	0	Yes	No
538	7956	43	0	12	1	0.843137	0.315789	2010347	104	33284	0.8431	84.31	2.63	Yes	No
538	maxbin_res.011.fasta_sub	47	4	13	2	0.921569	0.342105	2358169	395	9313	0.8313	92.16	7.84	Yes	No
538	maxbin_res.022.fasta	48	5	15	3	0.941176	0.394737	2878093	1259	2554	0.8297	94.12	9.8	Yes	No
538	2225	44	2	14	2	0.862745	0.368421	1576111	423	4131	0.8159	86.27	5.26	Yes	No
538	maxbin_res.004.fasta	41	1	9	0	0.803922	0.236842	1784820	198	31329	0.7795	80.39	1.96	Yes	No
538	maxbin_res.006.fasta	51	13	15	6	1	0.394737	5561666	480	34867	0.7	100	25.49	No	No
538	8544	34	0	8	0	0.666667	0.210526	243683	7	59044	0.6667	66.67	0	No	No
538	maxbin_res.030.fasta	40	4	8	3	0.784314	0.210526	1717594	716	2730	0.6655	78.43	7.89	Yes	Yes (Ligilactobacillus)
538	maxbin_res.029.fasta	38	4	12	4	0.745098	0.315789	2108805	905	2656	0.6427	74.51	10.53	No	No
538	maxbin_res.001.fasta	36	3	9	1	0.705882	0.236842	1665673	536	3673	0.6265	70.59	5.88	Yes	No
538	maxbin_res.012.fasta	27	0	12	0	0.529412	0.315789	1818791	82	72347	0.5294	52.94	0	No	No
538	7812	38	13	12	7	0.745098	0.315789	2034562	794	2553	0.3536	74.51	25.49	No	No
538	8500	26	5	11	1	0.509804	0.289474	2285196	157	24118	0.3454	50.98	9.8	No	No
538	maxbin_res.020.fasta_sub	39	15	9	5	0.764706	0.236842	4136345	1916	2309	0.3084	76.47	29.41	No	No
538	maxbin_res.031.fasta	27	6	10	1	0.529412	0.263158	3409180	1782	1947	0.3078	52.94	11.76	No	No
538	maxbin_res.026.fasta	30	9	12	4	0.588235	0.315789	2300189	576	6925	0.3004	58.82	17.65	No	No
NCGS Bins
Sample_ID	bin	uniqueBacSCGs	redundantBacSCGs	uniqueArcSCGs	redundantArcSCGs	bacRatio	arcRatio	size	contigs	N50	binScore	SCG_completeness	SCG_redundancy	HQ-MAG	Inclusion in Pangenome analysis
10	17779	51	0	15	0	1	0.394737	4427515	60	121598	1	100	0	Yes	No
10	21263	51	0	14	0	1	0.368421	2868892	49	94912	1	100	0	Yes	No
10	22274	51	0	17	0	1	0.447368	2909024	103	39191	1	100	0	Yes	No
10	19781	50	0	13	0	0.980392	0.342105	1743847	66	48828	0.9804	98.04	0	Yes	No
10	947	51	1	16	0	1	0.421053	1676776	42	78071	0.9784	100	1.96	Yes	No
10	maxbin_res.008.fasta	49	0	13	1	0.960784	0.342105	4585108	84	120061	0.9608	96.08	2.63	Yes	No
10	4670	50	1	16	1	0.980392	0.421053	1810850	125	23449	0.9586	98.04	2.63	Yes	No
10	9002	51	2	16	0	1	0.421053	1957471	38	78527	0.9569	100	3.92	Yes	No
10	4514	51	2	15	1	1	0.394737	2519389	92	49630	0.9569	100	3.92	Yes	No
10	7635	49	1	16	2	0.960784	0.421053	1198563	77	25032	0.9387	96.08	5.26	Yes	No
10	4413	48	1	13	0	0.941176	0.342105	2590766	222	17532	0.9189	94.12	1.96	Yes	No
10	17446	49	2	16	2	0.960784	0.421053	5333494	116	103535	0.9167	96.08	5.26	Yes	No
10	9336	49	2	17	0	0.960784	0.447368	3259368	142	36824	0.9167	96.08	3.92	Yes	No
10	1880	50	3	13	1	0.980392	0.342105	2072351	22	162129	0.915	98.04	5.88	Yes	No
10	maxbin_res.011.fasta	47	1	15	0	0.921569	0.394737	2439834	60	151543	0.899	92.16	1.96	Yes	No
10	maxbin_res.003.fasta	48	2	14	0	0.941176	0.368421	3755651	205	41446	0.8966	94.12	3.92	Yes	No
10	maxbin_res.040.fasta_sub	50	4	13	0	0.980392	0.342105	2758009	355	16272	0.8932	98.04	7.84	Yes	No
10	4903	46	1	14	0	0.901961	0.368421	2320875	226	16857	0.8791	90.2	1.96	Yes	No
10	maxbin_res.010.fasta	46	1	13	1	0.901961	0.342105	1666345	478	4553	0.8791	90.2	2.63	Yes	No
10	maxbin_res.021.fasta	43	0	16	0	0.843137	0.421053	2065793	53	88878	0.8431	84.31	0	Yes	No
10	maxbin_res.009.fasta	49	7	16	2	0.960784	0.421053	3031901	108	81546	0.7966	96.08	13.73	No	No
10	14446	41	1	11	0	0.803922	0.289474	916551	15	113166	0.7795	80.39	1.96	Yes	No
10	19806	46	5	13	1	0.901961	0.342105	2252898	524	5157	0.7779	90.2	9.8	Yes	No
10	maxbin_res.005.fasta	50	10	15	1	0.980392	0.394737	2225503	113	129994	0.7525	98.04	19.61	No	No
10	maxbin_res.007.fasta	49	10	13	4	0.960784	0.342105	3154573	138	71651	0.7403	96.08	19.61	No	Yes (Rug_115)
10	maxbin_res.019.fasta_sub	43	5	13	0	0.843137	0.342105	1644522	80	43771	0.7244	84.31	9.8	Yes	No
10	858	37	2	11	0	0.72549	0.289474	2049771	46	59770	0.6734	72.55	3.92	Yes	No
10	maxbin_res.001.fasta	51	16	15	2	1	0.394737	2584001	89	97845	0.6549	100	31.37	No	No
10	21940_sub	42	8	10	4	0.823529	0.263158	2798633	327	32523	0.6308	82.35	15.69	No	No
10	20020	39	6	12	0	0.764706	0.315789	1779919	401	5333	0.6136	76.47	11.76	No	No
10	12536	36	4	8	0	0.705882	0.210526	1726841	401	5043	0.6	70.59	7.84	Yes	No
10	12573	33	3	9	0	0.647059	0.236842	659147	231	2596	0.5631	64.71	5.88	No	No
10	2147	30	2	13	0	0.588235	0.342105	1079524	130	12292	0.5286	58.82	3.92	No	No
10	8788	34	5	9	1	0.666667	0.236842	627794	299	2028	0.5196	66.67	9.8	No	No
10	maxbin_res.018.fasta_sub	26	0	10	0	0.509804	0.263158	2409931	108	39285	0.5098	50.98	0	No	No
10	3313	29	2	12	1	0.568627	0.315789	2999641	444	9531	0.5076	56.86	3.92	No	No
10	16169	27	1	10	1	0.529412	0.263158	1525520	427	3910	0.4974	52.94	2.63	No	No
10	20356	29	3	8	2	0.568627	0.210526	1363622	402	3493	0.4771	56.86	5.88	No	No
10	16692	24	0	9	1	0.470588	0.236842	1028903	335	3222	0.4706	47.06	2.63	No	No
10	maxbin_res.030.fasta_sub	25	1	1	0	0.490196	0.0263158	629881	103	15134	0.4564	49.02	1.96	No	No
10	maxbin_res.029.fasta_sub	25	1	10	1	0.490196	0.263158	702445	395	1605	0.4368	49.02	2.63	No	No
10	maxbin_res.015.fasta_sub	46	21	11	2	0.901961	0.289474	3130285	115	58787	0.4222	90.2	41.18	No	No
10	16069_sub	21	2	10	0	0.411765	0.263158	2287150	358	8918	0.335	41.18	3.92	No	No
10	11079	17	0	8	0	0.333333	0.210526	2126628	578	4106	0.3333	33.33	0	No	No
10	maxbin_res.045.fasta_sub	29	8	11	4	0.568627	0.289474	2794907	673	9351	0.3247	56.86	15.69	No	No
10	maxbin_res.012.fasta_sub	25	5	6	2	0.490196	0.157895	1266052	70	154794	0.3212	49.02	9.8	No	No
10	maxbin_res.061.fasta	28	7	9	2	0.54902	0.236842	390545	223	1767	0.3108	54.9	13.73	No	No
10	1137	22	3	9	0	0.431373	0.236842	2081763	125	24017	0.3103	43.14	5.88	No	No
10	maxbin_res.034.fasta_sub	18	1	5	1	0.352941	0.131579	2364613	915	2879	0.3098	35.29	2.63	No	No
13	maxbin_res.014.fasta	50	0	14	0	0.980392	0.368421	3299610	102	83247	0.9804	98.04	0	Yes	No
13	maxbin_res.024.fasta	50	2	17	0	0.980392	0.447368	2036984	276	12905	0.9368	98.04	3.92	Yes	No
13	maxbin_res.007.fasta	47	0	14	2	0.921569	0.368421	2337266	92	38661	0.9216	92.16	5.26	Yes	No
13	maxbin_res.010.fasta	46	0	14	0	0.901961	0.368421	2291618	73	68666	0.902	90.2	0	Yes	No
13	20381	46	1	16	1	0.901961	0.421053	2400470	176	20869	0.8791	90.2	2.63	Yes	No
13	17032	46	1	11	0	0.901961	0.289474	1249629	254	6271	0.8791	90.2	1.96	Yes	No
13	19036	49	4	15	3	0.960784	0.394737	2380616	290	11477	0.8726	96.08	7.89	Yes	No
13	maxbin_res.022.fasta	50	5	13	2	0.980392	0.342105	1973902	421	6901	0.8714	98.04	9.8	Yes	No
13	19469	44	0	11	1	0.862745	0.289474	2660058	150	26817	0.8627	86.27	2.63	Yes	No
13	maxbin_res.015.fasta	43	0	16	0	0.843137	0.421053	2714751	164	31090	0.8431	84.31	0	Yes	No
13	1214	42	0	15	1	0.823529	0.394737	1978642	101	29673	0.8235	82.35	2.63	Yes	No
13	8390	43	2	13	1	0.843137	0.342105	1465175	250	8039	0.7956	84.31	3.92	Yes	No
13	5335	43	2	15	1	0.843137	0.394737	1623943	462	3980	0.776	84.31	3.92	Yes	No
13	4614	40	2	8	0	0.784314	0.210526	944682	52	41161	0.7347	78.43	3.92	Yes	No
13	4581	45	5	14	1	0.882353	0.368421	1977513	382	6658	0.7275	88.24	9.8	Yes	No
13	maxbin_res.025.fasta_sub	41	4	14	0	0.803922	0.368421	1951838	203	24880	0.7062	80.39	7.84	Yes	No
13	maxbin_res.004.fasta	32	0	7	0	0.627451	0.184211	1403798	51	60705	0.6275	62.75	0	No	No
13	3914	32	2	15	1	0.627451	0.394737	1742708	363	5859	0.5605	62.75	3.92	No	No
13	maxbin_res.045.fasta_sub	34	4	10	1	0.666667	0.263158	2568481	508	8167	0.5471	66.67	7.84	No	No
13	24236	38	8	15	1	0.745098	0.394737	2025492	243	12284	0.5404	74.51	15.69	No	No
13	maxbin_res.073.fasta	33	4	8	0	0.647059	0.210526	825496	509	1592	0.5253	64.71	7.84	No	No
13	maxbin_res.008.fasta	31	3	13	0	0.607843	0.342105	2566232	125	34746	0.5204	60.78	5.88	No	No
13	maxbin_res.038.fasta_sub	32	4	10	1	0.627451	0.263158	826271	399	2163	0.5034	62.75	7.84	No	No
13	maxbin_res.037.fasta_sub	27	2	11	1	0.529412	0.289474	1446623	569	2997	0.4556	52.94	3.92	No	No
13	maxbin_res.013.fasta	49	23	13	6	0.960784	0.342105	3552758	588	11146	0.4144	96.08	45.1	No	No
13	20647	20	0	10	0	0.392157	0.263158	2573452	134	29214	0.3922	39.22	0	No	No
13	maxbin_res.026.fasta	23	2	12	1	0.45098	0.315789	2641683	304	22612	0.3792	45.1	3.92	No	No
13	maxbin_res.005.fasta	19	0	7	0	0.372549	0.184211	1373061	51	79626	0.3725	37.25	0	No	No
13	maxbin_res.023.fasta_sub	19	0	9	0	0.372549	0.236842	2279797	178	21697	0.3725	37.25	0	No	No
13	maxbin_res.029.fasta_sub	39	14	13	2	0.764706	0.342105	1704550	342	25051	0.3434	76.47	27.45	No	No
13	maxbin_res.020.fasta_sub	35	12	9	5	0.686275	0.236842	2482985	233	23839	0.3335	68.63	23.53	No	No
13	13863	22	3	4	1	0.431373	0.105263	305082	132	2236	0.3201	43.14	5.88	No	No
13	maxbin_res.016.fasta	42	14	10	5	0.823529	0.263158	6012503	1410	8858	0.3196	82.35	27.45	No	No
13	maxbin_res.035.fasta_sub	29	8	12	5	0.568627	0.315789	1783150	488	5582	0.3149	56.86	15.69	No	No
13	maxbin_res.062.fasta_sub	41	19	15	9	0.803922	0.394737	3338366	1496	2469	0.3004	80.39	37.25	No	No
13	maxbin_res.059.fasta_sub	39	12	12	2	0.764706	0.315789	2185290	1162	1974	0.4134	76.47	23.53	No	No
13	18772_sub	39	16	9	4	0.764706	0.236842	410279	187	2056	0.3323	76.47	31.37	No	No
13	maxbin_res.058.fasta_sub	28	7	9	3	0.54902	0.236842	255846	188	1261	0.3304	54.9	13.73	No	No
13	maxbin_res.050.fasta_sub	29	2	3	0	0.568627	0.0789474	169146	80	2143	0.5076	56.86	3.92	No	No
21	2	50	0	15	1	0.980392	0.394737	1979916	28	109183	0.9804	98.04	2.63	Yes	No
21	maxbin_res.026.fasta	50	1	15	0	0.980392	0.394737	2665810	80	83835	0.9586	98.04	1.96	Yes	No
21	maxbin_res.009.fasta	51	2	17	1	1	0.447368	1969656	38	142619	0.9569	100	3.92	Yes	No
21	maxbin_res.038.fasta	51	2	14	2	1	0.368421	2528806	466	7649	0.9569	100	5.26	Yes	No
21	maxbin_res.016.fasta	50	2	16	1	0.980392	0.421053	2113044	33	176859	0.9368	98.04	3.92	Yes	No
21	3669	49	2	16	1	0.960784	0.421053	3040938	132	41802	0.9167	96.08	3.92	Yes	No
21	1847	49	2	15	1	0.960784	0.394737	2808907	196	22761	0.9167	96.08	3.92	Yes	No
21	29574	51	4	14	3	1	0.368421	1965732	205	17685	0.9137	100	7.89	Yes	No
21	maxbin_res.021.fasta	47	1	15	0	0.921569	0.394737	1849567	123	48837	0.899	92.16	1.96	Yes	No
21	maxbin_res.004.fasta	41	3	12	4	0.803922	0.315789	2931456	121	66066	0.7306	80.39	10.53	No	No
21	maxbin_res.002.fasta	36	1	8	2	0.705882	0.210526	1066626	64	87279	0.6794	70.59	5.26	Yes	Yes (Rug_115)
21	maxbin_res.006.fasta	39	5	6	1	0.764706	0.157895	1466282	500	4356	0.6388	76.47	9.8	Yes	No
21	29159	38	5	11	2	0.745098	0.289474	1475756	36	81065	0.6171	74.51	9.8	Yes	No
21	maxbin_res.052.fasta	41	10	9	0	0.803922	0.236842	1838392	721	3013	0.5497	80.39	19.61	No	No
21	4036	26	0	13	1	0.509804	0.342105	2501285	368	8982	0.5098	50.98	2.63	No	No
21	15244	32	4	12	3	0.627451	0.315789	1403340	346	4688	0.5034	62.75	7.89	No	No
21	5135	34	6	5	1	0.666667	0.131579	1034872	146	11594	0.502	66.67	11.76	No	No
21	maxbin_res.020.fasta_sub	37	7	9	1	0.72549	0.236842	2141016	530	7913	0.5335	72.55	13.73	No	No
21	11300	32	4	9	2	0.627451	0.236842	1612591	353	5838	0.4936	62.75	7.84	No	No
21	3914	32	5	9	0	0.627451	0.236842	2084832	329	8260	0.4651	62.75	9.8	No	No
21	maxbin_res.065.fasta_sub	31	5	11	2	0.607843	0.289474	2313763	895	3093	0.4522	60.78	9.8	No	No
21	1536_sub	26	2	14	0	0.509804	0.368421	2050717	469	5275	0.444	50.98	3.92	No	No
21	4890	22	0	5	1	0.431373	0.131579	1168815	17	136665	0.4314	43.14	2.63	No	No
21	maxbin_res.048.fasta	34	9	10	0	0.666667	0.263158	4387194	1990	2353	0.4196	66.67	17.65	No	No
21	maxbin_res.028.fasta_sub	29	5	13	1	0.568627	0.342105	2769818	92	69122	0.4162	56.86	9.8	No	No
21	925	22	1	11	1	0.431373	0.289474	2029074	257	10951	0.3943	43.14	2.63	No	No
21	maxbin_res.019.fasta	51	25	16	5	1	0.421053	3566572	1565	2557	0.3725	100	49.02	No	No
21	maxbin_res.011.fasta	26	4	8	2	0.509804	0.210526	1495733	703	2153	0.3587	50.98	7.84	No	No
21	28689_sub	22	2	12	1	0.431373	0.315789	2189939	313	12248	0.3572	43.14	3.92	No	No
21	maxbin_res.013.fasta	37	11	11	3	0.72549	0.289474	3387688	494	14982	0.351	72.55	21.57	No	No
21	maxbin_res.046.fasta_sub	37	13	7	1	0.72549	0.184211	1492581	816	1815	0.3382	72.55	25.49	No	No
21	maxbin_res.008.fasta	18	1	7	1	0.352941	0.184211	1690847	56	66821	0.3098	35.29	2.63	No	No
21	maxbin_res.032.fasta_sub	22	3	7	3	0.431373	0.184211	1446320	706	2008	0.3005	43.14	7.89	No	No
24	maxbin_res.013.fasta	51	0	16	1	1	0.421053	2049011	69	60471	1	100	2.63	Yes	No
24	1460	51	2	16	1	1	0.421053	1660964	161	14915	0.9569	100	3.92	Yes	No
24	maxbin_res.016.fasta	51	3	13	1	1	0.342105	1995326	358	9192	0.9353	100	5.88	Yes	No
24	4764	48	2	13	1	0.941176	0.342105	2009905	355	7653	0.8966	94.12	3.92	Yes	No
24	maxbin_res.001.fasta	49	3	14	2	0.960784	0.368421	1322666	427	4088	0.8946	96.08	5.88	Yes	No
24	3919	46	1	14	0	0.901961	0.368421	1205620	181	8653	0.8791	90.2	1.96	Yes	No
24	maxbin_res.009.fasta	43	0	13	0	0.843137	0.342105	2132469	128	51699	0.8431	84.31	0	Yes	No
24	4730	43	0	14	0	0.843137	0.368421	2113522	448	5971	0.8431	84.31	0	Yes	No
24	maxbin_res.012.fasta	48	5	16	2	0.941176	0.421053	2752933	147	52404	0.8297	94.12	9.8	Yes	No
24	maxbin_res.021.fasta_sub	51	8	15	2	1	0.394737	2382655	244	28708	0.8275	100	15.69	No	No
24	maxbin_res.011.fasta	49	7	16	1	0.960784	0.421053	3845430	402	49619	0.7868	96.08	13.73	No	No
24	2342_sub	43	3	8	1	0.843137	0.210526	1066609	251	5003	0.7719	84.31	5.88	Yes	No
24	maxbin_res.002.fasta	35	0	6	0	0.686275	0.157895	1174423	68	41911	0.6863	68.63	0	No	Yes (Ligilactobacillus)
24	1336	30	0	13	0	0.588235	0.342105	1849521	406	5425	0.5882	58.82	0	No	No
24	maxbin_res.035.fasta	24	1	8	0	0.470588	0.210526	840462	528	1606	0.426	47.06	1.96	No	No
24	3057_sub	18	0	10	0	0.352941	0.263158	1060090	366	2960	0.3529	35.29	0	No	No
24	maxbin_res.003.fasta	19	1	7	0	0.372549	0.184211	1174328	565	2031	0.3312	37.25	1.96	No	No
24	maxbin_res.028.fasta_sub	19	1	5	2	0.372549	0.131579	1787690	909	1902	0.3312	37.25	5.26	No	No
24	maxbin_res.010.fasta	35	11	13	7	0.686275	0.342105	5138442	788	25542	0.331	68.63	21.57	No	No
24	maxbin_res.006.fasta	25	5	7	1	0.490196	0.184211	2111099	998	2124	0.3212	49.02	9.8	No	No
24	maxbin_res.004.fasta	16	0	8	0	0.313725	0.210526	989172	50	40763	0.3137	31.37	0	No	Yes (Ligilactobacillus)
33	maxbin_res.015.fasta	51	1	16	0	1	0.421053	2238574	87	78744	0.9784	100	1.96	Yes	No
33	maxbin_res.018.fasta	50	1	16	1	0.980392	0.421053	2697800	74	103863	0.9586	98.04	2.63	Yes	No
33	maxbin_res.014.fasta	51	2	15	1	1	0.394737	2885935	137	41134	0.9569	100	3.92	Yes	No
33	maxbin_res.023.fasta	51	2	17	0	1	0.447368	1997114	87	125102	0.9471	100	3.92	Yes	No
33	maxbin_res.007.fasta	48	0	14	1	0.941176	0.368421	1615762	55	57376	0.9412	94.12	2.63	Yes	No
33	18035	49	1	14	0	0.960784	0.368421	1867326	40	96631	0.9387	96.08	1.96	Yes	No
33	7688	51	3	16	2	1	0.421053	2440679	306	11406	0.9353	100	5.88	Yes	No
33	maxbin_res.026.fasta	45	1	15	1	0.882353	0.394737	2491574	307	28184	0.8592	88.24	2.63	Yes	No
33	maxbin_res.003.fasta	51	8	13	0	1	0.342105	2666247	169	76300	0.8275	100	15.69	No	No
33	maxbin_res.041.fasta	44	2	13	1	0.862745	0.342105	2002944	549	5018	0.8159	86.27	3.92	Yes	No
33	maxbin_res.019.fasta	42	2	17	0	0.823529	0.447368	2891341	132	69038	0.7754	82.35	3.92	Yes	No
33	2370	37	0	8	0	0.72549	0.210526	975531	15	88267	0.7255	72.55	0	Yes	No
33	1769_sub	40	3	10	0	0.784314	0.263158	1416205	359	4472	0.7099	78.43	5.88	Yes	No
33	maxbin_res.008.fasta_sub	36	1	10	0	0.705882	0.263158	1755901	90	98492	0.6696	70.59	1.96	Yes	No
33	5556	35	1	6	1	0.686275	0.157895	839318	11	124655	0.6593	68.63	2.63	No	No
33	maxbin_res.016.fasta	44	9	10	3	0.862745	0.263158	3946853	697	15788	0.6518	86.27	17.65	No	No
33	maxbin_res.017.fasta	42	11	14	2	0.823529	0.368421	1932704	613	4026	0.5487	82.35	21.57	No	No
33	2102_sub	32	3	12	1	0.627451	0.315789	1579834	344	5758	0.532	62.75	5.88	No	No
33	maxbin_res.039.fasta_sub	27	0	4	0	0.529412	0.105263	978765	415	2620	0.5294	52.94	0	No	No
33	maxbin_res.012.fasta_sub	23	0	9	1	0.45098	0.236842	2146391	156	67364	0.451	45.1	2.63	No	No
33	maxbin_res.054.fasta	29	4	8	1	0.568627	0.210526	1495556	909	1647	0.427	56.86	7.84	No	No
33	maxbin_res.010.fasta	21	0	10	0	0.411765	0.263158	2229869	96	46762	0.4118	41.18	0	No	No
33	maxbin_res.004.fasta	44	18	12	5	0.862745	0.315789	2424073	798	5175	0.4114	86.27	35.29	No	No
33	22237	31	8	12	2	0.607843	0.315789	2827318	404	10745	0.3648	60.78	15.69	No	No
33	1225	22	2	10	1	0.431373	0.263158	2176439	113	30450	0.3572	43.14	3.92	No	No
33	18023	22	2	11	0	0.431373	0.289474	1589344	340	5836	0.3474	43.14	3.92	No	No
33	maxbin_res.005.fasta	38	16	8	1	0.745098	0.210526	2996581	1278	2661	0.3258	74.51	31.37	No	No
33	20595	22	3	12	1	0.431373	0.315789	2416461	174	27347	0.3103	43.14	5.88	No	No
45	22603	47	1	15	0	0.921569	0.394737	1510935	407	4275	0.899	92.16	1.96	Yes	No
45	29768	45	0	11	0	0.882353	0.289474	1399953	38	58471	0.8824	88.24	0	Yes	No
45	maxbin_res.038.fasta	45	2	12	1	0.882353	0.315789	2604472	805	4360	0.8361	88.24	3.92	Yes	No
45	336	42	0	10	0	0.823529	0.263158	1208834	27	77132	0.8235	82.35	0	Yes	No
45	maxbin_res.031.fasta_sub	49	8	17	4	0.960784	0.447368	3726287	580	14819	0.7844	96.08	15.69	No	No
45	maxbin_res.040.fasta	45	5	11	2	0.882353	0.289474	1317800	424	3641	0.7667	88.24	9.8	Yes	No
45	1836	39	0	10	0	0.764706	0.263158	894602	38	31404	0.7647	76.47	0	Yes	No
45	maxbin_res.026.fasta	42	4	12	0	0.823529	0.315789	2601611	123	44704	0.7272	82.35	7.84	Yes	No
45	maxbin_res.023.fasta_sub	38	1	9	0	0.745098	0.236842	2229862	184	50597	0.7195	74.51	1.96	Yes	No
45	504	33	3	4	0	0.647059	0.105263	638193	272	2258	0.5631	64.71	5.88	No	No
45	maxbin_res.029.fasta	46	12	14	3	0.901961	0.368421	2769513	656	8083	0.5592	90.2	23.53	No	No
45	maxbin_res.036.fasta_sub	49	17	16	5	0.960784	0.421053	1707512	139	31580	0.5565	96.08	33.33	No	No
45	maxbin_res.034.fasta	29	1	13	0	0.568627	0.342105	1744782	366	6582	0.5381	56.86	1.96	No	Yes (Ligilactobacillus)
45	1170_sub	45	15	11	0	0.882353	0.289474	1228318	362	3629	0.5353	88.24	29.41	No	No
45	maxbin_res.006.fasta	28	1	10	0	0.54902	0.263158	2293023	153	29890	0.5178	54.9	1.96	No	No
45	31290	28	2	12	0	0.54902	0.315789	1704366	193	12696	0.4866	54.9	3.92	No	Yes (Ligilactobacillus)
45	20569_sub	29	3	10	0	0.568627	0.263158	1651367	211	11966	0.4771	56.86	5.88	No	No
45	maxbin_res.013.fasta	28	3	14	3	0.54902	0.368421	3642887	421	22523	0.4553	54.9	7.89	No	No
45	maxbin_res.068.fasta	40	11	14	6	0.784314	0.368421	3121202	1573	2072	0.4526	78.43	21.57	No	No
45	29019	42	15	12	4	0.823529	0.315789	1589634	517	3306	0.4426	82.35	29.41	No	No
45	maxbin_res.051.fasta	24	1	2	0	0.470588	0.0526316	110228	53	2451	0.4358	47.06	1.96	No	No
45	maxbin_res.011.fasta_sub	28	4	5	0	0.54902	0.131579	916187	65	42280	0.4241	54.9	7.84	No	No
45	maxbin_res.082.fasta	30	5	9	0	0.588235	0.236842	1696119	933	1820	0.4196	58.82	9.8	No	Yes (Prevotella_sp)
45	maxbin_res.002.fasta	36	11	4	0	0.705882	0.105263	924734	505	1774	0.4049	70.59	21.57	No	No
45	maxbin_res.081.fasta	31	7	14	3	0.607843	0.368421	1437617	689	2274	0.3939	60.78	13.73	No	No
45	maxbin_res.084.fasta	31	7	9	3	0.607843	0.236842	1147996	744	1503	0.3939	60.78	13.73	No	No
45	maxbin_res.028.fasta	36	12	14	7	0.705882	0.368421	4158031	307	30469	0.3686	70.59	23.53	No	No
45	maxbin_res.014.fasta	28	6	11	3	0.54902	0.289474	2349918	193	28067	0.3616	54.9	11.76	No	No
45	maxbin_res.012.fasta	25	4	8	2	0.490196	0.210526	1972321	121	36787	0.355	49.02	7.84	No	No
45	maxbin_res.017.fasta	34	11	13	5	0.666667	0.342105	3146307	275	23577	0.3549	66.67	21.57	No	No
45	maxbin_res.021.fasta	18	0	12	0	0.352941	0.315789	2242371	58	69435	0.3529	35.29	0	No	No
45	maxbin_res.048.fasta	18	0	1	0	0.352941	0.0263158	663247	277	2678	0.3529	35.29	0	No	No
45	maxbin_res.067.fasta	23	3	10	2	0.45098	0.263158	1961907	879	2480	0.3335	45.1	5.88	No	No
45	maxbin_res.001.fasta	18	1	4	1	0.352941	0.105263	737782	434	1689	0.3098	35.29	2.63	No	No
45	21258_sub	26	6	10	1	0.509804	0.263158	1434599	419	3751	0.3027	50.98	11.76	No	No
60	6218	51	0	16	0	1	0.421053	2910577	39	116582	1	100	0	Yes	No
60	maxbin_res.013.fasta	51	0	14	1	1	0.368421	4724853	123	77821	1	100	2.63	Yes	No
60	maxbin_res.014.fasta	50	0	15	1	0.980392	0.394737	3259038	35	254569	0.9804	98.04	2.63	Yes	No
60	maxbin_res.003.fasta	51	2	16	1	1	0.421053	4652636	81	137150	0.9569	100	3.92	Yes	No
60	8297	50	2	16	1	0.980392	0.421053	2994036	122	38663	0.9368	98.04	3.92	Yes	No
60	6219	51	4	15	1	1	0.394737	2132811	211	17220	0.9137	100	7.84	Yes	No
60	7589	48	2	16	3	0.941176	0.421053	2499784	323	11786	0.8966	94.12	7.89	Yes	No
60	maxbin_res.008.fasta	50	4	15	1	0.980392	0.394737	3645910	198	66736	0.8932	98.04	7.84	Yes	No
60	1766	45	0	11	0	0.882353	0.289474	1380475	46	64230	0.8824	88.24	0	Yes	No
60	6440	46	2	11	0	0.901961	0.289474	2336307	33	83957	0.8563	90.2	3.92	Yes	No
60	maxbin_res.025.fasta	50	6	13	1	0.980392	0.342105	2887749	135	54380	0.8496	98.04	11.76	No	No
60	8411	46	3	13	2	0.901961	0.342105	1771136	371	5581	0.8334	90.2	5.88	Yes	No
60	maxbin_res.002.fasta	48	5	16	2	0.941176	0.421053	2756204	77	69103	0.8297	94.12	9.8	Yes	No
60	maxbin_res.021.fasta_sub	48	9	16	1	0.941176	0.421053	6737330	482	60472	0.7404	94.12	17.65	No	No
60	11169	48	9	15	7	0.941176	0.394737	4013456	78	76074	0.7306	94.12	18.42	No	Yes (Rug_115)
60	maxbin_res.023.fasta	50	12	15	0	0.980392	0.394737	3857910	223	32599	0.7187	98.04	23.53	No	No
60	1789	47	9	14	1	0.921569	0.368421	2473004	492	6491	0.7184	92.16	17.65	No	No
60	8141	39	2	6	0	0.764706	0.157895	1139643	62	32008	0.7143	76.47	3.92	Yes	No
60	8958	34	0	3	0	0.666667	0.0789474	1011531	18	98633	0.6667	66.67	0	No	No
60	3364	31	2	12	0	0.607843	0.315789	1533564	195	9897	0.5495	60.78	3.92	No	No
60	7681_sub	31	2	13	0	0.607843	0.342105	2640874	468	6581	0.5495	60.78	3.92	No	No
60	3130_sub	29	2	7	0	0.568627	0.184211	1853140	55	64003	0.5076	56.86	3.92	No	No
60	137	34	6	14	2	0.666667	0.368421	3852087	459	12358	0.4922	66.67	11.76	No	No
60	maxbin_res.009.fasta	34	6	12	2	0.666667	0.315789	1257594	628	2094	0.4922	66.67	11.76	No	No
60	7740	28	2	11	1	0.54902	0.289474	1283943	403	3375	0.4768	54.9	3.92	No	No
60	maxbin_res.041.fasta_sub	47	16	14	3	0.921569	0.368421	2558234	660	5781	0.5016	92.16	31.37	No	No
60	maxbin_res.040.fasta_sub	34	7	8	3	0.666667	0.210526	1032421	687	1411	0.4647	66.67	13.73	No	No
60	maxbin_res.022.fasta_sub	23	0	13	0	0.45098	0.342105	4365302	54	145179	0.451	45.1	0	No	No
60	maxbin_res.005.fasta	26	5	10	1	0.509804	0.263158	3489583	245	33092	0.3454	50.98	9.8	No	No
60	maxbin_res.026.fasta_sub	17	0	10	1	0.333333	0.263158	908682	33	538314	0.3333	33.33	2.63	No	No
60	maxbin_res.030.fasta_sub	37	15	11	5	0.72549	0.289474	5389527	1404	7711	0.3058	72.55	29.41	No	No
92	maxbin_res.007.fasta	51	0	14	0	1	0.368421	2084612	133	29207	1	100	0	Yes	Yes (Ligilactobacillus)
92	9427	51	0	15	0	1	0.394737	2420143	146	25958	1	100	0	Yes	No
92	7063	50	1	17	1	0.980392	0.447368	2201811	23	180268	0.9586	98.04	2.63	Yes	No
92	29155	50	1	16	0	0.980392	0.421053	2162058	58	55326	0.9586	98.04	1.96	Yes	No
92	maxbin_res.040.fasta	51	2	14	2	1	0.368421	3028256	121	138186	0.9569	100	5.26	Yes	No
92	3111	51	2	16	1	1	0.421053	1740858	45	66862	0.9569	100	3.92	Yes	No
92	30977	51	2	15	0	1	0.394737	2790194	94	43782	0.9569	100	3.92	Yes	No
92	10883	49	1	15	2	0.960784	0.394737	1823846	167	16659	0.9387	96.08	5.26	Yes	No
92	1514	50	2	15	1	0.980392	0.394737	1871606	36	187857	0.9368	98.04	3.92	Yes	No
92	5454	50	2	15	1	0.980392	0.394737	2081430	28	118673	0.9368	98.04	3.92	Yes	No
92	maxbin_res.045.fasta	50	2	15	2	0.980392	0.394737	2602384	114	108007	0.9368	98.04	5.26	Yes	No
92	30656	50	2	15	4	0.980392	0.394737	2568825	92	67905	0.9368	98.04	10.53	No	Yes (Rug_115)
92	17431	50	2	14	1	0.980392	0.368421	2510672	100	44285	0.9368	98.04	3.92	Yes	No
92	2411	51	3	14	1	1	0.368421	3349798	521	9492	0.9255	100	5.88	Yes	No
92	maxbin_res.017.fasta_sub	49	2	14	1	0.960784	0.368421	2298788	76	122818	0.9167	96.08	3.92	Yes	No
92	8051	50	4	15	2	0.980392	0.394737	2184189	136	36339	0.8932	98.04	7.84	Yes	No
92	maxbin_res.038.fasta	48	2	16	1	0.941176	0.421053	2858025	246	54161	0.8868	94.12	3.92	Yes	No
92	5996	44	0	12	0	0.862745	0.315789	1764089	21	107880	0.8627	86.27	0	Yes	No
92	31410	47	3	13	1	0.921569	0.342105	2210982	58	112412	0.8539	92.16	5.88	Yes	No
92	maxbin_res.016.fasta	46	3	13	1	0.901961	0.342105	3176135	152	41994	0.8334	90.2	5.88	Yes	No
92	1014	46	3	14	1	0.901961	0.368421	2275476	141	28907	0.8334	90.2	5.88	Yes	No
92	maxbin_res.009.fasta	51	7	14	4	1	0.368421	3837690	608	57429	0.8294	100	13.73	No	No
92	maxbin_res.033.fasta	48	5	15	0	0.941176	0.394737	1723477	118	60937	0.8199	94.12	9.8	Yes	No
92	32461	41	0	8	0	0.803922	0.210526	623597	25	39648	0.8039	80.39	0	Yes	No
92	9516	41	0	16	0	0.803922	0.421053	2003198	94	33628	0.8039	80.39	0	Yes	No
92	maxbin_res.014.fasta	50	11	16	1	0.980392	0.421053	2597896	93	55408	0.7307	98.04	21.57	No	No
92	maxbin_res.077.fasta	37	1	12	0	0.72549	0.315789	1644498	658	2839	0.6799	72.55	1.96	Yes	No
92	4966	36	1	14	0	0.705882	0.368421	1726829	91	28887	0.6794	70.59	1.96	Yes	No
92	maxbin_res.039.fasta_sub	39	3	11	2	0.764706	0.289474	1290742	392	3648	0.6891	76.47	5.88	Yes	No
92	3210	37	2	13	1	0.72549	0.342105	2137918	224	12849	0.6734	72.55	3.92	Yes	Yes (Prevotella_sp)
92	maxbin_res.008.fasta	45	9	13	1	0.882353	0.342105	1331832	663	2142	0.6643	88.24	17.65	No	No
92	26788_sub	38	3	8	2	0.745098	0.210526	1886684	511	4193	0.6389	74.51	5.88	Yes	No
92	maxbin_res.006.fasta	48	13	15	1	0.941176	0.394737	4613516	750	25702	0.6316	94.12	25.49	No	No
92	30530	34	2	11	1	0.666667	0.289474	1318415	382	3742	0.6118	66.67	3.92	No	No
92	maxbin_res.053.fasta	28	0	11	2	0.54902	0.289474	2176258	469	8021	0.549	54.9	5.26	No	No
92	maxbin_res.010.fasta	41	10	13	3	0.803922	0.342105	3649516	450	84484	0.5399	80.39	19.61	No	No
92	2533	35	6	14	2	0.686275	0.368421	2211753	138	25113	0.5246	68.63	11.76	No	No
92	maxbin_res.015.fasta	43	14	10	1	0.843137	0.263158	3790894	430	22058	0.4811	84.31	27.45	No	No
92	maxbin_res.001.fasta	30	4	6	1	0.588235	0.157895	773898	398	1995	0.469	58.82	7.84	No	No
92	maxbin_res.075.fasta_sub	31	5	14	4	0.607843	0.368421	1513087	595	2979	0.462	60.78	10.53	No	No
92	maxbin_res.024.fasta_sub	32	6	11	1	0.627451	0.289474	2894544	490	14103	0.4561	62.75	11.76	No	No
92	maxbin_res.011.fasta	38	11	14	6	0.745098	0.368421	3494284	1114	4521	0.4342	74.51	21.57	No	No
92	maxbin_res.020.fasta	31	6	11	0	0.607843	0.289474	3263236	218	37848	0.4329	60.78	11.76	No	No
92	maxbin_res.031.fasta	25	3	16	0	0.490196	0.421053	3334230	334	25273	0.4211	49.02	5.88	No	No
92	maxbin_res.032.fasta_sub	29	5	12	4	0.568627	0.315789	4777145	647	30432	0.4064	56.86	10.53	No	No
92	27054_sub	21	1	11	1	0.411765	0.289474	1898672	204	13265	0.3734	41.18	2.63	No	No
92	maxbin_res.003.fasta	26	4	10	2	0.509804	0.263158	2730110	963	3681	0.3685	50.98	7.84	No	No
92	maxbin_res.012.fasta	41	16	12	2	0.803922	0.315789	4109601	1093	6192	0.3541	80.39	31.37	No	No
92	4744	17	0	8	0	0.333333	0.210526	1840467	78	33076	0.3333	33.33	0	No	No
92	17576	17	0	9	1	0.333333	0.236842	1666276	351	5471	0.3333	33.33	2.63	No	No
92	8760	27	6	11	3	0.529412	0.289474	1563691	422	4398	0.3275	52.94	11.76	No	No
92	maxbin_res.030.fasta_sub	20	2	1	1	0.392157	0.0263158	877595	216	6905	0.3125	39.22	3.92	No	No
106	maxbin_res.009.fasta	50	0	13	1	0.980392	0.342105	2051209	73	63651	0.9804	98.04	2.63	Yes	No
106	maxbin_res.027.fasta	51	1	13	0	1	0.342105	2131388	202	25930	0.9784	100	1.96	Yes	No
106	10446	49	0	14	0	0.960784	0.368421	3417261	93	65166	0.9608	96.08	0	Yes	No
106	20000	51	2	15	1	1	0.394737	2503215	52	78793	0.9569	100	3.92	Yes	No
106	14225	48	0	14	0	0.941176	0.368421	2171505	72	61763	0.9412	94.12	0	Yes	No
106	maxbin_res.003.fasta	49	1	13	0	0.960784	0.342105	1868913	58	65505	0.9387	96.08	1.96	Yes	No
106	11781	49	1	16	0	0.960784	0.421053	2815692	250	15541	0.9387	96.08	1.96	Yes	No
106	25779	50	2	16	1	0.980392	0.421053	2146407	147	27802	0.9368	98.04	3.92	Yes	No
106	maxbin_res.005.fasta	47	0	16	0	0.921569	0.421053	2229443	21	345732	0.9216	92.16	0	Yes	No
106	6335	50	3	16	0	0.980392	0.421053	2521851	76	65745	0.915	98.04	5.88	Yes	No
106	maxbin_res.039.fasta	51	4	15	1	1	0.394737	1954918	245	13809	0.9137	100	7.84	Yes	No
106	11336	46	0	12	0	0.901961	0.315789	1843984	89	38383	0.902	90.2	0	Yes	No
106	44037	45	0	10	0	0.882353	0.263158	1852115	41	65813	0.8824	88.24	0	Yes	No
106	42148	46	1	12	0	0.901961	0.315789	1807362	44	60406	0.8791	90.2	1.96	Yes	No
106	42087_sub	46	1	13	1	0.901961	0.342105	532585	173	3384	0.8791	90.2	2.63	Yes	No
106	16113	47	2	14	1	0.921569	0.368421	1748526	59	72617	0.8764	92.16	3.92	Yes	No
106	maxbin_res.047.fasta	48	3	15	2	0.941176	0.394737	2177662	312	17572	0.8743	94.12	5.88	Yes	No
106	44748	45	1	13	0	0.882353	0.342105	1614424	117	22155	0.8592	88.24	1.96	Yes	No
106	maxbin_res.082.fasta	49	5	14	3	0.960784	0.368421	1913475	682	3540	0.8505	96.08	9.8	Yes	No
106	1969	46	3	11	1	0.901961	0.289474	1673123	83	40615	0.8334	90.2	5.88	Yes	No
106	24735	44	2	15	0	0.862745	0.394737	2051048	433	5938	0.8159	86.27	3.92	Yes	No
106	5402	41	0	9	0	0.803922	0.236842	2378140	218	17792	0.8039	80.39	0	Yes	No
106	maxbin_res.017.fasta_sub	46	5	13	1	0.901961	0.342105	1847369	325	10472	0.7877	90.2	9.8	Yes	No
106	8846	45	5	17	1	0.882353	0.447368	1935500	390	6253	0.7667	88.24	9.8	Yes	No
106	maxbin_res.011.fasta	38	2	12	0	0.745098	0.315789	905251	413	2216	0.6841	74.51	3.92	Yes	No
106	maxbin_res.008.fasta_sub	41	5	12	2	0.803922	0.315789	2430482	525	8561	0.6817	80.39	9.8	Yes	No
106	3313	33	0	9	0	0.647059	0.236842	557651	49	15266	0.6471	64.71	0	No	No
106	maxbin_res.028.fasta_sub	49	11	14	5	0.960784	0.368421	2246501	581	6148	0.6986	96.08	21.57	No	No
106	669	32	0	8	0	0.627451	0.210526	495604	9	123181	0.6275	62.75	0	No	No
106	maxbin_res.001.fasta	38	5	12	0	0.745098	0.315789	3204371	202	41366	0.6171	74.51	9.8	Yes	No
106	maxbin_res.030.fasta	34	2	15	1	0.666667	0.394737	2062317	77	43491	0.6118	66.67	3.92	No	No
106	18160_sub	27	1	6	2	0.529412	0.157895	720979	277	2564	0.4974	52.94	5.26	No	No
106	96	38	9	12	4	0.745098	0.315789	1387185	506	2757	0.4951	74.51	17.65	No	No
106	maxbin_res.023.fasta_sub	34	6	6	2	0.666667	0.157895	2082768	199	31322	0.4922	66.67	11.76	No	No
106	maxbin_res.018.fasta	28	2	12	0	0.54902	0.315789	2903304	203	25054	0.4866	54.9	3.92	No	No
106	25246	26	1	6	0	0.509804	0.157895	714864	148	5486	0.4769	50.98	1.96	No	No
106	5502_sub	30	4	14	2	0.588235	0.368421	2124640	378	7570	0.469	58.82	7.84	No	No
106	maxbin_res.006.fasta	30	3	14	2	0.588235	0.368421	2722887	147	34297	0.4596	58.82	5.88	No	No
106	1503	25	1	11	0	0.490196	0.289474	2268359	458	6129	0.4564	49.02	1.96	No	No
106	3867_sub	21	0	5	0	0.411765	0.131579	400624	161	2493	0.4118	41.18	0	No	No
106	22469_sub	30	6	14	5	0.588235	0.368421	2406074	405	8964	0.3996	58.82	13.16	No	No
106	maxbin_res.020.fasta_sub	39	15	12	8	0.764706	0.315789	4464263	785	14291	0.3869	76.47	29.41	No	No
106	maxbin_res.075.fasta_sub	42	17	16	2	0.823529	0.421053	3452612	1990	1680	0.3846	82.35	33.33	No	No
106	18913_sub	19	0	8	0	0.372549	0.210526	979788	131	10691	0.3725	37.25	0	No	No
106	3025	23	3	13	2	0.45098	0.342105	1992125	96	28437	0.3433	45.1	5.88	No	No
106	12581	21	2	8	0	0.411765	0.210526	1599284	279	7497	0.335	41.18	3.92	No	No
106	maxbin_res.010.fasta	39	16	11	5	0.764706	0.289474	4018172	1130	5807	0.3225	76.47	31.37	No	No
106	31656	25	5	12	1	0.490196	0.315789	2071978	535	4630	0.3212	49.02	9.8	No	No
106	41343	18	1	7	0	0.352941	0.184211	1494861	564	2697	0.3098	35.29	1.96	No	No
115	3557	51	0	13	0	1	0.342105	2596010	59	74967	1	100	0	Yes	No
115	6807	50	0	11	0	0.980392	0.289474	2416617	130	26554	0.9804	98.04	0	Yes	No
115	maxbin_res.021.fasta	50	0	14	1	0.980392	0.368421	2275240	323	12724	0.9804	98.04	2.63	Yes	No
115	1869	51	2	16	0	1	0.421053	2653295	66	73660	0.9569	100	3.92	Yes	No
115	maxbin_res.010.fasta	49	1	15	0	0.960784	0.394737	3035320	187	32927	0.9387	96.08	1.96	Yes	No
115	4157	51	3	14	0	1	0.368421	2669669	303	12668	0.9353	100	5.88	Yes	No
115	6280	48	1	14	0	0.941176	0.368421	1953776	337	7403	0.9189	94.12	1.96	Yes	Yes (Prevotella_sp)
115	maxbin_res.013.fasta	50	3	17	0	0.980392	0.447368	2196809	88	43032	0.915	98.04	5.88	Yes	No
115	3201_sub	50	3	15	1	0.980392	0.394737	3012487	164	29097	0.915	98.04	5.88	Yes	No
115	maxbin_res.007.fasta	46	0	13	0	0.901961	0.342105	2288151	91	81859	0.902	90.2	0	Yes	No
115	maxbin_res.012.fasta	49	3	16	3	0.960784	0.421053	3128087	98	92404	0.8946	96.08	7.89	Yes	No
115	6952	48	3	15	1	0.941176	0.394737	2395596	191	19531	0.8743	94.12	5.88	Yes	No
115	4212	49	4	13	2	0.960784	0.342105	2918975	441	9060	0.8726	96.08	7.84	Yes	No
115	maxbin_res.016.fasta	50	5	14	0	0.980392	0.368421	3428161	91	119728	0.8714	98.04	9.8	Yes	No
115	10199	46	2	14	1	0.901961	0.368421	2534951	264	13619	0.8563	90.2	3.92	Yes	No
115	maxbin_res.020.fasta_sub	47	3	15	3	0.921569	0.394737	2576906	284	35089	0.8539	92.16	7.89	Yes	No
115	6202	45	2	12	0	0.882353	0.315789	2241704	513	5431	0.8361	88.24	3.92	Yes	No
115	maxbin_res.015.fasta_sub	47	4	13	1	0.921569	0.342105	3231706	105	55597	0.8313	92.16	7.84	Yes	No
115	6714	41	3	16	1	0.803922	0.421053	1406944	473	3122	0.7306	80.39	5.88	Yes	No
115	1592_sub	37	0	9	0	0.72549	0.236842	1852861	92	28112	0.7255	72.55	0	Yes	No
115	10252	36	1	10	1	0.705882	0.263158	1168415	449	2628	0.6794	70.59	2.63	Yes	No
115	maxbin_res.037.fasta_sub	42	6	13	4	0.823529	0.342105	4522027	2170	2210	0.6692	82.35	11.76	No	No
115	maxbin_res.009.fasta	38	5	12	1	0.745098	0.315789	3339337	457	16972	0.6171	74.51	9.8	Yes	No
115	maxbin_res.004.fasta	35	4	11	0	0.686275	0.289474	2803777	366	32908	0.5687	68.63	7.84	No	No
115	7581	28	2	5	0	0.54902	0.131579	535386	200	2832	0.4768	54.9	3.92	No	No
115	maxbin_res.003.fasta	22	2	8	0	0.431373	0.210526	959271	459	2049	0.3572	43.14	3.92	No	No
115	8885	41	16	12	7	0.803922	0.315789	2601733	1089	2355	0.3247	80.39	31.37	No	No
115	7490	21	2	10	1	0.411765	0.263158	1289841	373	3900	0.3154	41.18	3.92	No	No
115	maxbin_res.005.fasta	16	0	5	0	0.313725	0.131579	1275994	248	10236	0.3137	31.37	0	No	No
115	maxbin_res.040.fasta_sub	26	6	11	2	0.509804	0.289474	1482977	647	2637	0.3125	50.98	11.76	No	No
115	5507	18	1	5	0	0.352941	0.131579	976394	452	2121	0.3098	35.29	1.96	No	No
140	maxbin_res.009.fasta	51	0	14	0	1	0.368421	2057763	94	42703	1	100	0	Yes	Yes (Ligilactobacillus)
140	3280	50	1	14	1	0.980392	0.368421	1981894	154	19430	0.9586	98.04	2.63	Yes	No
140	maxbin_res.010.fasta	48	0	16	0	0.941176	0.421053	2073047	95	38354	0.9412	94.12	0	Yes	No
140	maxbin_res.022.fasta	49	1	16	0	0.960784	0.421053	1537094	261	9244	0.9387	96.08	1.96	Yes	No
140	2714	48	1	16	0	0.941176	0.421053	2236883	147	19959	0.9189	94.12	1.96	Yes	No
140	614	47	1	15	0	0.921569	0.394737	1621706	212	10773	0.899	92.16	1.96	Yes	No
140	11610	48	2	15	3	0.941176	0.394737	1538437	297	6599	0.8966	94.12	7.89	Yes	No
140	maxbin_res.016.fasta	49	3	15	0	0.960784	0.394737	2549044	277	16595	0.8946	96.08	5.88	Yes	No
140	7114	45	0	14	1	0.882353	0.368421	2329067	331	9476	0.8824	88.24	2.63	Yes	No
140	maxbin_res.012.fasta	50	6	16	0	0.980392	0.421053	2237186	101	39560	0.8496	98.04	11.76	No	No
140	maxbin_res.003.fasta	43	0	12	0	0.843137	0.315789	2469844	73	97705	0.8431	84.31	0	Yes	No
140	maxbin_res.005.fasta	45	2	13	0	0.882353	0.342105	2233115	92	51336	0.8361	88.24	3.92	Yes	No
140	11429	46	4	16	0	0.901961	0.421053	2271592	409	7083	0.8106	90.2	7.84	Yes	No
140	maxbin_res.013.fasta	46	5	16	1	0.901961	0.421053	3258390	286	29828	0.7877	90.2	9.8	Yes	No
140	maxbin_res.006.fasta	41	2	10	0	0.803922	0.263158	1248984	36	64125	0.755	80.39	3.92	Yes	No
140	1692	42	3	14	0	0.823529	0.368421	1679787	383	5316	0.7513	82.35	5.88	Yes	No
140	maxbin_res.007.fasta	32	0	5	0	0.627451	0.131579	1335376	100	43003	0.6275	62.75	0	No	No
140	11241	33	1	6	0	0.647059	0.157895	379302	85	5695	0.6191	64.71	1.96	No	No
140	7914	29	1	11	1	0.568627	0.289474	2016888	351	7293	0.5381	56.86	2.63	No	No
140	10786	30	2	11	0	0.588235	0.289474	2745420	439	8023	0.5188	58.82	3.92	No	No
140	maxbin_res.008.fasta	23	0	11	0	0.45098	0.289474	1780282	94	42928	0.451	45.1	0	No	No
140	14122	23	0	11	0	0.45098	0.289474	2669308	180	22485	0.451	45.1	0	No	No
140	maxbin_res.014.fasta_sub	45	18	9	3	0.882353	0.236842	1871872	590	4259	0.4169	88.24	35.29	No	No
140	11052	21	0	10	0	0.411765	0.263158	1764964	504	3871	0.4118	41.18	0	No	No
140	maxbin_res.043.fasta	47	20	17	5	0.921569	0.447368	1573987	817	2024	0.4113	92.16	39.22	No	No
140	11078_sub	36	8	13	2	0.705882	0.342105	1453528	510	2908	0.4941	70.59	15.69	No	No
140	8036	25	3	8	1	0.490196	0.210526	2074080	541	4319	0.3888	49.02	5.88	No	No
140	maxbin_res.017.fasta_sub	26	5	13	5	0.509804	0.342105	3515297	786	6490	0.3454	50.98	13.16	No	No
140	maxbin_res.029.fasta_sub	23	3	8	2	0.45098	0.210526	2963680	1605	1793	0.3433	45.1	5.88	No	No
140	maxbin_res.046.fasta_sub	49	26	17	7	0.960784	0.447368	3594998	1751	2247	0.3385	96.08	50.98	No	No
140	maxbin_res.015.fasta_sub	30	9	12	2	0.588235	0.315789	2608907	276	22234	0.3102	58.82	17.65	No	No
141	maxbin_res.021.fasta	50	0	14	0	0.980392	0.368421	3232267	137	49415	0.9804	98.04	0	Yes	No
141	maxbin_res.007.fasta	48	1	14	2	0.941176	0.368421	2288849	164	22819	0.9189	94.12	5.26	Yes	No
141	maxbin_res.045.fasta	50	4	14	2	0.980392	0.368421	3792043	1147	4384	0.8932	98.04	7.84	Yes	No
141	maxbin_res.005.fasta	48	4	12	0	0.941176	0.315789	2683072	138	61515	0.852	94.12	7.84	Yes	No
141	7780	45	2	13	1	0.882353	0.342105	2548416	194	20579	0.8361	88.24	3.92	Yes	No
141	1574	44	3	15	0	0.862745	0.394737	1961000	541	4287	0.7924	86.27	5.88	Yes	No
141	22721	42	3	10	1	0.823529	0.263158	946208	324	3146	0.7513	82.35	5.88	Yes	No
141	5891	43	5	13	2	0.843137	0.342105	2213981	472	5966	0.7047	84.31	9.8	Yes	No
141	15334	35	0	11	0	0.686275	0.289474	1043274	53	34920	0.6863	68.63	0	No	No
141	9824	31	0	7	0	0.607843	0.184211	540235	156	3848	0.6078	60.78	0	No	No
141	maxbin_res.026.fasta	33	3	11	2	0.647059	0.289474	1930084	902	2314	0.5631	64.71	5.88	No	No
141	maxbin_res.010.fasta	40	8	11	7	0.784314	0.289474	3990764	1782	2514	0.5369	78.43	18.42	No	No
141	maxbin_res.020.fasta	41	9	9	0	0.803922	0.236842	4729165	1621	3888	0.5252	80.39	17.65	No	No
141	maxbin_res.015.fasta_sub	30	2	8	1	0.588235	0.210526	914113	461	2147	0.5188	58.82	3.92	No	No
141	maxbin_res.002.fasta	34	7	6	1	0.666667	0.157895	1296860	763	1637	0.4745	66.67	13.73	No	No
141	maxbin_res.004.fasta	29	4	8	1	0.568627	0.210526	1241447	571	2341	0.4467	56.86	7.84	No	No
141	4447_sub	24	1	12	1	0.470588	0.315789	2538645	259	15069	0.4358	47.06	2.63	No	No
141	15779_sub	26	4	13	0	0.509804	0.342105	2133696	313	8939	0.3783	50.98	7.84	No	No
141	maxbin_res.064.fasta_sub	31	7	6	2	0.607843	0.157895	580247	401	1391	0.3743	60.78	13.73	No	No
141	maxbin_res.027.fasta	19	0	11	0	0.372549	0.289474	2087622	227	14647	0.3725	37.25	0	No	No
141	maxbin_res.035.fasta_sub	34	10	12	5	0.666667	0.315789	2526742	1034	3004	0.3627	66.67	19.61	No	No
141	maxbin_res.050.fasta	42	18	10	1	0.823529	0.263158	916077	562	1593	0.3507	82.35	35.29	No	No
141	14090	36	13	16	2	0.705882	0.421053	2071701	502	4864	0.3422	70.59	25.49	No	No
141	maxbin_res.008.fasta	32	10	2	0	0.627451	0.0526316	2299356	897	2955	0.3419	62.75	19.61	No	No
141	maxbin_res.025.fasta_sub	19	1	5	0	0.372549	0.131579	826269	285	4443	0.3312	37.25	1.96	No	No
141	maxbin_res.014.fasta_sub	16	0	5	0	0.313725	0.131579	1610914	188	20949	0.3137	31.37	0	No	No
141	12469	20	2	11	0	0.392157	0.289474	1250884	325	4295	0.3125	39.22	3.92	No	No
154	maxbin_res.033.fasta	49	0	14	0	0.960784	0.368421	2701904	64	83896	0.9608	96.08	0	Yes	No
154	maxbin_res.020.fasta	51	2	17	0	1	0.447368	1909028	39	174915	0.9569	100	3.92	Yes	No
154	maxbin_res.007.fasta	51	2	14	1	1	0.368421	4912023	125	156896	0.9569	100	3.92	Yes	No
154	34367	50	2	13	0	0.980392	0.342105	2904331	214	19940	0.9368	98.04	3.92	Yes	No
154	17333	48	1	15	1	0.941176	0.394737	2614306	103	36834	0.9189	94.12	2.63	Yes	No
154	4335	46	0	13	0	0.901961	0.342105	2060253	51	88199	0.902	90.2	0	Yes	No
154	747	48	2	15	1	0.941176	0.394737	970294	125	9681	0.8966	94.12	3.92	Yes	No
154	1237	45	0	15	1	0.882353	0.394737	1886790	146	18888	0.8824	88.24	2.63	Yes	No
154	maxbin_res.010.fasta	46	1	14	2	0.901961	0.368421	2261817	129	33162	0.8791	90.2	5.26	Yes	No
154	maxbin_res.001.fasta	48	4	13	1	0.941176	0.342105	1880068	200	20446	0.8422	94.12	7.84	Yes	No
154	163	49	6	12	2	0.960784	0.315789	2534701	555	5525	0.8285	96.08	11.76	No	No
154	maxbin_res.003.fasta	50	8	15	2	0.980392	0.394737	2835854	153	52538	0.806	98.04	15.69	No	Yes (Rug_115)
154	maxbin_res.015.fasta	50	11	14	3	0.980392	0.368421	4185246	549	86916	0.7013	98.04	21.57	No	No
154	maxbin_res.032.fasta_sub	50	12	16	4	0.980392	0.421053	2437176	308	75514	0.6991	98.04	23.53	No	No
154	23299	31	0	8	0	0.607843	0.210526	812778	257	3257	0.6078	60.78	0	No	No
154	maxbin_res.011.fasta	31	1	12	0	0.607843	0.315789	2629165	126	69366	0.5787	60.78	1.96	No	No
154	4114_sub	32	2	7	0	0.627451	0.184211	598141	153	4340	0.5703	62.75	3.92	No	No
154	6413	34	3	10	1	0.666667	0.263158	1626777	128	24166	0.5647	66.67	5.88	No	No
154	maxbin_res.022.fasta	34	4	15	1	0.666667	0.394737	2510596	313	12910	0.5569	66.67	7.84	No	No
154	10800	30	2	10	1	0.588235	0.263158	1547576	482	3379	0.5286	58.82	3.92	No	No
154	maxbin_res.008.fasta	31	4	6	1	0.607843	0.157895	1603799	510	4818	0.4912	60.78	7.84	No	No
154	4413	36	9	13	3	0.705882	0.342105	1989383	298	9311	0.4578	70.59	17.65	No	No
154	maxbin_res.061.fasta_sub	25	1	12	3	0.490196	0.315789	1296450	643	2055	0.4564	49.02	7.89	No	Yes (Ligilactobacillus)
154	maxbin_res.005.fasta	28	3	13	3	0.54902	0.342105	3340741	218	73147	0.4553	54.9	7.89	No	No
154	28219	23	0	11	1	0.45098	0.289474	1206401	43	52263	0.451	45.1	2.63	No	No
154	maxbin_res.028.fasta_sub	38	12	8	4	0.745098	0.210526	2410531	1005	2639	0.4184	74.51	23.53	No	No
154	maxbin_res.019.fasta_sub	21	0	4	0	0.411765	0.105263	1253862	572	2040	0.4118	41.18	0	No	No
154	13423	21	1	8	2	0.411765	0.210526	1241837	383	3565	0.3734	41.18	5.26	No	No
154	maxbin_res.073.fasta_sub	32	7	12	5	0.627451	0.315789	3266089	1643	2043	0.4178	62.75	13.73	No	No
154	maxbin_res.051.fasta_sub	21	1	8	3	0.411765	0.210526	1165577	693	1681	0.3734	41.18	7.89	No	No
154	maxbin_res.006.fasta	27	5	8	1	0.529412	0.210526	1091154	678	1542	0.3595	52.94	9.8	No	No
154	maxbin_res.024.fasta_sub	33	10	12	3	0.647059	0.315789	2201017	234	81197	0.3574	64.71	19.61	No	No
154	maxbin_res.013.fasta	40	16	14	4	0.784314	0.368421	1985513	568	4817	0.3482	78.43	31.37	No	No
154	maxbin_res.100.fasta	26	5	10	1	0.509804	0.263158	1764057	1100	1598	0.3454	50.98	9.8	No	No
154	maxbin_res.002.fasta	21	2	13	0	0.411765	0.342105	2369723	201	31382	0.3421	41.18	3.92	No	No
154	maxbin_res.025.fasta	46	24	11	3	0.901961	0.289474	1971343	889	2433	0.334	90.2	47.06	No	No
154	8235	23	3	13	2	0.45098	0.342105	1634451	415	4605	0.3335	45.1	5.88	No	No
154	maxbin_res.038.fasta	17	0	4	0	0.333333	0.105263	1306435	747	1713	0.3333	33.33	0	No	No
154	maxbin_res.092.fasta_sub	32	10	11	4	0.627451	0.289474	1252481	715	1728	0.3321	62.75	19.61	No	No
154	12412_sub	19	1	7	0	0.372549	0.184211	1208958	342	3932	0.3312	37.25	1.96	No	No
154	maxbin_res.082.fasta_sub	46	20	15	9	0.901961	0.394737	3486009	2118	1557	0.3176	90.2	39.22	No	No
154	maxbin_res.102.fasta	30	8	12	4	0.588235	0.315789	1679021	1118	1465	0.3106	58.82	15.69	No	No
154	maxbin_res.021.fasta	20	2	7	2	0.392157	0.184211	1636731	824	2091	0.3027	39.22	5.26	No	No
154	maxbin_res.071.fasta	30	8	11	0	0.588235	0.289474	666050	284	2345	0.3008	58.82	15.69	No	No
349	maxbin_res.004.fasta	51	0	14	1	1	0.368421	4804902	99	149747	1	100	2.63	Yes	No
349	40200	50	0	14	0	0.980392	0.368421	3240068	91	62821	0.9804	98.04	0	Yes	No
349	780	50	0	13	0	0.980392	0.342105	2867902	79	53532	0.9804	98.04	0	Yes	No
349	maxbin_res.010.fasta	51	2	13	0	1	0.342105	2086085	101	46893	0.9569	100	3.92	Yes	No
349	3825	51	2	16	0	1	0.421053	1888178	65	46319	0.9569	100	3.92	Yes	No
349	14891	49	1	16	1	0.960784	0.421053	2556097	102	35685	0.9387	96.08	2.63	Yes	No
349	9569	49	1	16	0	0.960784	0.421053	1713681	268	8947	0.9387	96.08	1.96	Yes	No
349	maxbin_res.025.fasta	50	2	15	1	0.980392	0.394737	1888041	80	39110	0.9368	98.04	3.92	Yes	No
349	1058	49	2	15	1	0.960784	0.394737	1811149	89	29673	0.9167	96.08	3.92	Yes	No
349	maxbin_res.038.fasta	50	3	14	0	0.980392	0.368421	2365861	181	37131	0.915	98.04	5.88	Yes	No
349	maxbin_res.033.fasta	49	2	14	0	0.960784	0.368421	2083244	111	31171	0.9069	96.08	3.92	Yes	No
349	3527	47	3	14	0	0.921569	0.368421	1398653	410	3698	0.8539	92.16	5.88	Yes	No
349	maxbin_res.005.fasta	51	8	14	0	1	0.368421	2471722	134	139458	0.8275	100	15.69	No	No
349	maxbin_res.006.fasta	47	4	14	1	0.921569	0.368421	3081947	182	32638	0.8215	92.16	7.84	Yes	No
349	maxbin_res.051.fasta	44	3	15	3	0.862745	0.394737	2268230	582	8146	0.7826	86.27	7.89	Yes	No
349	12025	42	3	11	0	0.823529	0.289474	1105912	344	3460	0.7513	82.35	5.88	Yes	No
349	3205	39	1	9	0	0.764706	0.236842	316083	123	2542	0.7395	76.47	1.96	Yes	No
349	8580_sub	45	6	12	2	0.882353	0.315789	1892335	463	4796	0.7337	88.24	11.76	No	No
349	1174	41	3	11	1	0.803922	0.289474	1119265	408	2821	0.7306	80.39	5.88	Yes	No
349	11484	38	1	8	0	0.745098	0.210526	749689	265	2979	0.7195	74.51	1.96	Yes	No
349	17888	38	2	7	1	0.745098	0.184211	1260081	13	147162	0.6939	74.51	3.92	Yes	No
349	9480	33	1	7	0	0.647059	0.184211	212433	42	6272	0.6191	64.71	1.96	No	No
349	4136	42	9	14	6	0.823529	0.368421	3578996	348	38994	0.6067	82.35	17.65	No	No
349	18377	36	5	8	1	0.705882	0.210526	774625	234	3469	0.5735	70.59	9.8	Yes	No
349	maxbin_res.008.fasta_sub	33	3	10	3	0.647059	0.263158	2484098	344	62621	0.5533	64.71	7.89	No	No
349	maxbin_res.009.fasta	45	13	15	2	0.882353	0.394737	1921208	136	28293	0.5522	88.24	25.49	No	No
349	40294	30	1	8	0	0.588235	0.210526	984375	374	2614	0.5486	58.82	1.96	No	No
349	40778	28	1	11	0	0.54902	0.289474	2326621	226	14300	0.5178	54.9	1.96	No	No
349	2210	28	1	10	0	0.54902	0.263158	1218056	453	2838	0.508	54.9	1.96	No	No
349	2536_sub	26	1	14	1	0.509804	0.368421	1995140	134	21725	0.4769	50.98	2.63	No	No
349	maxbin_res.036.fasta	24	0	1	0	0.470588	0.0263158	272835	60	8014	0.4706	47.06	0	No	No
349	maxbin_res.002.fasta	21	0	13	0	0.411765	0.342105	2393055	115	37676	0.4118	41.18	0	No	No
349	1903	26	3	13	2	0.509804	0.342105	1612691	273	7422	0.4112	50.98	5.88	No	No
349	maxbin_res.012.fasta	26	4	4	0	0.509804	0.105263	1090554	297	5413	0.3783	50.98	7.84	No	No
349	21635	43	18	15	7	0.843137	0.394737	1566167	629	2490	0.3665	84.31	35.29	No	No
349	maxbin_res.088.fasta_sub	25	2	10	4	0.490196	0.263158	1661937	1123	1411	0.4226	49.02	10.53	No	No
349	maxbin_res.001.fasta	51	30	15	2	1	0.394737	2066353	90	53966	0.3529	100	58.82	No	No
349	maxbin_res.049.fasta_sub	20	1	7	0	0.392157	0.184211	615350	305	1731	0.3524	39.22	1.96	No	No
349	maxbin_res.119.fasta_sub	27	5	11	1	0.529412	0.289474	1244003	770	1597	0.3399	52.94	9.8	No	No
349	14936_sub	21	2	12	1	0.411765	0.315789	1601523	497	3553	0.335	41.18	3.92	No	No
349	maxbin_res.081.fasta	17	0	10	0	0.333333	0.263158	1688225	592	3510	0.3333	33.33	0	No	No
349	14671	17	0	4	0	0.333333	0.105263	664782	290	2200	0.3333	33.33	0	No	No
349	581_sub	19	1	12	1	0.372549	0.315789	2387547	345	9198	0.3312	37.25	2.63	No	No
349	maxbin_res.021.fasta_sub	26	6	11	0	0.509804	0.289474	3010700	148	33600	0.3027	50.98	11.76	No	No
349	maxbin_res.061.fasta_sub	26	6	12	2	0.509804	0.315789	2304934	597	5357	0.3027	50.98	11.76	No	No
NCGS PG Bins
Sample_ID	bin	uniqueBacSCGs	redundantBacSCGs	uniqueArcSCGs	redundantArcSCGs	bacRatio	arcRatio	size	contigs	N50	binScore	SCG_completeness	SCG_redundancy	HQ-MAG	Inclusion in Pangenome analysis
10_PG	4223	50	0	14	0	0.980392	0.368421	3041905	108	45207	0.9804	98.04	0	Yes	No
10_PG	10205	49	0	14	0	0.960784	0.368421	2176439	165	19745	0.9608	96.08	0	Yes	No
10_PG	7894	51	3	15	1	1	0.394737	2379077	342	9119	0.9353	100	5.88	Yes	No
10_PG	9694	44	0	16	1	0.862745	0.421053	2130763	32	98952	0.8627	86.27	2.63	Yes	No
10_PG	maxbin_res.004.fasta	46	2	14	0	0.901961	0.368421	2497884	130	50564	0.8563	90.2	3.92	Yes	No
10_PG	6590	47	3	16	1	0.921569	0.421053	2079817	174	18258	0.8539	92.16	5.88	Yes	No
10_PG	maxbin_res.008.fasta	49	10	15	1	0.960784	0.394737	2582545	212	19100	0.7403	96.08	19.61	No	No
10_PG	1835	40	4	13	1	0.784314	0.342105	1281896	439	3088	0.6851	78.43	7.84	Yes	No
10_PG	3624	32	2	10	1	0.627451	0.263158	1307833	86	28559	0.5703	62.75	3.92	No	No
10_PG	7069	30	1	9	0	0.588235	0.236842	843373	385	2105	0.5584	58.82	1.96	No	No
10_PG	3791	32	2	13	2	0.627451	0.342105	2994195	412	9614	0.5507	62.75	5.26	No	No
10_PG	maxbin_res.018.fasta_sub	46	15	13	3	0.901961	0.342105	3158204	353	19597	0.5102	90.2	29.41	No	No
10_PG	13377_sub	29	3	13	1	0.568627	0.342105	1833356	691	2695	0.4673	56.86	5.88	No	No
10_PG	maxbin_res.033.fasta_sub	38	11	13	6	0.745098	0.342105	3814175	2366	1574	0.4342	74.51	21.57	No	No
10_PG	10804	19	0	5	0	0.372549	0.131579	342380	10	44847	0.3725	37.25	0	No	No
10_PG	maxbin_res.002.fasta_sub	26	0	4	0	0.509804	0.105263	1072203	58	38771	0.5098	50.98	0	No	No
10_PG	maxbin_res.012.fasta_sub	30	7	9	2	0.588235	0.236842	3438367	573	17813	0.3698	58.82	13.73	No	No
10_PG	maxbin_res.025.fasta	47	20	16	5	0.921569	0.421053	2980846	885	5076	0.3623	92.16	39.22	No	No
10_PG	7775_sub	18	0	11	0	0.352941	0.289474	2588492	117	33401	0.3529	35.29	0	No	No
10_PG	maxbin_res.027.fasta_sub	23	3	8	1	0.45098	0.210526	790600	506	1460	0.3237	45.1	5.88	No	No
13_PG	5002	51	0	13	0	1	0.342105	2633254	87	54267	1	100	0	Yes	No
13_PG	maxbin_res.008.fasta	51	0	14	0	1	0.368421	2242812	160	32618	1	100	0	Yes	No
13_PG	maxbin_res.015.fasta	51	1	14	0	1	0.368421	1911715	207	12989	0.9784	100	1.96	Yes	No
13_PG	47462	49	0	15	0	0.960784	0.394737	4941998	398	17544	0.9608	96.08	0	Yes	No
13_PG	maxbin_res.005.fasta	50	1	15	0	0.980392	0.394737	2326694	77	50058	0.9586	98.04	1.96	Yes	No
13_PG	maxbin_res.014.fasta	49	1	15	1	0.960784	0.394737	2864452	111	45820	0.9387	96.08	2.63	Yes	No
13_PG	maxbin_res.027.fasta	50	2	16	0	0.980392	0.421053	1550050	128	19817	0.9368	98.04	3.92	Yes	No
13_PG	maxbin_res.034.fasta	50	2	15	0	0.980392	0.394737	1946598	385	8880	0.927	98.04	3.92	Yes	No
13_PG	maxbin_res.007.fasta	47	0	13	1	0.921569	0.342105	2223143	151	22775	0.9216	92.16	2.63	Yes	No
13_PG	19091	49	2	15	0	0.960784	0.394737	1436662	128	17480	0.9167	96.08	3.92	Yes	No
13_PG	maxbin_res.040.fasta	47	1	14	1	0.921569	0.368421	2238610	375	9712	0.899	92.16	2.63	Yes	No
13_PG	11336	48	2	14	0	0.941176	0.368421	2247833	182	18925	0.8966	94.12	3.92	Yes	No
13_PG	maxbin_res.062.fasta	48	2	17	1	0.941176	0.447368	1486323	634	2549	0.8966	94.12	3.92	Yes	No
13_PG	15814	45	0	14	0	0.882353	0.368421	2569495	278	12630	0.8824	88.24	0	Yes	No
13_PG	maxbin_res.010.fasta	46	1	14	1	0.901961	0.368421	2281847	141	32354	0.8791	90.2	2.63	Yes	No
13_PG	maxbin_res.033.fasta	46	1	16	1	0.901961	0.421053	2530482	206	22291	0.8791	90.2	2.63	Yes	No
13_PG	22212	46	1	13	2	0.901961	0.342105	2282663	432	6860	0.8791	90.2	5.26	Yes	No
13_PG	2370	46	1	10	1	0.901961	0.263158	1223803	250	5948	0.8791	90.2	2.63	Yes	No
13_PG	13236	46	1	15	0	0.901961	0.394737	2415351	515	5807	0.8791	90.2	1.96	Yes	No
13_PG	13481	49	4	13	1	0.960784	0.342105	2143082	339	8950	0.8726	96.08	7.84	Yes	No
13_PG	8125	47	3	12	2	0.921569	0.315789	1512022	384	4556	0.8441	92.16	5.88	Yes	No
13_PG	6858	43	0	14	0	0.843137	0.368421	2028789	116	23492	0.8431	84.31	0	Yes	No
13_PG	maxbin_res.063.fasta_sub	48	4	16	3	0.941176	0.421053	1364903	386	4853	0.8422	94.12	7.89	Yes	No
13_PG	1113	44	1	9	1	0.862745	0.236842	1669499	61	41884	0.8393	86.27	2.63	Yes	No
13_PG	37014_sub	45	2	13	1	0.882353	0.342105	1461497	429	3512	0.8361	88.24	3.92	Yes	No
13_PG	maxbin_res.032.fasta_sub	46	3	15	1	0.901961	0.394737	2430832	245	16742	0.8334	90.2	5.88	Yes	No
13_PG	10158	47	5	15	3	0.921569	0.394737	3811544	661	7488	0.8087	92.16	9.8	Yes	No
13_PG	maxbin_res.003.fasta	44	3	10	0	0.862745	0.263158	1848277	73	79511	0.7924	86.27	5.88	Yes	No
13_PG	19560	45	4	14	2	0.882353	0.368421	1426201	402	3874	0.7898	88.24	7.84	Yes	No
13_PG	7447	39	0	15	1	0.764706	0.394737	1910078	155	18562	0.7647	76.47	2.63	Yes	No
13_PG	4347_sub	48	8	15	0	0.941176	0.394737	2057065	303	9261	0.7627	94.12	15.69	No	No
13_PG	3570	38	0	7	0	0.745098	0.184211	461330	50	13281	0.7451	74.51	0	Yes	No
13_PG	maxbin_res.009.fasta	40	3	13	0	0.784314	0.342105	2827075	194	27640	0.7099	78.43	5.88	Yes	No
13_PG	maxbin_res.023.fasta	42	6	14	1	0.823529	0.368421	1477958	387	5872	0.679	82.35	11.76	No	No
13_PG	49617	35	1	8	1	0.686275	0.210526	746829	58	22418	0.6593	68.63	2.63	No	No
13_PG	3328_sub	38	4	10	0	0.745098	0.263158	1152362	411	2917	0.6329	74.51	7.84	Yes	No
13_PG	maxbin_res.060.fasta	32	0	12	0	0.627451	0.315789	2506569	354	10627	0.6275	62.75	0	No	No
13_PG	maxbin_res.047.fasta	40	7	14	5	0.784314	0.368421	4946874	786	10773	0.6107	78.43	13.73	No	No
13_PG	45855	30	0	7	0	0.588235	0.184211	795748	35	37636	0.5882	58.82	0	No	No
13_PG	40335	50	17	16	4	0.980392	0.421053	2106582	254	12361	0.5705	98.04	33.33	No	No
13_PG	1961	34	4	5	0	0.666667	0.131579	872434	288	3313	0.5569	66.67	7.84	No	No
13_PG	30047	49	16	15	4	0.960784	0.394737	3150538	1126	2827	0.5296	96.08	31.37	No	No
13_PG	maxbin_res.069.fasta_sub	35	7	13	6	0.686275	0.342105	4900124	1782	3358	0.4976	68.63	15.79	No	No
13_PG	maxbin_res.046.fasta_sub	29	3	6	1	0.568627	0.157895	475702	224	2302	0.4771	56.86	5.88	No	No
13_PG	5461_sub	40	12	9	2	0.784314	0.236842	1692092	479	4018	0.4769	78.43	23.53	No	No
13_PG	maxbin_res.095.fasta_sub	41	13	13	4	0.803922	0.342105	2196702	1158	1990	0.447	80.39	25.49	No	No
13_PG	1986	26	2	11	0	0.509804	0.289474	1249986	467	2752	0.444	50.98	3.92	No	No
13_PG	maxbin_res.025.fasta_sub	43	16	5	2	0.843137	0.131579	1793715	488	5324	0.4434	84.31	31.37	No	No
13_PG	maxbin_res.018.fasta_sub	27	3	11	4	0.529412	0.289474	3066033	460	40012	0.4333	52.94	10.53	No	No
13_PG	45251	23	1	9	1	0.45098	0.236842	926371	62	21603	0.4151	45.1	2.63	No	No
13_PG	maxbin_res.126.fasta	23	1	3	0	0.45098	0.0789474	476698	334	1396	0.4151	45.1	1.96	No	No
13_PG	2781_sub	21	0	13	0	0.411765	0.342105	2034701	362	6708	0.4118	41.18	0	No	No
13_PG	maxbin_res.073.fasta	26	3	9	2	0.509804	0.236842	1998998	724	3509	0.4112	50.98	5.88	No	No
13_PG	18757_sub	29	5	13	2	0.568627	0.342105	2621037	411	8390	0.4064	56.86	9.8	No	No
13_PG	30735	30	5	12	3	0.588235	0.315789	2016762	738	2741	0.3902	58.82	9.8	No	No
13_PG	5236	25	3	13	2	0.490196	0.342105	1961322	262	11008	0.3888	49.02	5.88	No	No
13_PG	3420	25	3	10	4	0.490196	0.263158	1742031	536	3503	0.3888	49.02	10.53	No	No
13_PG	maxbin_res.082.fasta_sub	31	6	13	7	0.607843	0.342105	2045750	1075	1984	0.3839	60.78	18.42	No	No
13_PG	maxbin_res.002.fasta	18	0	7	1	0.352941	0.184211	1041277	450	2311	0.3529	35.29	2.63	No	No
13_PG	maxbin_res.020.fasta_sub	20	1	8	0	0.392157	0.210526	1731586	90	34606	0.3524	39.22	1.96	No	No
13_PG	maxbin_res.044.fasta	32	10	5	1	0.627451	0.131579	112328	24	9955	0.3419	62.75	19.61	No	No
13_PG	maxbin_res.054.fasta	44	20	16	8	0.862745	0.421053	1745687	913	1864	0.3351	86.27	39.22	No	No
13_PG	maxbin_res.074.fasta_sub	33	11	12	3	0.647059	0.315789	3606252	2224	1550	0.3098	64.71	21.57	No	No
13_PG	maxbin_res.052.fasta_sub	39	15	8	2	0.764706	0.210526	744132	390	1900	0.3084	76.47	29.41	No	No
13_PG	8263_sub	7	1	17	3	0.137255	0.447368	5869016	2138	2866	0.302	44.74	7.89	No	No
13_PG	maxbin_res.070.fasta_sub	35	12	15	4	0.686275	0.394737	1214996	820	1341	0.3237	68.63	23.53	No	No
21_PG	maxbin_res.014.fasta	51	0	15	1	1	0.394737	2846010	225	39059	1	100	2.63	Yes	No
21_PG	maxbin_res.009.fasta	50	2	13	0	0.980392	0.342105	2628176	206	24777	0.9368	98.04	3.92	Yes	No
21_PG	maxbin_res.013.fasta	51	3	14	2	1	0.368421	4501627	1057	6226	0.9353	100	5.88	Yes	No
21_PG	114	42	0	11	0	0.823529	0.289474	1749644	160	17166	0.8235	82.35	0	Yes	No
21_PG	maxbin_res.011.fasta	49	7	14	1	0.960784	0.368421	2742711	862	4084	0.7868	96.08	13.73	No	No
21_PG	maxbin_res.023.fasta	46	6	14	0	0.901961	0.368421	3252270	636	23031	0.7257	90.2	11.76	No	No
21_PG	7985_sub	42	4	11	2	0.823529	0.289474	2622690	406	8792	0.7174	82.35	7.84	Yes	No
21_PG	maxbin_res.001.fasta	33	0	8	0	0.647059	0.210526	1307460	66	32229	0.6471	64.71	0	No	No
21_PG	maxbin_res.015.fasta	35	2	13	2	0.686275	0.342105	2197992	336	11633	0.6226	68.63	5.26	No	No
21_PG	5219	36	5	11	2	0.705882	0.289474	2646904	203	19374	0.5735	70.59	9.8	Yes	No
21_PG	maxbin_res.016.fasta_sub	46	14	15	5	0.901961	0.394737	2259644	851	3055	0.5625	90.2	27.45	No	No
21_PG	maxbin_res.022.fasta_sub	33	4	8	2	0.647059	0.210526	2441422	640	6581	0.5351	64.71	7.84	No	No
21_PG	maxbin_res.029.fasta	31	7	12	6	0.607843	0.315789	4709140	1442	5660	0.3743	60.78	15.79	No	No
21_PG	1114	18	1	5	0	0.352941	0.131579	1594540	348	6123	0.3098	35.29	1.96	No	No
24_PG	maxbin_res.013.fasta	51	0	16	1	1	0.421053	2779233	186	92227	1	100	2.63	Yes	No
24_PG	maxbin_res.016.fasta	51	0	15	0	1	0.394737	2721298	143	31016	1	100	0	Yes	No
24_PG	maxbin_res.008.fasta	51	1	13	1	1	0.342105	3024656	185	55653	0.9784	100	2.63	Yes	No
24_PG	maxbin_res.006.fasta	50	1	14	0	0.980392	0.368421	2098342	131	38005	0.9586	98.04	1.96	Yes	No
24_PG	570	48	0	14	0	0.941176	0.368421	1941069	120	22748	0.9412	94.12	0	Yes	No
24_PG	maxbin_res.012.fasta	50	2	15	0	0.980392	0.394737	2879800	160	146925	0.927	98.04	3.92	Yes	No
24_PG	maxbin_res.007.fasta	48	1	14	2	0.941176	0.368421	1940299	72	89222	0.9189	94.12	5.26	Yes	No
24_PG	maxbin_res.011.fasta	46	0	14	0	0.901961	0.368421	2407100	120	55985	0.902	90.2	0	Yes	No
24_PG	maxbin_res.017.fasta	50	7	15	2	0.980392	0.394737	2100859	257	20511	0.818	98.04	13.73	No	No
24_PG	10231	43	2	15	0	0.843137	0.394737	1711203	472	4100	0.7858	84.31	3.92	Yes	No
24_PG	maxbin_res.009.fasta	51	10	16	5	1	0.421053	3900293	479	30620	0.7843	100	19.61	No	No
24_PG	maxbin_res.014.fasta	46	6	11	1	0.901961	0.289474	2358731	864	3093	0.7551	90.2	11.76	No	No
24_PG	8211	35	2	6	2	0.686275	0.157895	1621849	566	3020	0.6324	68.63	5.26	No	No
24_PG	maxbin_res.010.fasta	43	9	10	2	0.843137	0.263158	1512010	645	2545	0.6293	84.31	17.65	No	No
24_PG	9211	38	5	12	1	0.745098	0.315789	1430947	426	3657	0.5877	74.51	9.8	Yes	No
24_PG	13556	34	3	13	2	0.666667	0.342105	1697187	308	7330	0.5745	66.67	5.88	No	No
24_PG	maxbin_res.043.fasta_sub	29	1	9	5	0.568627	0.236842	1403831	882	1478	0.5185	56.86	13.16	No	No
24_PG	1192_sub	43	13	13	4	0.843137	0.342105	2186271	536	4844	0.5147	84.31	25.49	No	No
24_PG	4435	38	9	11	0	0.745098	0.289474	1740495	584	3091	0.505	74.51	17.65	No	No
24_PG	maxbin_res.005.fasta	43	14	13	7	0.843137	0.342105	4837834	892	23822	0.4713	84.31	27.45	No	No
24_PG	maxbin_res.049.fasta_sub	40	14	14	7	0.784314	0.368421	2213019	1068	2235	0.4273	78.43	27.45	No	No
24_PG	maxbin_res.048.fasta	35	12	12	5	0.686275	0.315789	1628909	847	1993	0.3335	68.63	23.53	No	No
24_PG	maxbin_res.001.fasta	19	1	3	0	0.372549	0.0789474	336925	185	1742	0.3312	37.25	1.96	No	No
24_PG	maxbin_res.021.fasta	20	2	9	2	0.392157	0.236842	2345824	701	5118	0.3125	39.22	5.26	No	No
33_PG	maxbin_res.024.fasta	51	0	15	0	1	0.394737	2051913	83	63304	1	100	0	Yes	No
33_PG	maxbin_res.023.fasta	51	1	15	0	1	0.394737	2418119	172	25187	0.9784	100	1.96	Yes	No
33_PG	maxbin_res.011.fasta	49	0	15	0	0.960784	0.394737	2514730	64	91770	0.9608	96.08	0	Yes	No
33_PG	2298	50	2	17	1	0.980392	0.447368	2045246	63	53654	0.9368	98.04	3.92	Yes	No
33_PG	maxbin_res.021.fasta	51	3	16	0	1	0.421053	2178597	66	79417	0.9353	100	5.88	Yes	No
33_PG	maxbin_res.018.fasta	51	3	13	0	1	0.342105	2958069	82	207709	0.9255	100	5.88	Yes	No
33_PG	maxbin_res.022.fasta	51	3	15	5	1	0.394737	3687811	159	40367	0.9255	100	13.16	No	No
33_PG	maxbin_res.025.fasta	47	0	15	1	0.921569	0.394737	2586861	157	79537	0.9216	92.16	2.63	Yes	No
33_PG	maxbin_res.017.fasta	48	1	14	1	0.941176	0.368421	1613621	56	55934	0.9189	94.12	2.63	Yes	No
33_PG	17488	47	1	14	1	0.921569	0.368421	2666499	207	17939	0.899	92.16	2.63	Yes	No
33_PG	maxbin_res.019.fasta	49	3	14	2	0.960784	0.368421	3729685	165	56322	0.8946	96.08	5.88	Yes	No
33_PG	maxbin_res.010.fasta	44	0	12	0	0.862745	0.315789	2104144	86	46762	0.8627	86.27	0	Yes	No
33_PG	2753	46	2	13	1	0.901961	0.342105	2115674	197	16454	0.8563	90.2	3.92	Yes	No
33_PG	13694	46	3	12	0	0.901961	0.315789	2079306	229	13571	0.8334	90.2	5.88	Yes	No
33_PG	14893_sub	44	2	9	1	0.862745	0.236842	1733836	42	62956	0.8159	86.27	3.92	Yes	No
33_PG	14892	47	5	12	1	0.921569	0.315789	1815956	224	11714	0.8087	92.16	9.8	Yes	No
33_PG	14524	43	3	12	0	0.843137	0.315789	2214702	261	13466	0.7621	84.31	5.88	Yes	No
33_PG	17454	40	3	14	1	0.784314	0.368421	3224457	79	66753	0.7099	78.43	5.88	Yes	No
33_PG	13906	40	3	15	1	0.784314	0.394737	1762076	480	4381	0.7099	78.43	5.88	Yes	No
33_PG	maxbin_res.020.fasta_sub	50	13	15	4	0.980392	0.394737	4451452	524	29071	0.6773	98.04	25.49	No	No
33_PG	maxbin_res.046.fasta_sub	41	6	12	3	0.803922	0.315789	2783454	1102	3051	0.6181	80.39	11.76	No	No
33_PG	19120_sub	42	11	13	2	0.823529	0.342105	2463496	332	9996	0.5585	82.35	21.57	No	No
33_PG	maxbin_res.062.fasta	33	5	11	5	0.647059	0.289474	1065016	713	1466	0.5071	64.71	13.16	No	No
33_PG	1533	28	2	14	1	0.54902	0.368421	2615769	86	80713	0.4866	54.9	3.92	No	No
33_PG	maxbin_res.030.fasta	29	3	11	0	0.568627	0.289474	2007152	383	8536	0.4771	56.86	5.88	No	No
33_PG	maxbin_res.055.fasta_sub	39	10	11	4	0.764706	0.289474	3931159	2205	1736	0.454	76.47	19.61	No	No
33_PG	5440	24	2	13	1	0.470588	0.342105	2538946	488	6774	0.3912	47.06	3.92	No	No
33_PG	maxbin_res.027.fasta_sub	22	2	10	1	0.431373	0.263158	2932997	290	54226	0.3572	43.14	3.92	No	No
33_PG	maxbin_res.016.fasta	26	5	7	1	0.509804	0.184211	2595656	1140	2527	0.3356	50.98	9.8	No	No
33_PG	6597_sub	19	1	11	0	0.372549	0.289474	2394579	340	9958	0.3312	37.25	1.96	No	No
33_PG	maxbin_res.005.fasta	26	6	5	1	0.509804	0.131579	1374715	675	2116	0.3125	50.98	11.76	No	No
33_PG	maxbin_res.056.fasta_sub	39	16	13	7	0.764706	0.342105	1722657	844	2159	0.3029	76.47	31.37	No	No
45_PG	maxbin_res.027.fasta	51	0	15	1	1	0.394737	1939277	190	19563	1	100	2.63	Yes	No
45_PG	maxbin_res.019.fasta	51	2	15	1	1	0.394737	2976515	363	15263	0.9569	100	3.92	Yes	No
45_PG	18875	49	2	16	0	0.960784	0.421053	1813034	199	14578	0.9167	96.08	3.92	Yes	No
45_PG	maxbin_res.020.fasta	46	1	17	0	0.901961	0.447368	2072864	264	13336	0.8791	90.2	1.96	Yes	No
45_PG	19877	44	0	10	0	0.862745	0.263158	1280453	169	10124	0.8627	86.27	0	Yes	No
45_PG	18732	43	2	11	1	0.843137	0.289474	1179669	168	18038	0.7956	84.31	3.92	Yes	No
45_PG	maxbin_res.013.fasta	50	10	17	1	0.980392	0.447368	2211828	94	46390	0.7525	98.04	19.61	No	No
45_PG	maxbin_res.021.fasta	42	4	15	1	0.823529	0.394737	1879551	557	4674	0.7272	82.35	7.84	Yes	No
45_PG	maxbin_res.037.fasta	44	6	9	1	0.862745	0.236842	1134256	475	2704	0.7221	86.27	11.76	No	No
45_PG	maxbin_res.058.fasta	42	5	11	2	0.823529	0.289474	2473891	1303	1973	0.7031	82.35	9.8	Yes	No
45_PG	12502	40	4	10	2	0.784314	0.263158	1524506	385	4628	0.6851	78.43	7.84	Yes	No
45_PG	1425	36	3	8	0	0.705882	0.210526	1666091	392	4813	0.6265	70.59	5.88	Yes	No
45_PG	maxbin_res.012.fasta	47	12	13	3	0.921569	0.342105	3522448	316	25528	0.6213	92.16	23.53	No	No
45_PG	maxbin_res.016.fasta	36	5	15	3	0.705882	0.394737	2891184	227	33298	0.5637	70.59	9.8	Yes	No
45_PG	maxbin_res.024.fasta	43	11	13	1	0.843137	0.342105	1649546	683	2703	0.5622	84.31	21.57	No	No
45_PG	maxbin_res.006.fasta	42	11	11	2	0.823529	0.289474	3347528	740	12583	0.5389	82.35	21.57	No	No
45_PG	11111	27	0	1	0	0.529412	0.0263158	264453	2	155269	0.5294	52.94	0	No	No
45_PG	maxbin_res.011.fasta	35	6	11	5	0.686275	0.289474	2843592	182	41485	0.505	68.63	13.16	No	No
45_PG	maxbin_res.004.fasta	39	11	10	2	0.764706	0.263158	2191842	449	10429	0.4876	76.47	21.57	No	No
45_PG	maxbin_res.036.fasta	45	18	9	5	0.882353	0.236842	3309039	1710	1984	0.3973	88.24	35.29	No	No
45_PG	maxbin_res.015.fasta_sub	45	19	15	4	0.882353	0.394737	2119021	145	30420	0.3643	88.24	37.25	No	No
45_PG	maxbin_res.007.fasta	22	2	10	0	0.431373	0.263158	2185601	134	26018	0.3572	43.14	3.92	No	No
45_PG	maxbin_res.002.fasta	24	3	4	3	0.470588	0.105263	1549325	317	10537	0.3564	47.06	7.89	No	No
45_PG	maxbin_res.060.fasta_sub	38	12	13	6	0.745098	0.342105	2026065	1306	1516	0.3399	74.51	23.53	No	No
45_PG	maxbin_res.009.fasta	24	4	6	2	0.470588	0.157895	2053043	172	39830	0.3314	47.06	7.84	No	No
45_PG	maxbin_res.025.fasta_sub	25	5	8	3	0.490196	0.210526	1402718	655	2265	0.3114	49.02	9.8	No	No
60_PG	maxbin_res.019.fasta	51	0	15	0	1	0.394737	2419366	155	22646	1	100	0	Yes	No
60_PG	maxbin_res.008.fasta	51	1	16	2	1	0.421053	2567863	123	62564	0.9784	100	5.26	Yes	No
60_PG	17329	50	1	15	1	0.980392	0.394737	2046201	45	97109	0.9586	98.04	2.63	Yes	No
60_PG	maxbin_res.021.fasta	49	2	15	1	0.960784	0.394737	1428210	374	5348	0.9167	96.08	3.92	Yes	No
60_PG	maxbin_res.020.fasta	50	4	16	0	0.980392	0.421053	4341491	461	41789	0.8932	98.04	7.84	Yes	No
60_PG	331	51	5	18	4	1	0.473684	2262905	530	5301	0.8922	100	10.53	No	No
60_PG	maxbin_res.044.fasta	50	5	15	0	0.980392	0.394737	2189296	542	6473	0.8714	98.04	9.8	Yes	No
60_PG	maxbin_res.013.fasta	46	3	16	3	0.901961	0.421053	3254691	165	52636	0.8236	90.2	7.89	Yes	No
60_PG	maxbin_res.036.fasta	48	6	12	1	0.941176	0.315789	2675610	344	14968	0.8074	94.12	11.76	No	No
60_PG	5712	49	7	14	2	0.960784	0.368421	1829371	359	6509	0.8064	96.08	13.73	No	No
60_PG	maxbin_res.004.fasta	43	2	9	1	0.843137	0.236842	1267968	646	2032	0.7956	84.31	3.92	Yes	No
60_PG	17629	44	3	11	0	0.862745	0.289474	2647760	85	45081	0.7924	86.27	5.88	Yes	No
60_PG	maxbin_res.031.fasta_sub	47	6	13	1	0.921569	0.342105	1674298	82	41884	0.7763	92.16	11.76	No	No
60_PG	2901	38	2	11	0	0.745098	0.289474	1320885	41	54180	0.6939	74.51	3.92	Yes	No
60_PG	maxbin_res.025.fasta_sub	48	10	16	6	0.941176	0.421053	5234215	838	27325	0.6887	94.12	19.61	No	No
60_PG	maxbin_res.026.fasta	37	4	12	1	0.72549	0.315789	2864007	157	69627	0.6214	72.55	7.84	Yes	No
60_PG	2	31	0	2	0	0.607843	0.0526316	219665	2	193536	0.6078	60.78	0	No	No
60_PG	maxbin_res.010.fasta	35	5	8	1	0.686275	0.210526	2761894	176	73266	0.5515	68.63	9.8	No	No
60_PG	maxbin_res.001.fasta	26	0	8	1	0.509804	0.210526	1170947	71	67720	0.5098	50.98	2.63	No	No
60_PG	16893	25	0	8	0	0.490196	0.210526	1148070	286	4824	0.4902	49.02	0	No	No
60_PG	maxbin_res.055.fasta	41	12	15	2	0.803922	0.394737	1217182	393	3751	0.4714	80.39	23.53	No	No
60_PG	maxbin_res.035.fasta_sub	34	7	10	0	0.666667	0.263158	1050720	602	1679	0.4451	66.67	13.73	No	No
60_PG	4778	24	1	11	0	0.470588	0.289474	2483656	80	67453	0.4358	47.06	1.96	No	No
60_PG	18943_sub	25	2	9	0	0.490196	0.236842	1503332	265	6609	0.4226	49.02	3.92	No	No
60_PG	maxbin_res.016.fasta	21	1	8	1	0.411765	0.210526	1451727	748	1971	0.3734	41.18	2.63	No	No
60_PG	1335_sub	30	7	12	2	0.588235	0.315789	3176260	516	8875	0.36	58.82	13.73	No	No
60_PG	maxbin_res.018.fasta	20	1	10	1	0.392157	0.263158	2852239	158	31105	0.3524	39.22	2.63	No	No
60_PG	3590	20	1	5	1	0.392157	0.131579	1447082	410	3759	0.3524	39.22	2.63	No	No
60_PG	11652	24	3	12	2	0.470588	0.315789	1833126	342	7046	0.3466	47.06	5.88	No	No
60_PG	5222_sub	17	0	8	1	0.333333	0.210526	1751536	93	30960	0.3333	33.33	2.63	No	No
60_PG	maxbin_res.033.fasta_sub	31	5	4	3	0.607843	0.105263	1500935	387	7839	0.4522	60.78	9.8	No	No
60_PG	maxbin_res.039.fasta_sub	45	18	12	10	0.882353	0.315789	2069311	504	7866	0.3286	88.24	35.29	No	No
60_PG	19259	21	2	10	1	0.411765	0.263158	1214792	416	3096	0.3154	41.18	3.92	No	No
60_PG	maxbin_res.024.fasta_sub	39	16	10	0	0.764706	0.263158	3274048	482	25031	0.3127	76.47	31.37	No	No
92_PG	3336	51	0	14	0	1	0.368421	2706192	52	74918	1	100	0	Yes	No
92_PG	2569	51	0	15	0	1	0.394737	2366420	133	28736	1	100	0	Yes	No
92_PG	maxbin_res.007.fasta	49	1	14	0	0.960784	0.368421	2298132	236	39325	0.9387	96.08	1.96	Yes	No
92_PG	18084	49	2	11	0	0.960784	0.289474	2843761	38	179355	0.9167	96.08	3.92	Yes	No
92_PG	13295	49	2	16	1	0.960784	0.421053	2322187	277	12688	0.9167	96.08	3.92	Yes	No
92_PG	3046	50	3	15	1	0.980392	0.394737	1957616	137	25243	0.915	98.04	5.88	Yes	No
92_PG	maxbin_res.010.fasta	50	3	15	1	0.980392	0.394737	1405188	553	3046	0.915	98.04	5.88	Yes	No
92_PG	8548	49	2	14	2	0.960784	0.368421	2113018	77	35964	0.9069	96.08	5.26	Yes	No
92_PG	27103	47	2	15	1	0.921569	0.394737	2044907	100	31476	0.8764	92.16	3.92	Yes	No
92_PG	9746	47	2	15	1	0.921569	0.394737	2233905	259	14832	0.8764	92.16	3.92	Yes	No
92_PG	maxbin_res.020.fasta	50	5	14	1	0.980392	0.368421	2148436	249	16847	0.8714	98.04	9.8	Yes	No
92_PG	maxbin_res.029.fasta	44	0	14	0	0.862745	0.368421	2358747	232	16422	0.8627	86.27	0	Yes	No
92_PG	maxbin_res.017.fasta	49	5	15	1	0.960784	0.394737	3501169	236	37250	0.8505	96.08	9.8	Yes	No
92_PG	maxbin_res.014.fasta	45	4	13	2	0.882353	0.342105	3193244	321	36570	0.78	88.24	7.84	Yes	No
92_PG	2646	45	5	15	1	0.882353	0.394737	1280735	240	6842	0.7667	88.24	9.8	Yes	No
92_PG	maxbin_res.018.fasta	49	9	14	2	0.960784	0.368421	2128177	465	6960	0.7623	96.08	17.65	No	No
92_PG	maxbin_res.055.fasta	49	11	14	3	0.960784	0.368421	3196687	796	6633	0.7084	96.08	21.57	No	No
92_PG	maxbin_res.016.fasta	39	2	15	2	0.764706	0.394737	2787532	376	14598	0.7045	76.47	5.26	Yes	No
92_PG	maxbin_res.066.fasta	47	10	11	1	0.921569	0.289474	3135678	1540	2186	0.6959	92.16	19.61	No	No
92_PG	maxbin_res.021.fasta	32	2	7	1	0.627451	0.184211	4015723	912	7556	0.5703	62.75	3.92	No	No
92_PG	3223_sub	47	12	16	5	0.921569	0.421053	4013153	467	63620	0.6213	92.16	23.53	No	No
92_PG	maxbin_res.006.fasta	35	4	11	1	0.686275	0.289474	2301333	578	5725	0.5589	68.63	7.84	No	No
92_PG	maxbin_res.060.fasta_sub	33	5	13	2	0.647059	0.342105	2177704	660	4604	0.5071	64.71	9.8	No	No
92_PG	maxbin_res.004.fasta	31	4	6	1	0.607843	0.157895	1104664	502	2261	0.4814	60.78	7.84	No	No
92_PG	958_sub	24	0	12	0	0.470588	0.315789	2623884	108	40466	0.4706	47.06	0	No	No
92_PG	669	25	1	11	0	0.490196	0.289474	2634422	92	40276	0.4564	49.02	1.96	No	No
92_PG	maxbin_res.032.fasta_sub	48	21	14	5	0.941176	0.368421	3217664	195	39778	0.463	94.12	41.18	No	No
92_PG	5439	23	1	15	0	0.45098	0.394737	2929784	197	27191	0.4151	45.1	1.96	No	No
92_PG	maxbin_res.019.fasta	26	3	11	0	0.509804	0.289474	2466670	116	32223	0.4112	50.98	5.88	No	No
92_PG	21934	26	4	9	2	0.509804	0.236842	1762391	355	6058	0.3685	50.98	7.84	No	No
92_PG	15970_sub	26	4	9	3	0.509804	0.236842	733028	349	1955	0.3685	50.98	7.89	No	No
92_PG	maxbin_res.022.fasta_sub	34	11	7	0	0.666667	0.184211	2204447	545	6892	0.3647	66.67	21.57	No	No
92_PG	maxbin_res.077.fasta	34	11	9	3	0.666667	0.236842	1372288	912	1416	0.3451	66.67	21.57	No	No
92_PG	22216	20	2	10	0	0.392157	0.263158	1501009	426	3880	0.3125	39.22	3.92	No	No
106_PG	maxbin_res.001.fasta	51	0	13	0	1	0.342105	2585703	140	75531	1	100	0	Yes	No
106_PG	maxbin_res.011.fasta	50	0	13	1	0.980392	0.342105	2148064	85	70955	0.9804	98.04	2.63	Yes	No
106_PG	maxbin_res.027.fasta	51	1	16	1	1	0.421053	2182991	147	43625	0.9784	100	2.63	Yes	No
106_PG	maxbin_res.008.fasta	49	0	13	0	0.960784	0.342105	1824722	41	80663	0.9608	96.08	0	Yes	No
106_PG	14002	49	0	12	1	0.960784	0.315789	1801823	95	32255	0.9608	96.08	2.63	Yes	No
106_PG	29011	50	1	16	1	0.980392	0.421053	2696556	83	44992	0.9586	98.04	2.63	Yes	No
106_PG	2425	50	1	15	0	0.980392	0.394737	2138288	272	10477	0.9586	98.04	1.96	Yes	No
106_PG	33034	51	2	15	1	1	0.394737	2647429	66	78958	0.9569	100	3.92	Yes	No
106_PG	2570	51	2	13	1	1	0.342105	2538080	155	32153	0.9569	100	3.92	Yes	No
106_PG	maxbin_res.023.fasta	47	0	16	0	0.921569	0.421053	2053135	37	119059	0.9216	92.16	0	Yes	No
106_PG	26967	47	0	16	0	0.921569	0.421053	2408060	91	40587	0.9216	92.16	0	Yes	No
106_PG	8624	48	1	13	0	0.941176	0.342105	2391453	190	19636	0.9189	94.12	1.96	Yes	No
106_PG	maxbin_res.014.fasta	49	2	16	2	0.960784	0.421053	1738171	78	35296	0.9167	96.08	5.26	Yes	No
106_PG	6435	49	2	15	1	0.960784	0.394737	3412740	409	12021	0.9167	96.08	3.92	Yes	No
106_PG	maxbin_res.002.fasta	47	1	15	1	0.921569	0.394737	1642526	122	37590	0.899	92.16	2.63	Yes	No
106_PG	maxbin_res.026.fasta	49	3	15	0	0.960784	0.394737	1786307	303	9350	0.8946	96.08	5.88	Yes	No
106_PG	2403	48	4	14	1	0.941176	0.368421	1711593	262	8650	0.852	94.12	7.84	Yes	No
106_PG	4448	44	1	13	0	0.862745	0.342105	2613085	253	14397	0.8393	86.27	1.96	Yes	No
106_PG	1191	44	1	13	0	0.862745	0.342105	814037	317	2576	0.8393	86.27	1.96	Yes	No
106_PG	maxbin_res.005.fasta	46	3	15	3	0.901961	0.394737	3731528	256	60562	0.8334	90.2	7.89	Yes	No
106_PG	29887	43	2	12	2	0.843137	0.315789	1381768	400	3972	0.7956	84.31	5.26	Yes	No
106_PG	maxbin_res.050.fasta	46	5	14	2	0.901961	0.368421	2598137	418	12569	0.7877	90.2	9.8	Yes	No
106_PG	maxbin_res.044.fasta	51	10	14	4	1	0.368421	2024775	400	8657	0.7843	100	19.61	No	No
106_PG	29267	39	1	9	0	0.764706	0.236842	828233	17	74512	0.7395	76.47	1.96	Yes	No
106_PG	22480_sub	39	1	12	0	0.764706	0.315789	1235373	382	3479	0.7395	76.47	1.96	Yes	No
106_PG	1769	41	3	13	0	0.803922	0.342105	1866884	285	8837	0.7306	80.39	5.88	Yes	No
106_PG	maxbin_res.033.fasta	41	4	12	4	0.803922	0.315789	1945818	531	5500	0.6866	80.39	10.53	No	No
106_PG	29061_sub	35	0	3	1	0.686275	0.0789474	619336	100	8011	0.6863	68.63	2.63	No	No
106_PG	maxbin_res.079.fasta	41	5	15	0	0.803922	0.394737	1105233	494	2391	0.6719	80.39	9.8	Yes	No
106_PG	6668	34	0	5	0	0.666667	0.131579	1186346	27	69144	0.6667	66.67	0	No	No
106_PG	maxbin_res.020.fasta_sub	40	5	13	2	0.784314	0.342105	3946772	587	28919	0.6505	78.43	9.8	Yes	No
106_PG	maxbin_res.006.fasta	42	8	13	2	0.823529	0.342105	2457877	619	6172	0.621	82.35	15.69	No	No
106_PG	26923	33	1	10	0	0.647059	0.263158	2567602	116	38718	0.6191	64.71	1.96	No	No
106_PG	maxbin_res.009.fasta	48	13	14	1	0.941176	0.368421	3174221	249	30495	0.612	94.12	25.49	No	No
106_PG	28141_sub	44	11	17	7	0.862745	0.447368	1489795	477	3410	0.5853	86.27	21.57	No	No
106_PG	maxbin_res.074.fasta_sub	40	8	7	1	0.784314	0.184211	3314264	1678	2022	0.5761	78.43	15.69	No	No
106_PG	28259	33	3	10	0	0.647059	0.263158	1070446	342	3393	0.5631	64.71	5.88	No	No
106_PG	maxbin_res.018.fasta	30	3	13	2	0.588235	0.342105	2092603	133	30299	0.4988	58.82	5.88	No	No
106_PG	2113	26	1	12	1	0.509804	0.315789	1794803	30	85212	0.4769	50.98	2.63	No	No
106_PG	maxbin_res.037.fasta_sub	46	14	14	6	0.901961	0.368421	2502551	625	6771	0.4743	90.2	27.45	No	No
106_PG	27455	25	1	12	0	0.490196	0.315789	1632924	72	51355	0.4564	49.02	1.96	No	No
106_PG	maxbin_res.012.fasta	51	26	17	2	1	0.447368	2194062	167	35219	0.4392	100	50.98	No	No
106_PG	8336	24	1	13	1	0.470588	0.342105	1968297	205	13645	0.4358	47.06	2.63	No	No
106_PG	maxbin_res.010.fasta	37	10	13	2	0.72549	0.342105	3304064	237	30060	0.4261	72.55	19.61	No	No
106_PG	maxbin_res.059.fasta	29	5	3	1	0.568627	0.0789474	182353	59	4567	0.4162	56.86	9.8	No	No
106_PG	maxbin_res.036.fasta_sub	47	20	14	7	0.921569	0.368421	3728000	480	14704	0.4015	92.16	39.22	No	No
106_PG	maxbin_res.046.fasta_sub	34	10	7	1	0.666667	0.184211	1270539	405	4700	0.3922	66.67	19.61	No	No
106_PG	23_sub	24	2	10	1	0.470588	0.263158	1260239	462	2854	0.3912	47.06	3.92	No	No
106_PG	16692	25	3	12	0	0.490196	0.315789	2073003	358	7245	0.3888	49.02	5.88	No	No
106_PG	maxbin_res.025.fasta	42	18	9	5	0.823529	0.236842	2622546	847	4293	0.3801	82.35	35.29	No	No
106_PG	9946	18	0	9	0	0.352941	0.236842	2249737	220	13959	0.3529	35.29	0	No	No
106_PG	maxbin_res.068.fasta_sub	27	5	10	3	0.529412	0.263158	2439673	843	3858	0.3497	52.94	9.8	No	No
106_PG	maxbin_res.040.fasta_sub	35	10	11	5	0.686275	0.289474	2419828	382	11731	0.3482	68.63	19.61	No	No
106_PG	maxbin_res.087.fasta	23	3	12	2	0.45098	0.315789	1198124	656	1913	0.3335	45.1	5.88	No	No
106_PG	maxbin_res.029.fasta_sub	17	0	12	0	0.333333	0.315789	2256677	335	69185	0.3333	33.33	0	No	No
106_PG	maxbin_res.091.fasta	22	3	8	1	0.431373	0.210526	1609913	977	1654	0.3201	43.14	5.88	No	No
106_PG	maxbin_res.066.fasta_sub	32	11	11	2	0.627451	0.289474	742354	509	1433	0.3036	62.75	21.57	No	No
106_PG	8569_sub	20	2	10	0	0.392157	0.263158	1304458	170	11428	0.3027	39.22	3.92	No	No
106_PG	maxbin_res.045.fasta_sub	33	12	8	0	0.647059	0.210526	1877014	543	4812	0.3014	64.71	23.53	No	No
115_PG	maxbin_res.015.fasta	51	0	13	0	1	0.342105	1902309	53	126779	1	100	0	Yes	No
115_PG	maxbin_res.018.fasta	51	0	16	0	1	0.421053	1793604	44	84325	1	100	0	Yes	No
115_PG	19112	51	0	16	0	1	0.421053	3279815	95	51284	1	100	0	Yes	No
115_PG	maxbin_res.001.fasta	50	0	13	0	0.980392	0.342105	1862929	73	88725	0.9804	98.04	0	Yes	No
115_PG	maxbin_res.010.fasta	49	0	13	0	0.960784	0.342105	1848693	40	84533	0.9608	96.08	0	Yes	No
115_PG	maxbin_res.022.fasta	50	1	16	0	0.980392	0.421053	1825169	56	70953	0.9586	98.04	1.96	Yes	No
115_PG	559	50	1	15	0	0.980392	0.394737	1955363	135	24242	0.9586	98.04	1.96	Yes	No
115_PG	9857	50	1	17	1	0.980392	0.447368	1846210	223	11312	0.9488	98.04	2.63	Yes	No
115_PG	27842	49	1	14	0	0.960784	0.368421	1485319	33	75629	0.9387	96.08	1.96	Yes	No
115_PG	maxbin_res.024.fasta	50	2	15	1	0.980392	0.394737	2843870	67	99091	0.9368	98.04	3.92	Yes	No
115_PG	maxbin_res.006.fasta	47	0	16	1	0.921569	0.421053	2674589	92	125466	0.9216	92.16	2.63	Yes	No
115_PG	maxbin_res.026.fasta	48	1	14	1	0.941176	0.368421	2540576	51	115589	0.9189	94.12	2.63	Yes	No
115_PG	23603	50	3	15	0	0.980392	0.394737	1697113	231	9926	0.915	98.04	5.88	Yes	No
115_PG	maxbin_res.012.fasta	49	2	16	2	0.960784	0.421053	2728441	131	41033	0.9069	96.08	5.26	Yes	No
115_PG	maxbin_res.008.fasta	46	0	13	0	0.901961	0.342105	2380502	111	38644	0.902	90.2	0	Yes	No
115_PG	maxbin_res.030.fasta	46	0	12	0	0.901961	0.315789	2210844	130	34192	0.902	90.2	0	Yes	No
115_PG	12225	47	1	16	1	0.921569	0.421053	2587743	64	56940	0.899	92.16	2.63	Yes	No
115_PG	27774	48	2	17	3	0.941176	0.447368	1897063	105	28097	0.8966	94.12	7.89	Yes	No
115_PG	maxbin_res.005.fasta	49	3	14	2	0.960784	0.368421	3493441	126	63302	0.8848	96.08	5.88	Yes	No
115_PG	maxbin_res.021.fasta	47	2	14	1	0.921569	0.368421	2290843	123	34603	0.8764	92.16	3.92	Yes	No
115_PG	26474_sub	49	4	13	1	0.960784	0.342105	2514884	123	33311	0.8726	96.08	7.84	Yes	No
115_PG	maxbin_res.007.fasta	50	5	16	1	0.980392	0.421053	3527231	325	73682	0.8714	98.04	9.8	Yes	No
115_PG	maxbin_res.029.fasta	50	7	13	0	0.980392	0.342105	2779365	100	63263	0.8278	98.04	13.73	No	No
115_PG	maxbin_res.013.fasta	43	1	12	0	0.843137	0.315789	2483440	95	44794	0.8194	84.31	1.96	Yes	No
115_PG	maxbin_res.069.fasta	46	4	12	1	0.901961	0.315789	1319911	428	4018	0.8008	90.2	7.84	Yes	No
115_PG	22562	42	1	7	0	0.823529	0.184211	481086	48	14647	0.7994	82.35	1.96	Yes	No
115_PG	maxbin_res.009.fasta	50	8	14	1	0.980392	0.368421	4188807	494	41056	0.7962	98.04	15.69	No	No
115_PG	4402	43	2	15	1	0.843137	0.394737	1613223	331	6396	0.7956	84.31	3.92	Yes	No
115_PG	9835	45	4	13	1	0.882353	0.342105	2213260	261	11541	0.7898	88.24	7.84	Yes	No
115_PG	maxbin_res.025.fasta_sub	42	2	11	2	0.823529	0.289474	2914339	388	16098	0.7754	82.35	5.26	Yes	No
115_PG	maxbin_res.076.fasta	47	7	14	2	0.921569	0.368421	1536457	639	2721	0.7636	92.16	13.73	No	No
115_PG	747	48	8	12	2	0.941176	0.315789	3585331	546	8961	0.7235	94.12	15.69	No	No
115_PG	maxbin_res.014.fasta	48	10	15	1	0.941176	0.394737	3082629	109	91635	0.7181	94.12	19.61	No	No
115_PG	22137	44	6	13	4	0.862745	0.342105	1711180	445	4429	0.6829	86.27	11.76	No	No
115_PG	maxbin_res.078.fasta	40	5	15	4	0.784314	0.394737	3357707	1485	2601	0.6603	78.43	10.53	No	No
115_PG	maxbin_res.017.fasta	51	16	15	3	1	0.394737	4616667	319	42213	0.6353	100	31.37	No	No
115_PG	15581	43	10	12	2	0.843137	0.315789	1297837	105	19798	0.6056	84.31	19.61	No	No
115_PG	maxbin_res.065.fasta_sub	45	16	14	5	0.882353	0.368421	1676500	428	5864	0.4925	88.24	31.37	No	No
115_PG	10824_sub	35	6	12	3	0.686275	0.315789	1617445	346	5943	0.5148	68.63	11.76	No	No
115_PG	18212	25	0	12	0	0.490196	0.315789	2007111	185	15633	0.4902	49.02	0	No	No
115_PG	maxbin_res.011.fasta	34	6	12	3	0.666667	0.315789	2690068	320	15516	0.4824	66.67	11.76	No	No
115_PG	maxbin_res.039.fasta_sub	27	2	13	3	0.529412	0.342105	2578128	785	4829	0.4556	52.94	7.89	No	No
115_PG	maxbin_res.042.fasta_sub	30	6	4	1	0.588235	0.105263	1403723	685	2000	0.4094	58.82	11.76	No	No
115_PG	maxbin_res.032.fasta_sub	31	7	7	1	0.607843	0.184211	2023045	305	14512	0.4037	60.78	13.73	No	No
115_PG	8234	19	0	2	0	0.372549	0.0526316	544049	224	2413	0.3725	37.25	0	No	No
115_PG	25879	25	3	9	0	0.490196	0.236842	1099093	468	2336	0.3692	49.02	5.88	No	No
115_PG	5313	37	13	12	1	0.72549	0.315789	2320255	567	4914	0.3676	72.55	25.49	No	No
115_PG	maxbin_res.035.fasta_sub	29	6	13	1	0.568627	0.342105	1960600	421	16524	0.3661	56.86	11.76	No	No
115_PG	maxbin_res.051.fasta_sub	30	6	5	1	0.588235	0.131579	4550128	2086	2330	0.3604	58.82	11.76	No	No
115_PG	12692	25	4	12	2	0.490196	0.315789	1874236	504	4313	0.355	49.02	7.84	No	No
115_PG	maxbin_res.003.fasta	20	1	1	0	0.392157	0.0263158	477423	174	3712	0.3524	39.22	1.96	No	No
115_PG	11592_sub	46	19	11	6	0.901961	0.289474	2906362	904	3540	0.3502	90.2	37.25	No	No
140_PG	maxbin_res.020.fasta	50	0	14	0	0.980392	0.368421	2038512	143	64889	0.9804	98.04	0	Yes	No
140_PG	maxbin_res.019.fasta	51	2	18	1	1	0.473684	2788508	251	21158	0.9569	100	3.92	Yes	No
140_PG	18195	50	2	12	1	0.980392	0.315789	1869109	194	17633	0.9368	98.04	3.92	Yes	No
140_PG	maxbin_res.021.fasta	51	3	16	0	1	0.421053	2199220	200	21381	0.9353	100	5.88	Yes	No
140_PG	5323	50	4	17	1	0.980392	0.447368	1877209	52	52483	0.8932	98.04	7.84	Yes	No
140_PG	maxbin_res.013.fasta	50	4	15	3	0.980392	0.394737	3428821	422	48926	0.8932	98.04	7.89	Yes	No
140_PG	maxbin_res.004.fasta	46	1	15	0	0.901961	0.394737	2192497	245	14971	0.8791	90.2	1.96	Yes	No
140_PG	maxbin_res.007.fasta	48	6	16	4	0.941176	0.421053	2636828	342	36394	0.8074	94.12	11.76	No	No
140_PG	maxbin_res.009.fasta	47	7	14	2	0.921569	0.368421	2938191	163	35391	0.7636	92.16	13.73	No	No
140_PG	maxbin_res.015.fasta	39	1	12	0	0.764706	0.315789	1493793	71	107147	0.7395	76.47	1.96	Yes	No
140_PG	13755	39	1	12	1	0.764706	0.315789	1667212	444	4229	0.7395	76.47	2.63	Yes	No
140_PG	10534	42	4	15	2	0.823529	0.394737	2408160	607	4732	0.7272	82.35	7.84	Yes	No
140_PG	7334	36	0	7	0	0.705882	0.184211	913969	19	80767	0.7059	70.59	0	Yes	No
140_PG	3302	49	11	15	7	0.960784	0.394737	3906168	1185	3666	0.6398	96.08	21.57	No	No
140_PG	12550	41	8	13	4	0.803922	0.342105	2416000	778	3359	0.5692	80.39	15.69	No	No
140_PG	2503_sub	33	4	12	3	0.647059	0.315789	3663699	484	13300	0.5351	64.71	7.89	No	No
140_PG	13137	30	2	12	0	0.588235	0.315789	2042778	515	4573	0.5286	58.82	3.92	No	No
140_PG	maxbin_res.018.fasta_sub	38	9	13	4	0.745098	0.342105	4456163	691	23206	0.505	74.51	17.65	No	No
140_PG	maxbin_res.035.fasta_sub	27	1	13	1	0.529412	0.342105	2266391	1303	1757	0.4974	52.94	2.63	No	No
140_PG	maxbin_res.017.fasta	25	1	9	2	0.490196	0.236842	1203113	587	2055	0.4564	49.02	5.26	No	No
140_PG	9212	24	1	8	0	0.470588	0.210526	1418465	458	3302	0.426	47.06	1.96	No	No
140_PG	maxbin_res.010.fasta	27	4	11	1	0.529412	0.289474	2002871	488	8148	0.4013	52.94	7.84	No	No
140_PG	maxbin_res.022.fasta	35	11	13	2	0.686275	0.342105	5008093	382	27607	0.3899	68.63	21.57	No	No
140_PG	13925	18	0	11	1	0.352941	0.289474	1924068	148	19058	0.3529	35.29	2.63	No	No
140_PG	maxbin_res.008.fasta	29	7	7	2	0.568627	0.184211	2946107	1127	2987	0.3454	56.86	13.73	No	No
140_PG	maxbin_res.012.fasta	47	23	13	7	0.921569	0.342105	6571083	2220	3790	0.3044	92.16	45.1	No	No
141_PG	maxbin_res.004.fasta	51	1	13	0	1	0.342105	2786737	99	73821	0.9784	100	1.96	Yes	No
141_PG	23669	51	1	14	0	1	0.368421	2641550	187	22154	0.9784	100	1.96	Yes	No
141_PG	maxbin_res.036.fasta	50	1	16	1	0.980392	0.421053	2563056	124	49582	0.9586	98.04	2.63	Yes	No
141_PG	maxbin_res.013.fasta	50	1	16	1	0.980392	0.421053	1787630	233	14984	0.9586	98.04	2.63	Yes	No
141_PG	maxbin_res.028.fasta	49	1	15	0	0.960784	0.394737	2129048	114	33668	0.9387	96.08	1.96	Yes	No
141_PG	7635	50	2	15	2	0.980392	0.394737	1803508	403	5496	0.9368	98.04	5.26	Yes	No
141_PG	maxbin_res.001.fasta	51	3	16	1	1	0.421053	1628553	37	88244	0.9353	100	5.88	Yes	No
141_PG	maxbin_res.030.fasta	47	0	15	0	0.921569	0.394737	2014420	141	23672	0.9216	92.16	0	Yes	No
141_PG	28402	48	1	14	2	0.941176	0.368421	1541547	225	9121	0.9189	94.12	5.26	Yes	No
141_PG	maxbin_res.044.fasta	49	2	15	0	0.960784	0.394737	2840877	319	29049	0.9167	96.08	3.92	Yes	No
141_PG	maxbin_res.008.fasta	47	1	12	1	0.921569	0.315789	1684235	420	5844	0.899	92.16	2.63	Yes	No
141_PG	30169	48	2	15	1	0.941176	0.394737	2047048	242	16350	0.8966	94.12	3.92	Yes	No
141_PG	2002	50	4	14	1	0.980392	0.368421	2566879	79	46970	0.8932	98.04	7.84	Yes	No
141_PG	maxbin_res.050.fasta_sub	49	3	15	2	0.960784	0.394737	1590110	323	11029	0.8848	96.08	5.88	Yes	No
141_PG	8458	46	1	15	0	0.901961	0.394737	882396	114	9792	0.8791	90.2	1.96	Yes	No
141_PG	maxbin_res.011.fasta	47	2	16	2	0.921569	0.421053	2761528	122	66329	0.8764	92.16	5.26	Yes	No
141_PG	maxbin_res.005.fasta	49	4	13	1	0.960784	0.342105	2934906	211	40526	0.8726	96.08	7.84	Yes	No
141_PG	50671	46	1	14	0	0.901961	0.368421	1967566	57	64369	0.8693	90.2	1.96	Yes	No
141_PG	46669	44	0	15	0	0.862745	0.394737	2403595	232	14072	0.8627	86.27	0	Yes	No
141_PG	9313	45	1	14	1	0.882353	0.368421	1788543	452	4781	0.8592	88.24	2.63	Yes	No
141_PG	7114	45	2	13	0	0.882353	0.342105	2019428	303	9330	0.8361	88.24	3.92	Yes	No
141_PG	22112	42	0	15	1	0.823529	0.394737	2179624	119	28510	0.8235	82.35	2.63	Yes	No
141_PG	maxbin_res.027.fasta	50	9	15	2	0.980392	0.394737	3004433	246	36377	0.7842	98.04	17.65	No	No
141_PG	25258	51	9	14	1	1	0.368421	2524571	276	12936	0.7667	100	17.65	No	No
141_PG	727_sub	47	7	16	4	0.921569	0.421053	3384515	571	8421	0.744	92.16	13.73	No	No
141_PG	27446	38	1	13	0	0.745098	0.342105	2307779	129	29618	0.7195	74.51	1.96	Yes	No
141_PG	17258	41	4	13	1	0.803922	0.342105	1622104	423	4421	0.7062	80.39	7.84	Yes	No
141_PG	maxbin_res.056.fasta_sub	46	9	12	3	0.901961	0.315789	2538462	366	12374	0.6865	90.2	17.65	No	No
141_PG	maxbin_res.049.fasta	46	9	14	1	0.901961	0.368421	2426813	1303	1893	0.6865	90.2	17.65	No	No
141_PG	4347	42	6	17	1	0.823529	0.447368	1878437	156	18612	0.6692	82.35	11.76	No	No
141_PG	maxbin_res.016.fasta	38	3	7	0	0.745098	0.184211	1959510	519	6411	0.6683	74.51	5.88	Yes	No
141_PG	maxbin_res.019.fasta	34	0	16	0	0.666667	0.421053	1925210	96	33875	0.6667	66.67	0	No	No
141_PG	maxbin_res.003.fasta	37	4	12	1	0.72549	0.315789	2824305	506	9657	0.6214	72.55	7.84	Yes	No
141_PG	maxbin_res.015.fasta	44	13	10	1	0.862745	0.263158	1777111	465	5543	0.5482	86.27	25.49	No	No
141_PG	50834	44	14	12	2	0.862745	0.315789	1048837	418	2496	0.5346	86.27	27.45	No	No
141_PG	maxbin_res.022.fasta_sub	28	1	3	0	0.54902	0.0789474	836683	114	25860	0.5178	54.9	1.96	No	No
141_PG	maxbin_res.014.fasta	35	6	11	3	0.686275	0.289474	1148897	638	1795	0.505	68.63	11.76	No	No
141_PG	maxbin_res.098.fasta	26	1	13	2	0.509804	0.342105	1405009	657	2368	0.4769	50.98	5.26	No	No
141_PG	39424	46	19	15	2	0.901961	0.394737	1711331	295	7866	0.4581	90.2	37.25	No	No
141_PG	16947	25	1	13	1	0.490196	0.342105	936407	78	15520	0.4564	49.02	2.63	No	No
141_PG	4903	28	3	11	0	0.54902	0.289474	2791417	143	32394	0.4553	54.9	5.88	No	No
141_PG	1058	31	5	15	1	0.607843	0.394737	2078504	210	14293	0.4522	60.78	9.8	No	No
141_PG	maxbin_res.041.fasta_sub	24	1	7	1	0.470588	0.184211	412513	225	1783	0.4358	47.06	2.63	No	No
141_PG	maxbin_res.009.fasta	25	2	11	0	0.490196	0.289474	2712555	162	28042	0.4226	49.02	3.92	No	No
141_PG	maxbin_res.047.fasta_sub	21	0	4	0	0.411765	0.105263	280704	143	1931	0.4118	41.18	0	No	No
141_PG	3903	22	1	12	0	0.431373	0.315789	2554924	358	9520	0.3943	43.14	1.96	No	No
141_PG	maxbin_res.023.fasta	20	0	12	0	0.392157	0.315789	2222330	87	47135	0.3922	39.22	0	No	No
141_PG	714_sub	20	0	10	1	0.392157	0.263158	1961743	183	16033	0.3922	39.22	2.63	No	No
141_PG	5329	26	4	13	1	0.509804	0.342105	1644837	505	3581	0.3783	50.98	7.84	No	No
141_PG	maxbin_res.132.fasta	5	0	16	1	0.0980392	0.421053	2092374	1404	1465	0.3704	42.11	2.63	No	No
141_PG	maxbin_res.051.fasta_sub	30	6	7	1	0.588235	0.184211	2554007	877	3782	0.3702	58.82	11.76	No	No
141_PG	6003_sub	22	2	13	1	0.431373	0.342105	2741243	467	7936	0.3572	43.14	3.92	No	No
141_PG	maxbin_res.043.fasta	29	7	9	0	0.568627	0.236842	1925910	664	3727	0.3552	56.86	13.73	No	No
141_PG	maxbin_res.032.fasta	21	2	13	0	0.411765	0.342105	3037425	146	73098	0.3421	41.18	3.92	No	No
141_PG	2536	21	2	12	0	0.411765	0.315789	3144889	372	11880	0.335	41.18	3.92	No	No
141_PG	18158	21	2	10	0	0.411765	0.263158	2418550	303	10412	0.335	41.18	3.92	No	No
141_PG	maxbin_res.085.fasta_sub	21	2	4	1	0.411765	0.105263	4456780	2041	2366	0.335	41.18	3.92	No	No
141_PG	maxbin_res.104.fasta_sub	35	11	13	5	0.686275	0.342105	1963847	1081	1832	0.331	68.63	21.57	No	No
141_PG	1181_sub	22	3	11	0	0.431373	0.289474	2198724	145	23284	0.3201	43.14	5.88	No	No
141_PG	maxbin_res.077.fasta_sub	23	3	10	1	0.45098	0.263158	3199107	967	4656	0.3139	45.1	5.88	No	No
141_PG	maxbin_res.007.fasta	16	0	3	1	0.313725	0.0789474	1231566	270	12213	0.3137	31.37	2.63	No	No
141_PG	50909	22	3	10	0	0.431373	0.263158	1561118	431	4082	0.3103	43.14	5.88	No	No
141_PG	maxbin_res.073.fasta_sub	33	11	4	1	0.647059	0.105263	2911018	783	7112	0.3098	64.71	21.57	No	No
154_PG	27507	50	0	14	1	0.980392	0.368421	1519419	17	146947	0.9804	98.04	2.63	Yes	No
154_PG	maxbin_res.024.fasta	51	1	14	0	1	0.368421	2127438	122	40618	0.9784	100	1.96	Yes	No
154_PG	maxbin_res.025.fasta	50	1	15	1	0.980392	0.394737	2642041	103	105705	0.9586	98.04	2.63	Yes	No
154_PG	maxbin_res.018.fasta	51	2	17	1	1	0.447368	1929211	25	414639	0.9569	100	3.92	Yes	No
154_PG	maxbin_res.019.fasta	48	1	14	0	0.941176	0.368421	2830818	62	132368	0.9189	94.12	1.96	Yes	No
154_PG	maxbin_res.032.fasta	50	3	16	1	0.980392	0.421053	3134228	203	65197	0.915	98.04	5.88	Yes	No
154_PG	maxbin_res.028.fasta	48	6	16	3	0.941176	0.421053	3710208	504	58533	0.8074	94.12	11.76	No	No
154_PG	maxbin_res.026.fasta	46	7	15	2	0.901961	0.394737	3752706	253	31599	0.742	90.2	13.73	No	No
154_PG	21818	46	7	14	2	0.901961	0.368421	3271558	494	9877	0.742	90.2	13.73	No	No
154_PG	maxbin_res.007.fasta	39	1	10	0	0.764706	0.263158	2085789	264	11786	0.7395	76.47	1.96	Yes	No
154_PG	maxbin_res.027.fasta_sub	51	12	17	2	1	0.447368	3746186	412	57404	0.7314	100	23.53	No	No
154_PG	1224	43	5	15	2	0.843137	0.394737	1833055	389	5711	0.7145	84.31	9.8	Yes	No
154_PG	6096_sub	37	1	8	1	0.72549	0.210526	981263	263	4184	0.6995	72.55	2.63	Yes	No
154_PG	maxbin_res.005.fasta	32	0	10	1	0.627451	0.263158	1968555	79	97462	0.6275	62.75	2.63	No	No
154_PG	5919	38	6	11	2	0.745098	0.289474	2089477	136	22935	0.5915	74.51	11.76	No	No
154_PG	maxbin_res.016.fasta	49	16	16	4	0.960784	0.421053	4726097	335	49634	0.5688	96.08	31.37	No	No
154_PG	8849_sub	33	3	11	3	0.647059	0.289474	2399327	207	20085	0.5631	64.71	7.89	No	No
154_PG	26941	29	1	14	0	0.568627	0.368421	2397588	127	29605	0.5283	56.86	1.96	No	No
154_PG	maxbin_res.004.fasta	31	3	7	0	0.607843	0.184211	1840732	161	37563	0.5204	60.78	5.88	No	No
154_PG	23638	30	3	10	2	0.588235	0.263158	1434081	307	5711	0.4988	58.82	5.88	No	No
154_PG	16401	30	3	7	2	0.588235	0.184211	1299568	440	3109	0.4988	58.82	5.88	No	No
154_PG	maxbin_res.003.fasta	27	1	6	0	0.529412	0.157895	1477729	119	45585	0.4974	52.94	1.96	No	No
154_PG	maxbin_res.022.fasta_sub	30	4	6	0	0.588235	0.157895	408380	199	2089	0.469	58.82	7.84	No	No
154_PG	maxbin_res.012.fasta	40	13	10	2	0.784314	0.263158	3611325	361	26326	0.4521	78.43	25.49	No	No
154_PG	maxbin_res.060.fasta	35	8	14	5	0.686275	0.368421	2553375	1122	2554	0.4413	68.63	15.69	No	No
154_PG	20042	24	1	13	0	0.470588	0.342105	1395639	369	4393	0.4358	47.06	1.96	No	No
154_PG	maxbin_res.041.fasta_sub	36	8	11	4	0.705882	0.289474	3152131	1443	2291	0.4647	70.59	15.69	No	No
154_PG	5110_sub	34	8	11	3	0.666667	0.289474	5087682	1830	2761	0.4373	66.67	15.69	No	No
154_PG	maxbin_res.051.fasta_sub	33	5	7	1	0.647059	0.184211	623846	340	1587	0.4875	64.71	9.8	No	No
154_PG	22873	28	4	9	1	0.54902	0.236842	1393893	351	4277	0.4143	54.9	7.84	No	No
154_PG	maxbin_res.031.fasta_sub	40	13	9	5	0.784314	0.236842	1756609	568	5059	0.4325	78.43	25.49	No	No
154_PG	maxbin_res.013.fasta	33	9	11	6	0.647059	0.289474	2704495	111	47022	0.3952	64.71	17.65	No	No
154_PG	5242_sub	22	1	5	0	0.431373	0.131579	1063173	153	9499	0.3943	43.14	1.96	No	No
154_PG	maxbin_res.030.fasta_sub	46	9	13	2	0.901961	0.342105	1961853	593	4765	0.6963	90.2	17.65	No	No
154_PG	maxbin_res.017.fasta	20	0	7	1	0.392157	0.184211	1100189	603	1639	0.3922	39.22	2.63	No	No
154_PG	10756_sub	25	3	13	0	0.490196	0.342105	1494004	311	5701	0.3888	49.02	5.88	No	No
154_PG	maxbin_res.002.fasta	18	0	5	0	0.352941	0.131579	1621206	145	27686	0.3529	35.29	0	No	No
154_PG	maxbin_res.023.fasta_sub	28	6	12	2	0.54902	0.315789	2342611	319	20639	0.342	54.9	11.76	No	No
154_PG	maxbin_res.059.fasta_sub	45	20	15	1	0.882353	0.394737	1870367	831	2464	0.3416	88.24	39.22	No	No
154_PG	maxbin_res.038.fasta_sub	36	12	12	7	0.705882	0.315789	3501156	606	10846	0.3392	70.59	23.53	No	No
154_PG	10540	16	0	2	0	0.313725	0.0526316	537540	206	2761	0.3137	31.37	0	No	No
154_PG	22874_sub	20	2	11	1	0.392157	0.289474	1426688	388	3963	0.3125	39.22	3.92	No	No
154_PG	maxbin_res.014.fasta	18	1	3	0	0.352941	0.0789474	1567761	296	11294	0.3098	35.29	1.96	No	No
154_PG	21209	20	2	6	0	0.392157	0.157895	2117769	465	5356	0.3027	39.22	3.92	No	No
349_PG	12224	50	0	14	0	0.980392	0.368421	3232851	85	66717	0.9804	98.04	0	Yes	No
349_PG	9557	50	0	13	0	0.980392	0.342105	2954949	142	36280	0.9804	98.04	0	Yes	No
349_PG	maxbin_res.003.fasta	50	1	14	0	0.980392	0.368421	2002176	36	140910	0.9586	98.04	1.96	Yes	No
349_PG	maxbin_res.005.fasta	47	0	13	0	0.921569	0.342105	3191287	53	179919	0.9216	92.16	0	Yes	No
349_PG	20840	45	0	9	0	0.882353	0.236842	1587894	33	124913	0.8824	88.24	0	Yes	No
349_PG	7792	48	3	16	2	0.941176	0.421053	1744697	429	4592	0.8743	94.12	5.88	Yes	No
349_PG	559	49	4	15	2	0.960784	0.394737	2174686	258	11959	0.8726	96.08	7.84	Yes	No
349_PG	maxbin_res.010.fasta	47	3	14	3	0.921569	0.368421	3280637	205	44067	0.8539	92.16	7.89	Yes	No
349_PG	maxbin_res.023.fasta	50	6	16	0	0.980392	0.421053	2327429	214	24126	0.8398	98.04	11.76	No	No
349_PG	4391	45	2	15	1	0.882353	0.394737	2705978	85	60204	0.8361	88.24	3.92	Yes	No
349_PG	25396	47	4	15	0	0.921569	0.394737	2142302	234	13196	0.8313	92.16	7.84	Yes	No
349_PG	maxbin_res.032.fasta	47	5	16	2	0.921569	0.421053	2315607	604	10156	0.8087	92.16	9.8	Yes	No
349_PG	18280	43	2	12	1	0.843137	0.315789	1531533	333	5670	0.7858	84.31	3.92	Yes	No
349_PG	maxbin_res.013.fasta_sub	50	8	15	3	0.980392	0.394737	4106203	459	43085	0.7765	98.04	15.69	No	No
349_PG	maxbin_res.001.fasta	34	0	6	0	0.666667	0.157895	1091964	76	25287	0.6667	66.67	0	No	No
349_PG	3514	35	1	15	0	0.686275	0.394737	1781671	508	3829	0.6593	68.63	1.96	No	No
349_PG	21714_sub	35	1	9	0	0.686275	0.236842	1017617	376	2771	0.6593	68.63	1.96	No	No
349_PG	maxbin_res.025.fasta_sub	50	17	14	1	0.980392	0.368421	2056620	229	17778	0.6097	98.04	33.33	No	No
349_PG	maxbin_res.043.fasta	48	15	13	4	0.941176	0.342105	2753033	1065	3245	0.5968	94.12	29.41	No	No
349_PG	maxbin_res.007.fasta	41	9	14	2	0.803922	0.368421	3954804	375	31467	0.584	80.39	17.65	No	No
349_PG	9480	33	3	12	2	0.647059	0.315789	2089492	355	8087	0.5631	64.71	5.88	No	No
349_PG	maxbin_res.012.fasta	40	10	13	2	0.784314	0.342105	1740525	874	1933	0.5363	78.43	19.61	No	No
349_PG	maxbin_res.009.fasta	43	13	14	1	0.843137	0.368421	3490649	611	17601	0.4951	84.31	25.49	No	No
349_PG	2447	25	0	2	0	0.490196	0.0526316	249343	11	66662	0.4902	49.02	0	No	No
349_PG	maxbin_res.014.fasta	26	1	12	0	0.509804	0.315789	2698562	351	15612	0.4769	50.98	1.96	No	No
349_PG	maxbin_res.011.fasta	48	19	14	3	0.941176	0.368421	3167629	232	38326	0.4488	94.12	37.25	No	No
349_PG	20530	28	4	13	0	0.54902	0.342105	2529212	537	5715	0.4241	54.9	7.84	No	No
349_PG	maxbin_res.052.fasta_sub	45	17	16	4	0.882353	0.421053	2739368	1182	2713	0.4106	88.24	33.33	No	No
349_PG	14670_sub	24	2	12	0	0.470588	0.315789	1614189	334	6071	0.3912	47.06	3.92	No	No
349_PG	maxbin_res.028.fasta_sub	32	7	13	5	0.627451	0.342105	3583293	1553	2534	0.3884	62.75	13.73	No	No
349_PG	1459	26	5	12	2	0.509804	0.315789	1732108	247	10265	0.3356	50.98	9.8	No	No
349_PG	maxbin_res.016.fasta_sub	28	5	13	3	0.54902	0.342105	1320871	595	2441	0.3438	54.9	9.8	No	No

## Sheet: Differential MAGs
Differential MAGs between NCGS and IBS patients
Sr.	names	baseMean	log2FoldC hange	lfcSE	stat	pvalue	padj	species
1	MAG21	2.531	-1.845	0.686	-2.691	0.007	0.03	Phocaeicola vulgatus
2	MAG28	37.138	-3.785	0.964	-3.927	0	0.002	Prevotella sp002265625
3	MAG30	6.263	-2.169	0.756	-2.867	0.004	0.021	Prevotella sp003447235
4	MAG32	2.408	1.745	0.689	2.533	0.011	0.042	Prevotella sp900313215
5	MAG42	2.402	-1.75	0.688	-2.543	0.011	0.042	UBA6398 sp003150315
6	MAG49	3.816	-2.566	0.782	-3.281	0.001	0.011	Alistipes putredinis
7	MAG54	9.662	3.2	0.823	3.887	0	0.002	RC9 sp000432515
8	MAG57	6.832	2.855	0.749	3.809	0	0.002	RC9 sp000435075
9	MAG68	12.502	3.674	0.866	4.242	0	0.001	Ligilactobacillus ruminis
10	MAG76	15.442	-3.225	0.826	-3.904	0	0.002	CAG-568 sp000434395
11	MAG82	2.165	-1.552	0.634	-2.448	0.014	0.049	Acetatifactor sp900066365
12	MAG95	5.657	2.543	0.68	3.738	0	0.003	CAG-127 sp900319515
13	MAG100	2.242	-1.62	0.62	-2.615	0.009	0.037	Dorea_A longicatena
14	MAG104	2.359	-1.717	0.633	-2.714	0.007	0.03	Lachnospira eligens_A
15	MAG112	53.526	5.12	0.975	5.248	0	0	RUG115 sp900066395
16	MAG126	2.758	1.996	0.665	3.002	0.003	0.017	Ruminococcus_E sp003526955
17	MAG136	3.178	-2.255	0.718	-3.142	0.002	0.014	CAG-103 sp000432375
18	MAG145	5.399	-2.311	0.748	-3.088	0.002	0.015	ER4 sp000765235
19	MAG159	3.031	-2.172	0.665	-3.267	0.001	0.011	Gemmiger qucibialis
20	MAG162	2.715	1.967	0.664	2.963	0.003	0.017	Ruminococcus_D bicirculans
21	MAG189	2.279	-1.652	0.651	-2.536	0.011	0.042	Comamonas kerstersii
22	MAG193	2.212	-1.592	0.642	-2.478	0.013	0.046	Sutterella sp900770335
23	MAG196	7.369	3.624	0.831	4.36	0	0.001	Escherichia flexneri
24	MAG203	42.044	3.87	0.894	4.329	0	0.001	Succinivibrio sp000431835
25	MAG204	6.533	2.706	0.817	3.315	0.001	0.011	Treponema_D succinifaciens
26	MAG219	3.267	2.295	0.77	2.981	0.003	0.017	Prevotella copri_A
27	MAG224	3.746	2.529	0.795	3.18	0.001	0.013	Prevotella stercorea
28	MAG236	2.674	1.94	0.683	2.842	0.004	0.021	UBA6984 sp003258725
29	MAG238	3.452	2.391	0.735	3.253	0.001	0.011	Zag1 sp001765415
30	MAG241	2.833	2.044	0.673	3.035	0.002	0.016	Desulfovibrio sp900556755
31	MAG247	2.874	2.069	0.676	3.059	0.002	0.016	Holdemanella biformis
32	MAG261	2.28	1.644	0.647	2.542	0.011	0.042	CAG-460 sp000438075
33	MAG265	2.875	2.07	0.698	2.965	0.003	0.017	Clostridium sp900540255
34	MAG278	2.719	1.969	0.69	2.854	0.004	0.021	CAG-194 sp000432915
35	MAG279	3.071	2.187	0.686	3.186	0.001	0.013	CAG-510 sp000434615
36	MAG288	2.904	2.089	0.73	2.86	0.004	0.021	Coprococcus sp900066115
37	MAG290	3.346	2.337	0.69	3.388	0.001	0.009	Eubacterium_F sp003491505
38	MAG314	2.477	1.8	0.666	2.704	0.007	0.03	ER4 sp900317525
39	MAG322	2.166	1.545	0.612	2.525	0.012	0.042	Ruminococcus_C callidus
40	MAG323	4.559	2.857	0.684	4.179	0	0.001	Ruminococcus_C sp000433635
Differential MAGs between NCGS_PG and NCGS patients
Sr.	names	baseMean	log2Fold Change	lfcSE	stat	pvalue	padj	species
1	MAG2	5.743	-3.173	0.867	-3.658	0	0.009	Bifidobacterium adolescentis
2	MAG29	3.569	-2.394	0.804	-2.977	0.003	0.038	Prevotella sp002299635
3	MAG38	3.581	-2.398	0.775	-3.096	0.002	0.029	Prevotellamassilia sp900539625
4	MAG97	2.712	1.997	0.689	2.897	0.004	0.039	Coprococcus eutactus_A
5	MAG110	7.055	-2.73	0.799	-3.417	0.001	0.019	Roseburia inulinivorans
6	MAG112	55.406	-5.87	1.002	-5.858	0	0	RUG115 sp900066395
7	MAG121	2.797	-1.97	0.682	-2.887	0.004	0.039	CAG-217 sp000436335
8	MAG162	2.801	-1.972	0.686	-2.873	0.004	0.039	Ruminococcus_D bicirculans
9	MAG204	6.466	-3.36	0.855	-3.928	0	0.007	Treponema_D succinifaciens
10	MAG224	3.886	-2.535	0.82	-3.091	0.002	0.029	Prevotella stercorea
11	MAG279	3.171	-2.19	0.708	-3.094	0.002	0.029	CAG-510 sp000434615
12	MAG290	3.461	-2.34	0.711	-3.293	0.001	0.022	Eubacterium_F sp003491505
13	MAG294	4.207	2.884	0.761	3.79	0	0.007	Lachnospira sp900545725
14	MAG323	5.061	-2.169	0.696	-3.118	0.002	0.029	Ruminococcus_C sp000433635
15	MAG358	2.827	2.073	0.698	2.969	0.003	0.038	RC9 sp900546925

## Sheet: Kraken2_Differential_Bacteria
Differential Bacteria between IBS and NCGS (Kraken2 based analysis)										Differential Bacteria between NCGS and NCGS_PG (Kraken2 based analysis)
Sr.	Taxonomy	baseMean	log2FoldChange	lfcSE	stat	pvalue	padj			Sr.	Taxonomy	baseMean	log2FoldChange	lfcSE	stat	pvalue	padj
1	Prevotella_sp. 885	599619	-2.47369	0.872212	-2.83611	0.0045666	0.0458926			1	Bacteroides_sp. AM32-11AC	60.6666	-2.73202	0.666454	-4.09934	4.14326e-05	0.009485
2	Prevotella_sp. kh1p2	22.7749	-1.80559	0.582166	-3.10151	0.00192537	0.0263715			2	Alistipes_sp. AF17-16	92.8033	-2.51778	0.736027	-3.42077	0.000624448	0.0446877
3	Bacteroides_thetaiotaomicron	21964.7	-1.97235	0.595476	-3.31222	0.000925577	0.0164527			3	Flavobacterium_sp. YIM 102701-2	49.9143	2.36716	0.656316	3.60674	0.000310068	0.0320263
4	Bacteroides_vulgatus	208462	-3.46027	0.833488	-4.15155	3.30234e-05	0.00170558			4	Flavobacterium_terrae	32.1068	2.33032	0.614715	3.7909	0.000150102	0.0204442
5	Bacteroides_uniformis	19325.4	-2.13642	0.569493	-3.75145	0.000175817	0.00504635			5	Flavobacterium_fryxellicola	18.0675	2.20334	0.574399	3.8359	0.000125105	0.0191535
6	Bacteroides_sp. OF04-15BH	11869.6	-1.69397	0.580816	-2.91654	0.00353936	0.0388768			6	Chryseobacterium_oleae	39.2547	2.87201	0.675483	4.25179	2.1207e-05	0.0060706
7	Bacteroides_fragilis	23416.3	-2.39198	0.651266	-3.67282	0.000239888	0.00623952			7	Chryseobacterium_sp. YR477	16.7376	-3.23187	0.571797	-5.65212	1.58477e-08	2.67651e-05
8	Bacteroides_ovatus	19868.5	-1.89832	0.557711	-3.40377	0.000664619	0.0129526			8	Capnocytophaga_canis	42.3912	2.33903	0.651455	3.59047	0.000330086	0.0331834
9	Bacteroides_acidifaciens	3885.38	-2.64732	0.525979	-5.03312	4.82555e-07	9.35275e-05			9	Capnocytophaga_sp. oral taxon 380	19.8548	2.26946	0.649747	3.49283	0.000477922	0.0388079
10	Bacteroides_coprocola	2201.95	-1.33666	0.436665	-3.06106	0.00220552	0.0288913			10	Aquimarina_sp. MAR_2010_214	47.2836	1.84451	0.544396	3.38818	0.000703584	0.047807
11	Bacteroides_xylanisolvens	6889.85	-1.96543	0.567586	-3.4628	0.000534595	0.0110576			11	Nonlabens_agnitus	52.5171	2.34883	0.586568	4.00437	6.21829e-05	0.011669
12	Bacteroides_ilei	1820.38	-2.05685	0.607913	-3.38347	0.000715763	0.0136381			12	Nonlabens_arenilitoris	35.9356	2.25748	0.647937	3.48411	0.000493776	0.0393367
13	Bacteroides_coprophilus	3083.54	-1.95904	0.626794	-3.12549	0.00177508	0.0250948			13	Myroides_injenensis	32.7123	2.06188	0.546215	3.77485	0.000160107	0.0211254
14	Bacteroides_sp. 2_2_4	1162.91	-2.59529	0.537394	-4.8294	1.36948e-06	0.000195911			14	Candidatus Amoebophilus_asiaticus	29.8745	2.19284	0.602008	3.64254	0.000269959	0.0289325
15	Bacteroides_salanitronis	2513.26	-2.68754	0.605263	-4.44028	8.98414e-06	0.000727398			15	Ruminococcus_sp. AF37-20	1389.01	-2.3049	0.664706	-3.46755	0.000525232	0.0407011
16	Bacteroides_sartorii	8457.27	-4.16702	0.691751	-6.02387	1.7029e-09	1.28627e-06			16	Ruminococcus_sp. AF21-11	526.676	-2.3037	0.675008	-3.41284	0.000642896	0.0456213
17	Bacteroides_salyersiae	1453.94	-1.77916	0.489061	-3.6379	0.000274867	0.00681133			17	Ruminococcus_sp. AF25-19	569.721	-2.30177	0.649733	-3.54264	0.000396147	0.0348465
18	Bacteroides_finegoldii	1494.8	-1.28932	0.444838	-2.89841	0.00375063	0.0402651			18	Gemmiger_[Eubacterium] siraeum	20114.3	-2.75527	0.710531	-3.87777	0.000105419	0.0172857
19	Bacteroides_nordii	1127.16	-1.21446	0.430281	-2.82249	0.00476517	0.0471158			19	Roseburia_sp. AF15-21	37001.3	-5.56085	0.978762	-5.68152	1.33505e-08	2.50529e-05
20	Bacteroides_sp. OF03-11BH	652.259	-1.52329	0.467501	-3.25836	0.00112059	0.0185587			20	Roseburia_sp. AF42-8	22769	-4.62911	0.91732	-5.04634	4.50346e-07	0.000475369
21	Bacteroides_sp. 3_1_40A	1111.98	-3.13548	0.665714	-4.70995	2.47776e-06	0.000290011			21	Roseburia_sp. AF20-18LB	13453.4	-4.45014	0.897939	-4.95594	7.19799e-07	0.00057889
22	Bacteroides_dorei	2413.96	-2.56062	0.753493	-3.39834	0.000677973	0.0131065			22	Roseburia_sp. AF12-17LB	18092.5	-4.47754	0.966213	-4.63411	3.58481e-06	0.00177088
23	Bacteroides_sp. AF39-11AC	547.813	-1.55205	0.553248	-2.80534	0.00502639	0.0487101			23	Roseburia_sp. AF02-12	6691.16	-4.86891	0.957705	-5.08393	3.697e-07	0.000442566
24	Bacteroides_caecimuris	701.179	-2.48213	0.565716	-4.3876	1.1461e-05	0.000838991			24	Roseburia_sp. AF34-16	6291.76	-4.04266	0.911265	-4.43632	9.15116e-06	0.00328838
25	Bacteroides_congonensis	293.433	-1.19604	0.424453	-2.81784	0.00483479	0.0475435			25	Roseburia_sp. OM04-10AA	339.027	-4.01187	0.847305	-4.73486	2.19204e-06	0.00123404
26	Bacteroides_sp. AF36-11BH	184.799	-2.04624	0.613141	-3.33731	0.000845927	0.0154018			26	Roseburia_sp. OM03-18	271.075	-4.9503	0.998272	-4.95887	7.0903e-07	0.00057889
27	Bacteroides_sp. An51A	259.683	-2.39109	0.669706	-3.57036	0.000356497	0.00835612			27	Roseburia_sp. AF25-25LB	333.176	-4.40125	0.878081	-5.01236	5.37674e-07	0.000504488
28	Bacteroides_sp. AM54-2NS	317.784	-2.27372	0.608291	-3.73789	0.000185574	0.00521023			28	Roseburia_sp. AF25-13LB	99.9582	-3.22628	0.902539	-3.57468	0.000350661	0.0338418
29	Bacteroides_sp. HPS0048	151.317	-2.18302	0.487494	-4.47804	7.53308e-06	0.00064049			29	Roseburia_sp. OM03-7AC	87.6958	-3.34043	0.788378	-4.23709	2.26436e-05	0.00621525
30	Bacteroides_sp. AM10-21B	448.257	-2.03604	0.698911	-2.91316	0.0035779	0.039157			30	Roseburia_sp. AF25-18LB	33.4494	-3.40962	0.780462	-4.36872	1.24976e-05	0.00430759
31	Bacteroides_sp. AM56-10ce	1076.14	-4.24187	0.715702	-5.92686	3.08777e-09	1.91921e-06			31	Coprococcus_sp. OM04-5BH	4467.66	-2.78888	0.647383	-4.30793	1.64789e-05	0.00515392
32	Bacteroides_sp. 3_1_13	284.039	-2.68142	0.746794	-3.59057	0.000329951	0.00787549			32	Lachnoclostridium_sp. SNUG30099	35.373	2.28734	0.652865	3.50355	0.000459105	0.0382552
33	Bacteroides_sp. PHL 2737	105.385	-5.11652	0.903891	-5.66055	1.50891e-08	7.1574e-06			33	Butyrivibrio_crossotus	35495.7	3.51232	0.779069	4.50835	6.53329e-06	0.00269124
34	Bacteroides_sp. 3_1_33FAA	554.406	-1.89045	0.576227	-3.28074	0.00103534	0.0176557			34	Pseudobutyrivibrio_sp. LB2011	54.8052	1.88246	0.529777	3.5533	0.000380429	0.03431
35	Bacteroides_sp. AF26-7BH	41.4142	-3.46873	0.809986	-4.28245	1.84843e-05	0.0011445			35	Clostridium_sp. AF36-4	10005.8	-4.85779	0.736639	-6.59453	4.26615e-11	1.80128e-07
36	Bacteroides_sp. AM25-34	234.835	-1.90158	0.658297	-2.88863	0.00386926	0.0411223			36	Clostridium_sp. AF37-5	9418.66	-4.706	0.773233	-6.08613	1.15673e-09	3.90719e-06
37	Bacteroides_sp. D2	321.786	-2.42112	0.558519	-4.33489	1.45831e-05	0.00100328			37	Clostridium_sp. AF34-13	2109.07	2.78724	0.707728	3.93829	8.2064e-05	0.0144373
38	Bacteroides_sp. 1_1_14	353.141	-3.67957	0.779339	-4.7214	2.34227e-06	0.00028376			38	Eubacterium_sp. AM46-8	1460.81	2.22415	0.635793	3.49823	0.000468366	0.0384925
39	Bacteroides_sp. AF39-10AT	61.157	-2.73109	0.682095	-4.00397	6.22892e-05	0.00254137			39	Romboutsia_timonensis	31949.4	3.37555	0.948824	3.55761	0.000374239	0.03431
40	Bacteroides_sp. AF27-10BH	347.108	-5.13415	0.76551	-6.70684	1.98884e-11	6.66884e-08			40	Thermoanaerobacterium_saccharolyticum	20.9314	-1.80734	0.507276	-3.56284	0.000366865	0.0340959
41	Bacteroides_sp. 9_1_42FAA	345.88	-3.1749	0.714183	-4.4455	8.76887e-06	0.00071845			41	Bulleidia_Firmicutes bacterium AF22-6AC	35090.3	-2.28027	0.669935	-3.40371	0.000664767	0.0467802
42	Bacteroides_sp. AF39-16AC	104.582	-1.77764	0.634775	-2.80043	0.00510346	0.0490734			42	Bulleidia_Firmicutes bacterium AF36-3BH	1093.24	-2.85888	0.639197	-4.47261	7.72692e-06	0.0029
43	Bacteroides_sp. CF01-10NS	269.907	-4.1229	0.795079	-5.18553	2.15405e-07	4.91478e-05			43	Bulleidia_Firmicutes bacterium AM55-24TS	1065.84	-2.87064	0.663073	-4.3293	1.49584e-05	0.00485832
44	Bacteroides_sp. KFT8	180.299	-3.0183	0.639889	-4.71692	2.3944e-06	0.000285687			44	Paenibacillus_senegalensis	55.7733	1.87801	0.501987	3.74115	0.000183178	0.0227477
45	Bacteroides_sp. HMSC073E02	47.855	-2.62994	0.612277	-4.29534	1.74423e-05	0.00111075			45	Paenibacillus_barcinonensis	50.5668	1.95329	0.568712	3.43458	0.000593467	0.043882
46	Bacteroides_sp. AF17-1	248.919	-3.14216	0.671399	-4.68002	2.86845e-06	0.000325181			46	Bacillus_sp. FJAT-14578	44.1708	-1.72147	0.446777	-3.85309	0.000116639	0.0189226
47	Bacteroides_sp. 3_1_23	205.179	-3.06565	0.743659	-4.12239	3.74966e-05	0.0018568			47	Bacillus_xiamenensis	39.3669	2.31551	0.62775	3.68858	0.000225507	0.025561
48	Bacteroides_sp. AF32-15BH	355.644	-4.70988	0.891087	-5.28554	1.25336e-07	3.33674e-05			48	Bacillus_sp. Leaf406	6.89851	-2.02822	0.592212	-3.42481	0.000615218	0.0444186
49	Bacteroides_sp. AF32-8BH	46.7696	-2.11892	0.747138	-2.83604	0.00456762	0.0458926			49	Bacillus_sp. FJAT-22090	13.512	-2.66575	0.611724	-4.35776	1.31398e-05	0.00435132
50	Bacteroides_sp. AF25-18	21.6663	-1.84781	0.589439	-3.13486	0.00171935	0.0245572			50	Bacillus_obstructivus	11.7491	-2.03718	0.603006	-3.37838	0.000729131	0.0490609
51	Bacteroides_sp. AM26-11	44.7888	-3.74158	0.771148	-4.85196	1.22245e-06	0.000179846			51	Terribacillus_aidingensis	30.3322	-1.65542	0.46402	-3.56756	0.00036032	0.0340959
52	Bacteroides_sp. NMBE5	7463.18	-3.937	1.13691	-3.46291	0.000534368	0.0110576			52	Laceyella_sacchari	24.6536	2.25932	0.65833	3.4319	0.000599377	0.043882
53	Bacteroides_sp. AF26-10BH	28.3398	-3.63807	0.759654	-4.78911	1.67521e-06	0.000223671			53	Lactobacillus_sp. 204-8	121.111	2.16393	0.617403	3.50489	0.000456803	0.0382552
54	Bacteroides_sp. 4_3_47FAA	514.243	-5.60234	0.797677	-7.02332	2.16657e-12	2.59178e-08			54	Lactobacillus_delbrueckii	1209.16	4.36317	0.78271	5.57444	2.48321e-08	3.49491e-05
55	Bacteroides_sp. HMSC068A09	53.6986	-3.909	0.75061	-5.20777	1.91122e-07	4.53286e-05			55	Lactobacillus_plantarum	1290.1	-3.63585	0.795789	-4.56886	4.9039e-06	0.00217953
56	Bacteroides_sp. AM51-7	44.4365	-4.03502	0.816782	-4.94014	7.80675e-07	0.000133764			56	Lactobacillus_equicursoris	105.64	3.06518	0.662969	4.62341	3.77474e-06	0.00177088
57	Bacteroides_sp. AM26-2	4.83202	-2.0135	0.657144	-3.06402	0.00218386	0.028691			57	Lactobacillus_sp. CBA3605	27.8496	-2.47087	0.667533	-3.7015	0.00021433	0.0249642
58	Bacteroides_sp. AM27-13	18.7815	-4.37607	0.726567	-6.02295	1.71265e-09	1.28627e-06			58	Streptococcus_parasanguinis	32693.7	-4.35522	0.899992	-4.83918	1.30379e-06	0.000860088
59	Bacteroides_sp. OF02-3LB	13.2583	-1.9332	0.66604	-2.90253	0.0037016	0.0399742			59	Streptococcus_salivarius	67289.1	-4.14253	0.910005	-4.5522	5.3088e-06	0.00227778
60	Alistipes_sp. Marseille-P5997	2019.66	-1.83624	0.583786	-3.14541	0.00165857	0.0240126			60	Streptococcus_sp. DD10	127.003	-2.35899	0.551274	-4.27917	1.87592e-05	0.00564197
61	Alistipes_obesi	6385.89	-3.85864	0.815726	-4.73031	2.24174e-06	0.000278671			61	Streptococcus_sp. F0442	963.26	-3.17499	0.788099	-4.02866	5.60955e-05	0.0114144
62	Alistipes_putredinis	1814.86	-3.05426	0.652503	-4.68085	2.85695e-06	0.000325181			62	Streptococcus_marmotae	108.759	-2.97777	0.707808	-4.20703	2.58752e-05	0.0067994
63	Alistipes_sp. AF17-16	71.3605	2.51576	0.692796	3.63132	0.000281976	0.00695297			63	Streptococcus_sp. HMSC073F11	16.7242	-2.00014	0.546325	-3.66107	0.00025116	0.0277244
64	Parabacteroides_distasonis	12695.8	-2.80274	0.636684	-4.40209	1.07215e-05	0.000798572			64	Streptococcus_sp. HMSC073D05	409.966	-4.41368	0.838475	-5.26393	1.41007e-07	0.000183189
65	Parabacteroides_sp. SN4	8570.78	-1.79042	0.558087	-3.20813	0.00133599	0.020922			65	Streptococcus_sp. HMSC064H09	606.42	-3.26522	0.813359	-4.01449	5.95747e-05	0.0116265
66	Parabacteroides_merdae	13613.2	-2.36888	0.668301	-3.54462	0.000393173	0.0089144			66	Streptococcus_sp. HMSC072G04	642.48	-3.84431	0.859192	-4.47434	7.66484e-06	0.0029
67	Parabacteroides_sp. Marseille-P4001	896.373	-2.53402	0.593427	-4.27014	1.95352e-05	0.00117374			67	Streptococcus_sp. HMSC057G03	215.494	-4.08108	0.84519	-4.82859	1.375e-06	0.000860088
68	Parabacteroides_johnsonii	568.585	-1.37718	0.398972	-3.45182	0.000556828	0.0113796			68	Streptococcus_sp. HMSC065C01	419.991	-3.67278	0.859595	-4.27268	1.93135e-05	0.00564197
69	Parabacteroides_sp. CH2-D42-20	529.799	-2.67957	0.683425	-3.9208	8.82564e-05	0.00325839			69	Streptococcus_halitosis	8.34037	-2.67724	0.648134	-4.1307	3.61662e-05	0.00872588
70	Parabacteroides_sp. 20_3	340.514	-1.92245	0.688712	-2.79137	0.00524854	0.0499476			70	Streptococcus_sp. HMSC072C09	309.845	-3.99007	0.850592	-4.69094	2.71955e-06	0.00143533
71	Parabacteroides_timonensis	343.9	-2.26112	0.508067	-4.45044	8.56933e-06	0.000705562			71	Streptococcus_sp. HMSC062H02	5.87136	-2.11354	0.623121	-3.39187	0.000694181	0.0476586
72	Parabacteroides_gordonii	164.249	-1.38382	0.460685	-3.00383	0.00266606	0.0327378			72	Streptococcus_sp. C300	17.9378	-2.37436	0.680032	-3.49154	0.000480245	0.0388079
73	Parabacteroides_sp. AF48-14	85.6211	-1.24975	0.447036	-2.79565	0.00517962	0.0494768			73	Streptococcus_sp. HMSC078D09	405.678	-3.33567	0.871786	-3.82625	0.000130109	0.0191535
74	Parabacteroides_sp. D26	89.2682	-2.59155	0.819418	-3.16267	0.00156331	0.0231453			74	Facklamia_sp. HMSC062C11	9.94437	-2.55561	0.595673	-4.2903	1.78433e-05	0.00547918
75	Parabacteroides_sp. OF01-14	64.8197	-2.88239	0.760008	-3.79257	0.000149095	0.00451669			75	Weissella_confusa	10490	-7.44833	1.11563	-6.67634	2.44983e-11	1.80128e-07
76	Parabacteroides_sp. AM18-12LB	34.9184	-3.32252	0.703233	-4.72464	2.30528e-06	0.00028376			76	Weissella_cibaria	7448.5	-5.91943	1.05727	-5.59879	2.15847e-08	3.31404e-05
77	Parabacteroides_sp. D25	20.2126	-3.91035	0.800564	-4.88449	1.03698e-06	0.000160488			77	Coprobacillus_sp. AM37-9BH	11.3406	2.46429	0.688001	3.58182	0.000341213	0.0336844
78	Tannerella_sp. AF04-6	63.0374	-2.52105	0.592586	-4.25433	2.0968e-05	0.00123917			78	Megamonas_hypermegale	1306.86	2.72866	0.763182	3.57537	0.000349733	0.0338418
79	Tannerella_sp. 6_1_58FAA_CT1	208.227	-3.11802	0.801536	-3.89005	0.000100223	0.00355742			79	Megamonas_rupellensis	7845.21	6.39031	0.967913	6.60215	4.0523e-11	1.80128e-07
80	Tannerella_sp. AM09-19	20.1122	-1.79752	0.594461	-3.02378	0.00249637	0.0313669			80	Megamonas_funiformis	20596.7	5.90424	1.0089	5.85216	4.8522e-09	1.1707e-05
81	Butyricimonas_faecalis	1230.43	-2.82456	0.598717	-4.71769	2.38536e-06	0.000285687			81	Megamonas_sp. Calf98-2	1510.7	7.0579	1.17617	6.00073	1.96435e-09	5.52932e-06
82	Butyricimonas_sp. Marseille-P4593	731.35	-1.84537	0.499619	-3.69355	0.000221144	0.00589663			82	Veillonella_sp. VA141	7.15377	-1.85468	0.514335	-3.60597	0.00031099	0.0320263
83	Culturomica_massiliensis	88.2042	-3.61695	0.649631	-5.5677	2.58117e-08	1.01143e-05			83	Bifidobacterium_catenulatum	41288.9	-3.18496	0.922481	-3.4526	0.000555204	0.0422381
84	_Muribaculaceae bacterium Isolate-105 (HZI)	71.8126	-1.77228	0.498306	-3.55662	0.000375663	0.00861491			84	Bifidobacterium_sp. 2028B	71.0559	-1.61399	0.476581	-3.38659	0.000707665	0.047807
85	_Muribaculaceae bacterium Isolate-004 (NCI)	48.5572	-1.57021	0.49439	-3.17606	0.00149289	0.0225939			85	Bifidobacterium_actinocoloniiforme	33.9046	-1.5165	0.396287	-3.82678	0.00012983	0.0191535
86	_Muribaculaceae bacterium Isolate-043 (Harlan)	13.7361	-2.63165	0.657409	-4.00307	6.25263e-05	0.00254137			86	Bifidobacterium_sp. 2020B	41.6333	-2.2668	0.605822	-3.74169	0.000182787	0.0227477
87	Paramuribaculum_intestinale	6.49137	-3.14139	0.592206	-5.30457	1.1294e-07	3.18084e-05			87	Bifidobacterium_sp. MSTE12	20.9513	-2.79885	0.702758	-3.98266	6.81469e-05	0.0123756
88	Porphyromonas_gingivicanis	91.9742	-1.98921	0.635075	-3.13225	0.00173473	0.0246792			88	Streptomyces_sp. CS090A	22.2952	-2.51401	0.646968	-3.88583	0.000101981	0.0168858
89	Porphyromonas_sp. 31_2	272.177	-3.19042	0.813909	-3.91988	8.85935e-05	0.00325839			89	Streptomyces_sp. NRRL F-5527	15.617	2.75774	0.720253	3.82885	0.000128743	0.0191535
90	Porphyromonas_canoris	23.6521	-1.66984	0.549328	-3.03978	0.00236751	0.0302655			90	Streptomyces_sp. CB02400	53.2321	-2.74634	0.679456	-4.04197	5.30036e-05	0.0113314
91	Porphyromonas_sp. COT-052 OH4946	5.93493	-1.57448	0.536914	-2.93246	0.00336284	0.0378608			91	Streptomyces_silaceus	5.02535	1.86399	0.499519	3.73157	0.00019029	0.0234585
92	Dysgonomonas_mossii	192.126	-1.96972	0.509073	-3.86923	0.000109182	0.00371321			92	Streptomyces_sp. WAC04770	7.23796	2.36316	0.586225	4.03116	5.55026e-05	0.0114144
93	Proteiniphilum_Dysgonamonadaceae bacterium	143.198	-2.03002	0.696021	-2.91661	0.00353862	0.0388768			93	Streptomyces_sp. NRRL S-1868	6.70132	1.97323	0.567734	3.47563	0.000509654	0.0402222
94	Ancylomarina_sp. M1P	53.8535	-1.83056	0.63086	-2.90168	0.00371164	0.0400133			94	Arthrobacter_sp. QXT-31	15.0035	-1.96263	0.549908	-3.56901	0.000358334	0.0340959
95	_Marinifilaceae bacterium SPP2	148.63	-2.58241	0.604676	-4.27074	1.94827e-05	0.00117374			95	Kocuria_sp. 257	9.2283	-1.94125	0.564601	-3.43827	0.000585445	0.0437504
96	Flavobacterium_sp. HTF	62.3334	1.49465	0.523239	2.85653	0.004283	0.0439232			96	Kocuria_indica	8.69873	-2.35435	0.662773	-3.55227	0.000381922	0.03431
97	Flavobacterium_chungangense	84.8583	-2.25177	0.644797	-3.49221	0.000479042	0.010255			97	Rothia_mucilaginosa	1048.71	-1.84794	0.532296	-3.47164	0.000517293	0.040447
98	Flavobacterium_tistrianum	113.287	-2.66171	0.671097	-3.96621	7.30232e-05	0.0028614			98	Rothia_sp. HMSC061D12	64.5261	-1.94428	0.540434	-3.59763	0.000321132	0.0325663
99	Flavobacterium_sp. A45	26.2487	-1.62987	0.511483	-3.18656	0.00143976	0.0221054			99	Rothia_sp. HMSC078H08	18.0374	-1.786	0.505269	-3.53475	0.000408155	0.0356169
100	Flavobacterium_sp. WG21	7.88569	2.11847	0.555501	3.81362	0.000136949	0.00433831			100	Rothia_sp. HMSC061E04	27.378	-1.63663	0.469401	-3.48664	0.00048913	0.0391513
101	Flavobacterium_sp. YO12	41.3127	-2.35791	0.631437	-3.7342	0.000188314	0.00527075			101	Rothia_sp. HMSC072E10	19.306	-1.9246	0.521005	-3.69402	0.000220738	0.0253722
102	Flavobacterium_defluvii	32.2502	-1.73431	0.567288	-3.0572	0.00223417	0.0291263			102	Rothia_sp. HMSC064D08	6.22661	-1.94375	0.513711	-3.78375	0.000154486	0.0205702
103	Flavobacterium_soli	31.5955	-1.69264	0.547547	-3.09132	0.0019927	0.0269658			103	Rothia_sp. HMSC072B03	10.4403	-2.06405	0.514043	-4.01533	5.93633e-05	0.0116265
104	Flavobacterium_hibernum	31.3121	2.567	0.637924	4.02399	5.72205e-05	0.0024042			104	Rothia_sp. HMSC062F03	31.1947	-2.52802	0.620961	-4.07114	4.67836e-05	0.0103964
105	Flavobacterium_aciduliphilum	31.4437	-1.85599	0.613784	-3.02385	0.00249583	0.0313669			105	Rothia_sp. HMSC065B04	17.0497	-1.89558	0.494292	-3.83494	0.000125593	0.0191535
106	Flavobacterium_saccharophilum	27.3348	2.08594	0.648978	3.21419	0.00130811	0.0206558			106	Cellulomonas_bogoriensis	19.9611	-2.01467	0.535671	-3.76103	0.000169217	0.0216508
107	Flavobacterium_sp. BBQ-12	25.2411	-2.32676	0.611194	-3.80691	0.000140715	0.00441278			107	Tetrasphaera_sp. Soil756	18.39	-1.80954	0.50795	-3.56244	0.000367425	0.0340959
108	Flavobacterium_sp. YO64	39.6835	3.39354	0.720837	4.70778	2.50425e-06	0.00029122			108	Corynebacterium_mycetoides	45.1974	2.17566	0.613725	3.54501	0.0003926	0.0348465
109	Flavobacterium_sp. Root186	28.1269	2.09449	0.587572	3.56464	0.000364353	0.00845232			109	Corynebacterium_tuberculostearicum	11.4427	-1.73214	0.504652	-3.43235	0.000598365	0.043882
110	Flavobacterium_sp. RB1R5	12.3702	1.62936	0.563321	2.89241	0.00382295	0.0407415			110	Gordonia_sp. 852002-10350_SCH5691597	13.8848	2.40731	0.703244	3.42315	0.000618988	0.0444855
111	Flavobacterium_oncorhynchi	21.615	-1.8538	0.607177	-3.05315	0.00226451	0.0294074			111	Amycolatopsis_orientalis	242.938	-2.08383	0.545891	-3.81729	0.000134923	0.0193111
112	Flavobacterium_xueshanense	26.8094	-2.5472	0.595277	-4.27901	1.87727e-05	0.00114689			112	Micromonospora_chaiyaphumensis	18.9845	-1.63844	0.458119	-3.57646	0.000348274	0.0338418
113	Flavobacterium_sp. 123	17.9095	-1.66949	0.577337	-2.89171	0.00383153	0.0407861			113	Actinomadura_formosensis	40.5309	2.00864	0.512371	3.92029	8.84423e-05	0.014937
114	Flavobacterium_sp. LB2P30	60.1355	-2.77861	0.657313	-4.22723	2.36581e-05	0.001341			114	Nocardiopsis_sp. CNS-639	8.79802	-2.08558	0.613561	-3.39914	0.000675985	0.0469824
115	Flavobacterium_xanthum	8.20177	1.68104	0.597823	2.81194	0.0049244	0.0481033			115	Nocardioides_glacieisoli	51.3606	2.29935	0.576681	3.98722	6.6853e-05	0.0122726
116	Chryseobacterium_daecheongense	12.2711	1.99617	0.539947	3.69697	0.00021819	0.00582648			116	Actinomyces_sp. 299	15.6471	-2.01914	0.503784	-4.00794	6.12502e-05	0.011669
117	Chryseobacterium_scophthalmum	24.0288	1.67314	0.540375	3.09625	0.00195982	0.0267417			117	Schaalia_vaccimaxillae	50.6157	1.85312	0.524354	3.53411	0.000409158	0.0356169
118	Chryseobacterium_arthrosphaerae	16.6096	1.41367	0.432628	3.26763	0.00108453	0.0181511			118	Candidatus Planktophila_dulcis	53.8053	2.45971	0.665882	3.6939	0.000220837	0.0253722
119	Chryseobacterium_taihuense	14.4373	1.5013	0.488455	3.07356	0.00211518	0.0280753			119	Olsenella_sp. AM30-3LB	50.6329	-2.04261	0.561935	-3.63495	0.00027803	0.0293478
120	Chryseobacterium_sp. G0162	19.3257	2.22333	0.577467	3.85015	0.000118046	0.00389484			120	Olsenella_sp. TM06-36	11.2008	-3.26016	0.748046	-4.35824	1.31112e-05	0.00435132
121	Chryseobacterium_arachidis	29.0158	-1.28579	0.391994	-3.28013	0.00103757	0.017677			121	Gordonibacter_faecihominis	68.9913	-3.02972	0.702967	-4.3099	1.63327e-05	0.00515392
122	Chryseobacterium_elymi	33.5911	-2.4001	0.661028	-3.63086	0.000282474	0.00695572			122	Adlercreutzia_sp. Marseille-P7992	48.985	-1.74023	0.49695	-3.50183	0.00046208	0.0382552
123	Chryseobacterium_sp. Leaf201	76.5551	-2.42775	0.652511	-3.72062	0.000198736	0.00546903			123	Prochlorococcus_sp. HOT208_60m_813B04	4.42723	-2.26899	0.589552	-3.84867	0.000118763	0.0189226
124	Chryseobacterium_sp. 52	89.6671	-2.32924	0.620471	-3.75399	0.00017404	0.00500329			124	Geminocystis_sp. NIES-3709	56.7602	2.31584	0.646806	3.58042	0.000343046	0.0336844
125	Chryseobacterium_sp. 7_F195	18.6699	-1.52949	0.490511	-3.11815	0.00181989	0.0255023			125	Deinococcus_irradiatisoli	76.4252	2.22386	0.621092	3.58057	0.000342846	0.0336844
126	Chryseobacterium_glaciei	15.7901	1.83418	0.555545	3.30158	0.000961422	0.0168249			126	Mycoplasma_wenyonii	11.6622	-3.30289	0.661613	-4.99217	5.97047e-07	0.000530712
127	Chryseobacterium_sp. CF365	63.0405	-1.95042	0.649582	-3.00257	0.0026771	0.0327989			127	Mycoplasma_gallinaceum	17.3266	-2.35799	0.625441	-3.77012	0.000163169	0.0212714
128	Chryseobacterium_oleae	19.6196	-2.05633	0.616392	-3.33608	0.000849685	0.0154235			128	Sutterella_sp. KLE1602	1231.53	3.17027	0.705572	4.49319	7.01634e-06	0.00275579
129	Chryseobacterium_sp. G0201	33.0388	2.71263	0.566968	4.78446	1.71451e-06	0.000227236			129	Sutterella_sp. AM11-39	1127.92	2.62269	0.667246	3.93061	8.47303e-05	0.0147527
130	Chryseobacterium_sp. FH2	14.2978	1.83686	0.54301	3.38273	0.000717688	0.0136603			130	Burkholderia_pyrrocinia	43.6678	2.22216	0.61017	3.64187	0.00027067	0.0289325
131	Chryseobacterium_sp. OV715	8.8928	-1.97154	0.570929	-3.45321	0.000553962	0.0113468			131	Ralstonia_blood disease bacterium A2-HR MARDI	6.22698	2.24558	0.651292	3.44788	0.000564996	0.0427902
132	Chryseobacterium_sp. XH07	15.9387	2.45113	0.601378	4.07586	4.58454e-05	0.00213534			132	Variovorax_sp. 770b2	55.4664	2.47779	0.648886	3.81853	0.000134248	0.0193111
133	Chryseobacterium_sp. AG844	5.89927	-1.77721	0.543881	-3.26764	0.00108447	0.0181511			133	Variovorax_sp. YR752	22.5805	3.00192	0.667079	4.5001	6.79214e-06	0.00273125
134	Chryseobacterium_sp. OV279	9.29499	-1.49834	0.535075	-2.80024	0.00510641	0.0490734			134	Limnohabitans_sp. MMS-10A-178	27.6999	-2.46079	0.67079	-3.6685	0.00024398	0.027109
135	Capnocytophaga_sp. oral taxon 412	23.3678	-2.52744	0.671504	-3.76385	0.000167317	0.00489591			135	Limnohabitans_sp. Rim47	54.3942	2.58768	0.719418	3.59691	0.000322019	0.0325663
136	Capnocytophaga_sp. oral taxon 380	15.4003	-2.29883	0.620884	-3.70251	0.000213477	0.00572607			136	Neisseria_sp. HMSC056A03	52.0834	-2.66162	0.623043	-4.27197	1.93756e-05	0.00564197
137	Muricauda_sp. K001	55.189	2.00258	0.705587	2.83817	0.00453724	0.0457148			137	Neisseria_flavescens	214.53	-2.51981	0.695597	-3.62251	0.000291756	0.0304165
138	Maribacter_orientalis	19.3936	-1.88057	0.56855	-3.30766	0.000940805	0.0166281			138	Neisseria_sp. HMSC068C04	107.682	-2.29735	0.675853	-3.39919	0.00067586	0.0469824
139	Maribacter_sp. Hel_I_7	11.6785	-2.25822	0.624895	-3.61376	0.000301787	0.00731144			139	Neisseria_sp. HMSC069H12	45.3814	-2.74114	0.715336	-3.83197	0.000127122	0.0191535
140	Lutibacter_Flavobacteriaceae bacterium A100	42.6158	2.35208	0.546548	4.30352	1.68107e-05	0.00108607			140	Neisseria_sp. HMSC077D05	11.6911	-2.032	0.556744	-3.6498	0.000262444	0.0285962
141	Lutibacter_Flavobacteriaceae bacterium MAR_2009_75	32.8519	-1.65183	0.520296	-3.17479	0.00149945	0.0226741			141	Neisseria_sp. HMSC073G10	13.9351	-2.03363	0.570703	-3.56338	0.000366114	0.0340959
142	Lutibacter_Flavobacteriaceae bacterium BH-SD17	80.1298	-2.84267	0.645549	-4.40349	1.06522e-05	0.000798572			142	Neisseria_sp. HMSC064D07	19.2663	-2.44915	0.624532	-3.92157	8.79752e-05	0.014937
143	Lutibacter_Flavobacteriaceae bacterium Hp12	15.668	-1.37673	0.456451	-3.01617	0.00255991	0.0318663			143	Neisseria_sp. HMSC064F03	6.44235	-2.273	0.565095	-4.02234	5.76231e-05	0.0115857
144	Aquimarina_sp. MAR_2010_214	48.5512	-2.33257	0.617589	-3.77689	0.000158797	0.00470002			144	Neisseria_sp. HMSC03D10	5.31367	-2.33461	0.568475	-4.1068	4.01174e-05	0.00941033
145	Aquimarina_agarilytica	72.4022	2.09162	0.740631	2.82411	0.00474125	0.0470104			145	Neisseria_sp. HMSC075C10	7.93082	-2.90463	0.598139	-4.85612	1.19711e-06	0.000842413
146	Aquimarina_sp. I32.4	36.7868	-1.7861	0.605936	-2.94767	0.00320182	0.0368066			146	Neisseria_sp. HMSC058F07	6.2044	-2.22374	0.569182	-3.9069	9.34878e-05	0.0156328
147	Tenacibaculum_jejuense	40.0372	2.18038	0.582116	3.74562	0.000179949	0.00510033			147	Neisseria_sp. HMSC072C05	13.7697	-2.21165	0.630292	-3.50893	0.000449911	0.0381836
148	Tenacibaculum_todarodis	15.7688	1.71316	0.56424	3.03623	0.00239555	0.0305374			148	Neisseria_sp. HMSC065D04	11.2914	-2.26792	0.596897	-3.79952	0.000144978	0.0200699
149	Nonlabens_spongiae	63.7536	-1.64877	0.569783	-2.89368	0.00380754	0.0406341			149	Vogesella_sp. EB	17.2313	-1.87414	0.555693	-3.37261	0.000744583	0.0499019
150	Nonlabens_sp. MB-3u-79	55.2651	1.82768	0.586302	3.1173	0.00182518	0.0255228			150	Methylophilus_methylotrophus	6.97762	1.63909	0.47184	3.47383	0.000513081	0.0403043
151	Nonlabens_sediminis	5.14353	-1.92396	0.525324	-3.66242	0.000249846	0.00639699			151	Azoarcus_toluclasticus	65.7152	1.86477	0.486608	3.83219	0.000127006	0.0191535
152	Polaribacter_glomeratus	26.9936	2.45486	0.609073	4.03049	5.56615e-05	0.0023607			152	Azonexus_beta proteobacterium L13	57.3111	2.41093	0.577273	4.17642	2.96136e-05	0.00735506
153	Polaribacter_filamentus	42.7363	2.64097	0.586298	4.50448	6.65366e-06	0.000573839			153	Citrobacter_braakii	162.543	2.67149	0.733148	3.64386	0.000268579	0.0289325
154	Polaribacter_porphyrae	26.3475	1.60278	0.521438	3.07377	0.0021137	0.0280753			154	Leclercia_adecarboxylata	393.676	-3.30245	0.714201	-4.62397	3.76458e-06	0.00177088
155	Elizabethkingia_anophelis	185.312	-2.44482	0.61441	-3.97914	6.9166e-05	0.00273463			155	Pantoea_sp. B40	10.1921	-2.18645	0.544809	-4.01324	5.98913e-05	0.0116265
156	Lutibacter_agarilyticus	90.6966	-2.10484	0.654883	-3.21407	0.00130868	0.0206558			156	Pseudomonas_costantinii	10.1829	-2.07138	0.547488	-3.78343	0.000154681	0.0205702
157	Lutibacter_oricola	49.1927	2.11166	0.616747	3.42387	0.000617364	0.0123254			157	Pseudomonas_caricapapayae	12.4754	-2.55314	0.603873	-4.22794	2.35843e-05	0.00632246
158	Salegentibacter_sp. Hel_I_6	36.5989	-1.94049	0.561761	-3.4543	0.000551719	0.0113455			158	Pseudomonas_silesiensis	8.62041	1.95216	0.565315	3.45324	0.000553906	0.0422381
159	Salegentibacter_salegens	32.7057	-2.01294	0.633087	-3.17956	0.00147497	0.0224133			159	Pseudomonas_sp. 478	8.29797	-2.0428	0.551845	-3.70177	0.000214105	0.0249642
160	Gramella_forsetii	23.3181	1.46186	0.511773	2.85646	0.00428389	0.0439232			160	Pseudomonas_sp. 21	18.4748	2.10243	0.565314	3.71905	0.000199971	0.0237839
161	Gramella_sp. SH35	130.682	-2.40483	0.669323	-3.59294	0.000326972	0.00783149			161	Pseudomonas_sp. R2A2	11.9368	-2.70854	0.595438	-4.54882	5.39469e-06	0.00227778
162	Gramella_salexigens	25.0589	-2.37992	0.573434	-4.1503	3.32036e-05	0.00170998			162	Acinetobacter_bohemicus	14.4636	-1.8111	0.532729	-3.39968	0.000674658	0.0469824
163	Aequorivita_vladivostokensis	16.9	-2.13486	0.528895	-4.03644	5.42676e-05	0.00234574			163	Psychrobacter_sp. 1501(2011)	36.901	2.4904	0.649626	3.83358	0.00012629	0.0191535
164	Winogradskyella_sp. PG-2	30.9938	-1.54866	0.552782	-2.80157	0.0050855	0.0490215			164	Aeromonas_dhakensis	49.57	1.71688	0.469647	3.65568	0.000256505	0.0281306
165	Winogradskyella_sp. J14-2	57.1557	-1.53482	0.503481	-3.04841	0.00230055	0.0296831			165	Aeromonas_sp. HMWF016	5.10877	-2.38704	0.571489	-4.17687	2.95542e-05	0.00735506
166	Winogradskyella_tangerina	35.1408	-2.01027	0.589908	-3.40776	0.00065498	0.0128466			166	Aeromonas_sp. SCS5	3.96449	2.30477	0.624608	3.68994	0.000224306	0.025561
167	Mangrovimonas_sp. TPBH4	13.1383	-1.41737	0.506898	-2.79617	0.00517119	0.0494225			167	Alishewanella_agri	17.6695	2.38366	0.670788	3.55353	0.000380101	0.03431
168	Myroides_odoratus	69.8563	-1.66036	0.582461	-2.8506	0.00436364	0.0444879			168	Pseudoalteromonas_spongiae	15.7258	-2.00919	0.563638	-3.56469	0.000364292	0.0340959
169	Myroides_odoratimimus	49.2407	-2.00324	0.683896	-2.92915	0.00339888	0.0380054			169	Shewanella_decolorationis	13.7748	-1.55767	0.446389	-3.48949	0.000483952	0.0389212
170	Leeuwenhoekiella_polynyae	7.8417	-1.90336	0.564651	-3.37086	0.000749342	0.0140697			170	Shewanella_frigidimarina	40.4352	2.45263	0.702355	3.49201	0.000479394	0.0388079
171	Lacinutrix_sp. Bg11-31	35.9111	-2.87677	0.694539	-4.14198	3.44315e-05	0.00175318			171	Colwellia_sp. 12G3	73.3114	2.35352	0.661026	3.56041	0.000370278	0.0341728
172	Cellulophaga_tyrosinoxydans	46.6233	-1.84278	0.617373	-2.98488	0.00283694	0.0338872			172	Colwellia_sp. MT41	10.1485	3.21226	0.729622	4.40263	1.06944e-05	0.00376288
173	Kordia_jejudonensis	114.27	-2.06019	0.68979	-2.9867	0.00282007	0.0337753			173	Xanthomonas_fragariae	25.1011	-1.96026	0.514759	-3.80811	0.000140032	0.0198598
174	Psychroflexus_halocasei	20.7238	4.01065	0.679664	5.90093	3.6146e-09	2.10172e-06			174	Xanthomonas_sp. NCPPB 1128	9.8645	1.39051	0.404762	3.43537	0.00059175	0.043882
175	Psychroflexus_tropicus	17.8647	-1.66033	0.525737	-3.1581	0.001588	0.0233663			175	Pseudoxanthomonas_sp. SGNA-20	70.9879	2.5211	0.736147	3.42472	0.000615428	0.0444186
176	Gillisia_mitskevichiae	15.1232	-1.74599	0.571503	-3.05509	0.00224991	0.0292602			176	Halomonas_sp. ALS9	16.9809	2.15708	0.613851	3.51402	0.000441384	0.0378403
177	Psychroserpens_jangbogonensis	29.4746	-2.15819	0.614352	-3.51295	0.000443166	0.00974154			177	Salinicola_sp. MH3R3-1	32.2353	2.28363	0.599972	3.80622	0.000141108	0.0198598
178	Zobellia_galactanivorans	5.03467	-2.35009	0.638873	-3.67849	0.000234623	0.00616139			178	Cobetia_crustatorum	5.62813	-2.63574	0.666542	-3.95435	7.67441e-05	0.0137886
179	Gaetbulibacter_sp. 5U11	9.98782	1.86519	0.574439	3.24698	0.00116637	0.0190952			179	Marinomonas_profundimaris	27.8449	2.00498	0.584481	3.43035	0.000602796	0.043882
180	Formosa_sp. Hel1_31_208	34.8476	2.5249	0.67856	3.72096	0.000198463	0.00546903			180	Marinobacterium_rhizophilum	138.751	2.32932	0.624647	3.72901	0.000192231	0.023526
181	Formosa_haliotis	76.995	-2.98338	0.697453	-4.27753	1.88974e-05	0.00114689			181	Nitrincola_sp. A-D6	31.0603	-2.32013	0.612024	-3.79092	0.000150092	0.0204442
182	Confluentibacter_lentus	16.8667	1.87731	0.594696	3.15676	0.00159531	0.0234076			182	Vibrio_chagasii	93.7706	2.37155	0.694185	3.4163	0.000634774	0.045235
183	Joostella_marina	77.9299	-2.83069	0.657296	-4.30658	1.658e-05	0.0010789			183	Thiorhodospira_sibirica	51.7002	2.36451	0.562379	4.20448	2.61686e-05	0.0067994
184	Hanstruepera_crassostreae	38.8418	-1.79641	0.538006	-3.33902	0.000840735	0.0153383			184	Rheinheimera_pacifica	48.5581	2.26131	0.606857	3.72627	0.000194331	0.0235293
185	Weeksella_massiliensis	23.6811	-1.79129	0.610074	-2.93618	0.00332278	0.0376213			185	Actinobacillus_ureae	31.5088	3.53008	0.737148	4.78883	1.67758e-06	0.00101188
186	Moheibacter_sediminis	26.4155	1.53807	0.476229	3.22969	0.00123927	0.0198912			186	Rodentibacter_trehalosifermentans	80.6716	2.40131	0.679817	3.53228	0.000411986	0.0356169
187	Siansivirga_zeaxanthinifaciens	17.6996	-2.07116	0.559343	-3.70284	0.000213203	0.00572607			187	Neiella_marina	57.2903	2.50156	0.668436	3.7424	0.00018227	0.0227477
188	Brumimicrobium_aurantiacum	37.0041	2.70855	0.673038	4.02436	5.71303e-05	0.0024042			188	Beggiatoa_leptomitoformis	62.7596	1.92244	0.547517	3.51119	0.000446099	0.0380514
189	Brumimicrobium_sp. C305	43.5842	2.15022	0.563473	3.81601	0.000135628	0.0043269			189	Rhizobium_sp. PDO1-076	40.238	1.93798	0.548784	3.53142	0.00041334	0.0356169
190	Blattabacterium_sp. (Blatta orientalis)	16.9684	2.32551	0.638847	3.64017	0.000272458	0.00676455			190	Rhizobium_sp. M1	9.35436	2.48902	0.723477	3.44036	0.000580943	0.0436069
191	Candidatus Walczuchella_monophlebidarum	9.03086	-2.13253	0.607468	-3.51052	0.000447224	0.00979491			191	Bradyrhizobium_sp. MOS002	131.961	-3.07449	0.725905	-4.23538	2.28164e-05	0.00621525
192	Ichthyobacterium_Flavobacteria bacterium BBFL7	6.13463	2.22402	0.579466	3.83805	0.000124017	0.00398469			192	Mesorhizobium_sp. M1E.F.Ca.ET.045.02.1.1	41.2584	2.54012	0.734838	3.4567	0.000546829	0.0419791
193	Adhaeribacter_aquaticus	14.5272	1.29014	0.365881	3.52613	0.000421674	0.00943011			193	Mesorhizobium_sp. WSM3224	43.0321	2.24577	0.603756	3.71967	0.000199484	0.0237839
194	Fibrella_sp. ES10-3-2-2	206.378	-2.16833	0.678174	-3.1973	0.00138719	0.0214623			194	Mesorhizobium_muleiense	13.1383	-3.05148	0.606119	-5.03445	4.79217e-07	0.000476088
195	Flectobacillus_major	86.0162	-2.49364	0.610532	-4.08437	4.41959e-05	0.00207594			195	Bartonella_washoeensis	6.80183	-2.11873	0.562107	-3.76926	0.000163733	0.0212714
196	Arcicella_aurantiaca	67.4948	-2.12693	0.550447	-3.86401	0.000111539	0.00375092			196	Amylibacter_kogurei	32.7073	1.89407	0.555446	3.41	0.000649631	0.0459064
197	Algoriphagus_sp. N3	72.2691	-1.55821	0.494825	-3.14901	0.00163823	0.0238139			197	Halocynthiibacter_namhaensis	54.3627	2.67253	0.667114	4.0061	6.17297e-05	0.011669
198	Algoriphagus_ratkowskyi	21.3837	1.92102	0.50564	3.79918	0.000145175	0.00445031			198	Aestuariivita_boseongensis	12.1145	-1.74126	0.485745	-3.58472	0.000337436	0.0336844
199	Belliella_pelovolcani	123.492	-2.30528	0.695216	-3.31592	0.00091342	0.0163014			199	Sphingobium_francense	24.4874	2.91912	0.768076	3.80056	0.00014437	0.0200699
200	Flammeovirga_pacifica	202.464	-2.23218	0.571097	-3.90858	9.28417e-05	0.00335365			200	Sphingopyxis_terrae	42.1477	2.26599	0.604646	3.74762	0.000178518	0.0226691
201	Roseivirga_spongicola	72.8853	-1.63339	0.524898	-3.11182	0.00185941	0.0258064			201	Hephaestia_caeni	11.9489	-1.53784	0.448175	-3.43134	0.000600605	0.043882
202	Fabibacter_misakiensis	34.1142	-2.02712	0.598005	-3.38981	0.000699412	0.0133831			202	Candidatus Pelagibacter_sp. IMCC9063	8.42443	-1.8126	0.517477	-3.50276	0.000460457	0.0382552
203	Solirubrum_puertoriconensis	52.3232	-2.06651	0.657716	-3.14195	0.00167827	0.0241493			203	Campylobacter_upsaliensis	175.479	3.0187	0.831287	3.63136	0.000281937	0.0295753
204	Pedobacter_soli	85.7068	-2.83548	0.721096	-3.93218	8.41799e-05	0.00316113			204	Campylobacter_ureolyticus	209.75	2.8225	0.584137	4.83192	1.35222e-06	0.000860088
205	Pedobacter_antarcticus	33.8749	1.74044	0.615785	2.82637	0.00470785	0.0468316			205	Sulfurospirillum_arcachonense	34.1586	2.27275	0.590277	3.85031	0.000117967	0.0189226
206	Mucilaginibacter_sp. ZH6	67.8828	-1.94835	0.615123	-3.16742	0.00153797	0.02293			206	Helicobacter_jaachi	55.8021	2.9045	0.694385	4.18284	2.87896e-05	0.00735506
207	Mucilaginibacter_rubeus	41.465	1.98654	0.598602	3.31864	0.000904583	0.0162226			207	Helicobacter_macacae	66.9463	3.36443	0.834546	4.03145	5.54329e-05	0.0114144
208	Mucilaginibacter_polytrichastri	83.8967	-2.15879	0.752115	-2.87029	0.00410095	0.0428024			208	Helicobacter_sp. MIT 99-5507	29.254	1.95787	0.576333	3.39712	0.000680999	0.0471368
209	Sphingobacterium_gobiense	30.8807	-2.20305	0.56523	-3.89762	9.7141e-05	0.00348105			209	Helicobacter_sp. MIT 11-5569	36.9905	2.2478	0.593592	3.78677	0.000152618	0.0205702
210	Sphingobacterium_sp. G1-14	8.52635	1.65859	0.542773	3.05577	0.00224481	0.0292149			210	Helicobacter_himalayensis	27.6668	2.37927	0.701276	3.39277	0.000691885	0.0476586
211	Pseudosphingobacterium_domesticum	70.523	2.17977	0.592785	3.67717	0.000235834	0.00617865			211	Helicobacter_winghamensis	27.2986	2.10949	0.622728	3.3875	0.000705324	0.047807
212	Pseudopedobacter_saltans	43.3688	2.89666	0.624385	4.63922	3.4973e-06	0.000368648			212	Helicobacter_anseris	20.4257	2.09515	0.60849	3.4432	0.000574872	0.0433438
213	Chitinophaga_arvensicola	287.803	-1.86834	0.61279	-3.0489	0.0022968	0.029656			213	Acidithiobacillus_sp. SH	83.5589	3.0685	0.760935	4.03254	5.51772e-05	0.0114144
214	Chitinophaga_ginsengisoli	79.882	-1.93723	0.645856	-2.99948	0.00270439	0.0329432			214	Rhodopirellula_baltica	62.1504	-1.82288	0.520188	-3.50427	0.000457855	0.0382552
215	Chitinophaga_filiformis	151.536	-2.12526	0.721651	-2.945	0.00322958	0.0370548			215	Gemmata_sp. SH-PL17	69.1156	-2.24742	0.633219	-3.5492	0.000386403	0.0345289
216	Chitinophaga_sp. GDMCC 1.1288	139.72	-1.85341	0.663867	-2.79184	0.00524093	0.0499301			216	Estrella_lausannensis	35.3465	2.37565	0.670509	3.54305	0.00039552	0.0348465
217	Filimonas_lacunae	53.0288	-1.65257	0.590683	-2.79774	0.00514619	0.0492881			217	Chlamydia_sp. H15-1957-10C	30.4729	2.32559	0.630909	3.6861	0.00022772	0.0256397
218	Pseudoflavitalea_rhizosphaerae	104.515	-2.21953	0.583971	-3.80075	0.000144259	0.00445031			218	Chlamydia_suis	31.7624	3.30707	0.651989	5.07229	3.93066e-07	0.000442566
219	Cnuella_takakiae	152.882	-3.17643	0.603702	-5.2616	1.42811e-07	3.73067e-05			219	Leptospira_santarosai	77.5259	2.46086	0.689008	3.5716	0.000354811	0.0340478
220	Hydrobacter_penzbergensis	19.2098	-2.44886	0.607283	-4.03248	5.51908e-05	0.00235607			220	Thermotoga_profunda	21.0415	2.41881	0.632611	3.82353	0.000131553	0.0191535
221	Ignavibacterium_bacterium 336/3	16.2633	1.70311	0.498772	3.4146	0.000638749	0.0125693			221	Hydrogenobacter_hydrogenophilus	10.0874	-1.74114	0.513563	-3.3903	0.00069815	0.0477371
222	Fibrobacter_sp. UWB16	5.91242	-1.83215	0.592148	-3.09407	0.00197433	0.026821			222	Roseburia_sp. OM04-10BH	19.2709	-3.33615	0.906515	-3.68019	0.000233057	0.0260669
223	Fibrobacter_sp. UWT1	8.71525	-1.62902	0.531824	-3.06309	0.00219065	0.0287383			223	Roseburia_sp. OM04-15AA	19.6571	-3.8834	0.948155	-4.09575	4.20812e-05	0.009485
224	Fibrobacter_sp. UWS1	8.62483	2.42943	0.642787	3.77953	0.000157124	0.00466806			224	Streptococcus_sp. HMSC065E03	392.419	-4.14002	0.846832	-4.88883	1.01436e-06	0.000744852
225	_Candidatus Marinimicrobia bacterium PRS2	5.96354	2.0914	0.679763	3.07666	0.00209333	0.0278783			225	Streptococcus_sp. HMSC064D12	70.3335	-2.50744	0.666166	-3.76399	0.000167225	0.0215592
226	Candidatus Cloacimonas_acidaminovorans	25.9992	-2.19183	0.534539	-4.10042	4.1241e-05	0.00198253			226	Streptococcus_sp. HMSC078H12	831.664	-3.9755	0.835211	-4.75987	1.93714e-06	0.00112815
227	Ruminococcus_sp. OM02-16LB	3883.53	-2.92385	0.81183	-3.60155	0.000316323	0.00761246			227	Streptococcus_sp. HMSC068F04	543.411	-3.68884	1.01361	-3.6393	0.000273384	0.0290389
228	Ruminococcus_sp. AF37-20	1009.88	3.23813	0.673822	4.80562	1.54275e-06	0.000216702			228	Turicibacter_sp. HGF1	13.5838	2.77528	0.597856	4.64206	3.44947e-06	0.0017654
229	Ruminococcus_sp. AF19-29	652.755	-1.84866	0.648188	-2.85205	0.00434382	0.044336			229	Olsenella_sp. AM04-33	11.9415	-3.12942	0.749964	-4.17276	3.00926e-05	0.00736571
230	Ruminococcus_sp. AM54-1NS	417.795	3.73223	0.778747	4.79261	1.64628e-06	0.000221975			230	Citrobacter_sp. CFNIH10	12.2156	3.11699	0.662541	4.70461	2.54356e-06	0.00138575
231	Ruminococcus_sp. AF25-19	414.347	3.31815	0.67945	4.88359	1.04173e-06	0.000160488			231	Hafnia_sp. HMSC23F03	22.965	2.80493	0.714239	3.92716	8.5955e-05	0.0148132
232	Gemmiger_Ruminococcaceae bacterium Marseille-P2935	452.711	-1.95834	0.572842	-3.41863	0.000629371	0.0124663			232	Shewanella_xiamenensis	14.0852	2.45261	0.606545	4.04357	5.26427e-05	0.0113314
233	Anaerotruncus_rubiinfantis	24.6553	1.47358	0.383738	3.84008	0.000122995	0.00396222			233	Psychrobacter_sp. 4Bb	8.98081	2.42251	0.698638	3.46748	0.000525362	0.0407011
234	Drancourtella_sp. An57	66.2227	1.74318	0.428896	4.06434	4.81685e-05	0.00219252			234	Salinivibrio_sp. YCSC6	6.3079	2.7542	0.669198	4.11567	3.86051e-05	0.00918313
235	Roseburia_sp. AM59-24XD	7383.1	4.01213	0.674572	5.94768	2.71976e-09	1.7836e-06			235	Stenotrophomonas_sp. KAs 5-3	6.86008	2.81918	0.688356	4.09553	4.21206e-05	0.009485
236	Roseburia_sp. OM02-15	704.512	1.46839	0.464788	3.15926	0.0015817	0.0233307			236	Crenothrix_endosymbiont of Bathymodiolus sp.	3.61677	2.49002	0.612148	4.06767	4.74853e-05	0.0104153
237	Roseburia_sp. AM51-8	672.633	2.22844	0.549484	4.05552	5.00233e-05	0.00223968			237	Roseburia_sp. AF22-8AC	58.7795	-5.06715	0.888972	-5.70002	1.19795e-08	2.50529e-05
238	Roseburia_sp. AM16-25	785.525	2.78465	0.510587	5.45381	4.93018e-08	1.74248e-05			238	Streptococcus_sp. ACS2	769.607	-3.12875	0.880427	-3.55367	0.000379891	0.03431
239	Roseburia_sp. AF15-21	28680.1	6.57386	0.956043	6.87612	6.15042e-12	2.77153e-08			239	Streptococcus_sp. DBCMS	15.2637	-2.60252	0.680492	-3.82447	0.000131055	0.0191535
240	Roseburia_sp. AF42-8	17414.9	5.8765	0.895526	6.56207	5.30653e-11	1.19563e-07			240	Streptococcus_sp. CCH5-D3	963.953	-3.92099	0.856709	-4.57681	4.72128e-06	0.00215507
241	Roseburia_sp. AF20-18LB	10640.8	5.51856	0.928052	5.94639	2.74123e-09	1.7836e-06			241	Streptococcus_sp. HMSC072D03	159.914	-3.74642	0.840147	-4.45924	8.22501e-06	0.00301983
242	Roseburia_sp. AF12-17LB	13803.9	5.9804	0.954199	6.26746	3.66991e-10	4.18826e-07			242	Streptococcus_sp. HMSC074F05	217.478	-4.05453	0.820761	-4.93997	7.81365e-07	0.00059984
243	Roseburia_sp. AF02-12	5337.22	5.83705	0.999694	5.83884	5.2567e-09	2.74921e-06			243	Streptococcus_sp. HMSC065H07	297.441	-3.54828	0.836026	-4.24422	2.19357e-05	0.00617454
244	Roseburia_sp. AF34-16	4902.73	5.57835	0.890337	6.26544	3.71773e-10	4.18826e-07			244	Weissella_sp. DD23	86.1297	-6.14027	0.885786	-6.932	4.1493e-12	7.00775e-08
245	Roseburia_sp. OM04-10AA	265.329	5.21241	0.831347	6.26983	3.61446e-10	4.18826e-07			245	Leuconostoc_garlicum	23.2081	-3.66222	0.928343	-3.9449	7.98339e-05	0.0141928
246	Roseburia_sp. OM03-18	210.462	5.78493	0.894164	6.46966	9.82256e-11	1.96724e-07			246	Citrobacter_sp. CRE-46	10.1991	2.51709	0.678971	3.70721	0.000209554	0.0247493
247	Roseburia_sp. AF25-25LB	264.414	5.23313	0.896658	5.83627	5.33827e-09	2.74921e-06			247	Neisseria_sp. HMSC075C12	6.50491	-2.1287	0.614293	-3.46528	0.000529672	0.0408476
248	Roseburia_sp. AF25-13LB	75.852	4.50853	0.876803	5.14201	2.71812e-07	5.63151e-05			248	Enterobacter_sp. MGH119	8.0192	-2.35415	0.677275	-3.47591	0.000509117	0.0402222
249	Roseburia_sp. OM03-7AC	69.321	3.96734	0.777067	5.10554	3.29855e-07	6.60627e-05			249	Enterobacter_sp. 301B	8.96242	-3.23373	0.868033	-3.72535	0.000195044	0.0235293
250	Roseburia_sp. AF25-18LB	26.4674	2.94079	0.809749	3.63173	0.000281523	0.00695129			250	Campylobacter_sp. RM8835	3.86728	2.49962	0.714672	3.49758	0.000469504	0.0384925
251	_Lachnospiraceae bacterium OM04-12BH	6050.17	1.71626	0.565995	3.03228	0.00242714	0.030831			251	Pseudomonas_sp. GW456-R21	5.14754	-2.87097	0.719145	-3.99219	6.54655e-05	0.01215
252	_Lachnospiraceae bacterium C6A11	244.271	1.26844	0.448665	2.82715	0.00469645	0.0467612			252	Pseudomonas_sp. FW306-02-F04-AA	4.0627	-2.5824	0.717685	-3.59823	0.000320389	0.0325663
253	_Lachnospiraceae bacterium G11	476.172	1.53608	0.532448	2.88494	0.00391492	0.0413879
254	_Lachnospiraceae bacterium AM26-1LB	419.884	2.79908	0.590642	4.73904	2.14732e-06	0.000272574
255	_Lachnospiraceae bacterium AM21-21	261.651	2.51052	0.573994	4.37378	1.22116e-05	0.00086538
256	_Lachnospiraceae bacterium XPB1003	351.52	1.68392	0.534586	3.14995	0.00163297	0.0237757
257	_Lachnospiraceae bacterium TWA4	360.642	1.73893	0.543533	3.19931	0.00137759	0.0213325
258	_Lachnospiraceae bacterium AM10-38	189.534	2.28213	0.555839	4.10574	4.03015e-05	0.00196334
259	_Lachnospiraceae bacterium AM25-27	56.165	2.5105	0.580785	4.32261	1.54197e-05	0.00103709
260	_Lachnospiraceae bacterium NLAE-zl-G231	39.4692	1.96272	0.444079	4.41976	9.8812e-06	0.000773536
261	_Lachnospiraceae bacterium 9_1_43BFAA	167.486	2.79471	0.637056	4.38692	1.14969e-05	0.000838991
262	_Lachnospiraceae bacterium AM23-7LB	29.7626	2.80025	0.641758	4.36341	1.28049e-05	0.000901596
263	_Lachnospiraceae bacterium 2_1_58FAA	35.3028	-1.38648	0.469655	-2.95214	0.00315583	0.0365472
264	Blautia_sp. KGMB01111	5217.78	1.78777	0.563694	3.17152	0.00151643	0.022813
265	Blautia_sp. AF22-5LB	589.589	1.30554	0.431227	3.0275	0.00246585	0.031169
266	Blautia_sp. AF19-10LB	3167.56	2.50963	0.620619	4.04375	5.26026e-05	0.00230136
267	Blautia_sp. AF25-12LB	463.11	1.27749	0.422663	3.02248	0.00250711	0.0314699
268	Blautia_sp. OM07-19	2915.72	2.2819	0.635699	3.58959	0.000331193	0.00788487
269	Blautia_sp. Marseille-P3087	1159.01	1.89525	0.57539	3.29386	0.000988221	0.0171429
270	Blautia_sp. AF19-34	340.434	1.70058	0.477584	3.56079	0.000369739	0.00854429
271	Blautia_sp. AF34-10	409.204	1.29479	0.460979	2.80878	0.00497296	0.0484004
272	Blautia_sp. AM46-3MH	11.3166	1.56752	0.460214	3.40608	0.00065904	0.0128842
273	Coprococcus_sp. OM04-5BH	3367.36	3.13021	0.696951	4.49129	7.0792e-06	0.000607631
274	Coprococcus_sp. AF38-1	1089.26	2.74965	0.658513	4.17554	2.9728e-05	0.00158067
275	Coprococcus_sp. AF16-5	330.697	1.63212	0.58104	2.80895	0.00497029	0.0484004
276	Coprococcus_sp. AF19-8AC	508.369	2.182	0.740185	2.94791	0.00319927	0.0368056
277	Lachnoclostridium_[Clostridium] citroniae	486.362	1.9774	0.560549	3.5276	0.000419337	0.00938951
278	Lachnoclostridium_phytofermentans	641.982	1.72385	0.527399	3.26859	0.00108086	0.0181511
279	Lachnoclostridium_[Clostridium] polysaccharolyticum	405.433	1.97703	0.580898	3.4034	0.000665516	0.0129526
280	Butyrivibrio_sp. MC2013	379.929	1.37242	0.464374	2.95541	0.0031225	0.0362416
281	Butyrivibrio_sp. FCS014	257.111	1.24453	0.437339	2.84569	0.00443159	0.0450019
282	Butyrivibrio_sp. AE3009	285.019	1.72209	0.463587	3.71471	0.000203433	0.005536
283	Butyrivibrio_sp. VCB2001	143.169	1.73577	0.494307	3.51151	0.000445565	0.00977823
284	Butyrivibrio_sp. Su6	92.5066	1.69102	0.463585	3.64769	0.000264604	0.00665199
285	Butyrivibrio_sp. AE2015	149.286	1.6301	0.548901	2.96976	0.00298032	0.0351342
286	Butyrivibrio_sp. AE3006	80.9021	1.91891	0.553765	3.46521	0.000529813	0.0109895
287	Butyrivibrio_sp. ob235	95.62	2.342	0.556726	4.20673	2.59091e-05	0.00142817
288	Pseudobutyrivibrio_sp. YE44	248.237	1.77271	0.493739	3.59039	0.000330183	0.00787549
289	Pseudobutyrivibrio_sp. C4	41.8138	1.64208	0.563562	2.91375	0.00357113	0.0391067
290	Pseudobutyrivibrio_sp. NOR37	37.8902	2.38131	0.592838	4.0168	5.89946e-05	0.00245018
291	Lachnoanaerobaculum_umeaense	177.233	1.44165	0.482047	2.99068	0.00278356	0.0334523
292	Robinsoniella_sp. MCWD5	200.848	1.49816	0.453094	3.30651	0.000944649	0.0166608
293	Robinsoniella_peoriensis	88.1389	1.45583	0.45805	3.17832	0.00148129	0.022475
294	Robinsoniella_sp. KNHs210	46.0615	1.76781	0.522916	3.38067	0.000723081	0.0137051
295	Kineothrix_alysoides	614.831	1.74755	0.54895	3.18343	0.00145539	0.0222695
296	Agathobacter_ruminis	145.345	1.38432	0.443218	3.12334	0.00178809	0.0252392
297	Mobilisporobacter_senegalensis	227.106	1.34639	0.425171	3.16672	0.00154171	0.02293
298	Clostridium_sp. AF36-4	8365.62	3.70633	0.822781	4.50464	6.64869e-06	0.000573839
299	Clostridium_sp. AF37-5	7780.61	3.90026	0.88065	4.42884	9.47409e-06	0.000755622
300	Clostridium_sp. AF23-8	2987.16	3.0344	0.724413	4.18877	2.80476e-05	0.00152397
301	Clostridium_sp. AM42-36	2737.47	3.58438	0.66611	5.38107	7.40457e-08	2.34153e-05
302	Clostridium_sp. AF43-10	2218	3.9192	0.730178	5.36746	7.98552e-08	2.39898e-05
303	Clostridium_sp. OM08-29	2166.66	3.81014	0.730226	5.21776	1.81098e-07	4.39689e-05
304	Clostridium_phoceensis	714.835	-2.33197	0.639609	-3.64594	0.00026642	0.0066605
305	Clostridium_sp. AM49-4BH	1914.2	2.50282	0.691111	3.62144	0.000292966	0.00714598
306	Clostridium_sp. SS2/1	173.281	1.68176	0.571218	2.94417	0.00323826	0.0370836
307	Clostridium_ventriculi	483.753	2.49775	0.61744	4.04533	5.22496e-05	0.00229707
308	Clostridium_magnum	151.982	1.59588	0.487521	3.27347	0.00106237	0.0179787
309	Clostridium_intestinale	271.38	1.5053	0.465566	3.23326	0.00122385	0.0197139
310	Clostridium_gasigenes	285.6	2.58963	0.546179	4.74137	2.12283e-06	0.000271376
311	Clostridium_septicum	383.471	2.6145	0.616675	4.23968	2.23839e-05	0.00128086
312	Clostridium_ihumii	168.727	2.07379	0.518595	3.99887	6.36462e-05	0.00257225
313	Clostridium_puniceum	218.946	1.79705	0.511544	3.51299	0.000443092	0.00974154
314	Clostridium_vincentii	129.616	2.16681	0.569481	3.80489	0.000141866	0.00443179
315	Clostridium_isatidis	223.283	1.8542	0.599507	3.09287	0.00198233	0.0268685
316	Clostridium_putrefaciens	82.883	2.21722	0.520892	4.25657	2.07583e-05	0.00123082
317	Clostridium_sp. CT4	175.427	1.4802	0.45518	3.2519	0.00114637	0.0188879
318	Clostridium_frigidicarnis	184.505	2.11299	0.564816	3.74102	0.000183278	0.00516184
319	Clostridium_polynesiense	132.504	1.51288	0.496178	3.04906	0.00229555	0.029656
320	Clostridium_chauvoei	254.852	2.56813	0.594432	4.32031	1.55813e-05	0.00104407
321	Clostridium_sp. CL-2	545.512	2.77966	0.646305	4.30085	1.70144e-05	0.00109031
322	Clostridium_felsineum	46.5256	2.78296	0.606834	4.58604	4.51737e-06	0.000442531
323	Clostridium_sp. ASBs410	38.3405	1.34586	0.47235	2.84928	0.00438177	0.0446223
324	Clostridium_drakei	42.7761	2.48554	0.533422	4.6596	3.16821e-06	0.000346982
325	Clostridium_hydrogeniformans	136.737	1.9182	0.54343	3.52979	0.000415889	0.00934129
326	Clostridium_scatologenes	58.1876	2.11794	0.504706	4.19639	2.71203e-05	0.00148135
327	Clostridium_tetani	148.525	1.30445	0.457073	2.85391	0.00431845	0.0441521
328	Clostridium_sp. DL-VIII	67.9122	1.89432	0.538967	3.51473	0.000440198	0.00969997
329	Clostridium_taeniosporum	162.098	2.27096	0.560454	4.052	5.07816e-05	0.00225453
330	Clostridium_cavendishii	180.324	2.07388	0.605945	3.42256	0.000620353	0.0123396
331	Clostridium_acetobutylicum	20.6726	2.00872	0.517979	3.87799	0.000105324	0.003665
332	Clostridium_niameyense	88.531	2.35769	0.530492	4.44434	8.81614e-06	0.000719054
333	Clostridium_sp. AF15-6B	41.7941	2.22246	0.679996	3.26835	0.00108178	0.0181511
334	Clostridium_fallax	173.296	2.80021	0.573177	4.88542	1.03207e-06	0.000160488
335	Clostridium_cadaveris	121.33	1.93015	0.523887	3.68429	0.000229338	0.00604359
336	Clostridium_sp. JN500901	71.4073	2.05644	0.516619	3.98057	6.87504e-05	0.00272957
337	Clostridium_nigeriense	298.083	2.95904	0.617479	4.79213	1.65019e-06	0.000221975
338	Clostridium_arbusti	87.353	1.69588	0.523121	3.24185	0.00118757	0.0193195
339	Clostridium_grantii	116.102	2.14139	0.505781	4.23383	2.29743e-05	0.00130635
340	Clostridium_sp. AF15-49	42.322	3.79126	0.623677	6.07888	1.21024e-09	9.91568e-07
341	Clostridium_aurantibutyricum	15.6594	1.85172	0.536894	3.44895	0.000562775	0.0114363
342	Clostridium_senegalense	60.2722	2.5689	0.553155	4.64409	3.41581e-06	0.00036432
343	Clostridium_sporogenes	78.0813	1.74757	0.534262	3.27101	0.00107166	0.0180868
344	Clostridium_sartagoforme	51.2602	1.8431	0.655277	2.8127	0.00491271	0.0480998
345	Clostridium_sp. C8	91.7034	2.70493	0.710549	3.80681	0.000140768	0.00441278
346	Clostridium_sp. NCR	7.4668	1.17027	0.398084	2.93976	0.00328465	0.0374247
347	Clostridium_thermopalmarium	7.94674	1.79842	0.534194	3.3666	0.000761003	0.0142293
348	Clostridium_sp. HMSC19A10	7.90645	2.08896	0.639227	3.26794	0.00108332	0.0181511
349	Clostridium_sp. OM05-9BH	5.47153	2.01064	0.604157	3.328	0.000874711	0.0157825
350	Butyricicoccus_Clostridiaceae bacterium MS3	38.7358	1.55618	0.497338	3.12901	0.00175394	0.0249132
351	Caloramator_fervidus	102.408	2.44715	0.455733	5.36969	7.88709e-08	2.39898e-05
352	Caloramator_mitchellensis	69.3998	1.52914	0.511757	2.98801	0.00280802	0.0336534
353	Caloramator_australicus	44.7422	1.32794	0.467757	2.83896	0.00452604	0.0457041
354	Alkaliphilus_transvaalensis	55.3227	1.79159	0.562765	3.18354	0.00145486	0.0222695
355	Beduini_massiliensis	68.6816	1.53405	0.535196	2.86633	0.00415265	0.0431949
356	Caminicella_sporogenes	89.79	1.67602	0.555061	3.01953	0.00253168	0.031624
357	Desnuesiella_massiliensis	80.1453	1.5509	0.440937	3.51728	0.000435999	0.00965465
358	Candidatus Arthromitus_sp. SFB-turkey	24.2915	1.55763	0.544833	2.85892	0.00425091	0.0437844
359	Thermobrachium_celere	71.8865	1.44474	0.51262	2.81834	0.00482725	0.0475211
360	Clostridiisalibacter_paucivorans	28.1119	1.52933	0.459354	3.32931	0.000870609	0.0157242
361	Eubacterium_sp. OM08-24	5097.73	2.90212	0.666289	4.35565	1.32674e-05	0.000925971
362	Eubacterium_ventriosum	4947.49	1.93652	0.639619	3.02761	0.00246492	0.031169
363	Eubacterium_xylanophilum	226.114	1.54914	0.44382	3.49046	0.000482186	0.0102857
364	Eubacterium_sp. AF18-3	66.4371	-1.70259	0.607729	-2.80155	0.00508573	0.0490215
365	Eubacterium_sp. AF34-35BH	129.808	3.20499	0.663452	4.83078	1.35999e-06	0.000195911
366	Eubacterium_sp. Marseille-P5640	23.2035	1.82802	0.5287	3.45758	0.000545044	0.0112329
367	Eubacterium_sp. AF36-5BH	156.251	2.68323	0.678462	3.95488	7.65737e-05	0.00295318
368	Eubacterium_sp. AF16-48	7.63405	1.7539	0.623562	2.81271	0.00491259	0.0480998
369	Acetobacterium_sp. KB-1	41.1423	1.36086	0.468103	2.90718	0.00364703	0.0396488
370	Oscillibacter_sp. PEA192	2652.7	-1.63412	0.546161	-2.99201	0.00277151	0.0333933
371	Oscillibacter_sp. KLE 1745	16.8473	-1.56251	0.506393	-3.08556	0.00203167	0.0273086
372	Oscillibacter_sp. KLE 1728	13.4859	-2.21356	0.641586	-3.45014	0.000560289	0.0113987
373	Oscillibacter_Oscillospiraceae bacterium VE202-24	600.95	-1.67807	0.579279	-2.89682	0.0037697	0.040351
374	Filifactor_Clostridiales bacterium VE202-01	89.7033	1.78381	0.58993	3.02377	0.00249649	0.0313669
375	Filifactor_Clostridiales bacterium VE202-14	88.3472	-2.86778	0.771996	-3.71476	0.000203398	0.005536
376	Filifactor_Clostridiales bacterium VE202-18	8.4061	-2.11007	0.701108	-3.00963	0.00261569	0.0322709
377	Lawsonibacter_asaccharolyticus	1404.67	-1.64847	0.542031	-3.04129	0.00235566	0.0301567
378	Levyella_massiliensis	69.3532	1.13579	0.33708	3.36951	0.000753012	0.0141092
379	Neofamilia_massiliensis	58.9683	3.68766	0.596844	6.1786	6.46741e-10	6.47639e-07
380	Desulfosporosinus_lacus	81.9518	1.92145	0.582086	3.30097	0.000963499	0.0168449
381	Desulfosporosinus_acidiphilus	31.1923	2.09088	0.552327	3.78559	0.000153346	0.00459992
382	Dehalobacter_sp. UNSWDHB	13.9455	1.50854	0.470208	3.20823	0.00133553	0.020922
383	Dehalobacter_sp. CF	5.47155	-1.78606	0.639827	-2.79147	0.0052469	0.0499476
384	Desulfofundulus_australicus	17.809	-1.78305	0.611899	-2.91396	0.00356872	0.0391041
385	Desulfofarcimen_intricatum	36.7024	1.95412	0.485984	4.02094	5.79654e-05	0.00242983
386	Peptostreptococcus_russellii	145.604	1.53765	0.486878	3.15819	0.00158753	0.0233663
387	Proteocatella_sphenisci	85.869	1.60776	0.477419	3.3676	0.000758258	0.0141927
388	Mogibacterium_timidum	8.70552	1.48784	0.524494	2.83671	0.00455807	0.0458734
389	Mobilibacterium_[Eubacterium] minutum	93.5351	1.49173	0.441705	3.37721	0.000732247	0.0138352
390	Hungateiclostridium_cellulolyticum	95.6245	1.41867	0.492466	2.88075	0.00396726	0.0417698
391	Pseudobacteroides_cellulosolvens	99.3726	1.16499	0.373638	3.11796	0.00182107	0.0255023
392	Vallitalea_guaymasensis	112.816	1.63501	0.544743	3.00143	0.00268717	0.0328158
393	Caldicoprobacter_faecalis	4.98917	-1.54192	0.548374	-2.81181	0.00492642	0.0481033
394	Thermoanaerobacter_mathranii	8.33838	1.97196	0.637052	3.09545	0.00196517	0.0267741
395	Caldanaerobacter_subterraneus	53.5114	-1.54344	0.511517	-3.01739	0.00254964	0.0317604
396	Caldicellulosiruptor_morganii	21.287	1.90858	0.495609	3.85099	0.000117642	0.00389081
397	Caldicellulosiruptor_bescii	16.2545	-1.65268	0.525878	-3.1427	0.00167396	0.0241385
398	Thermoanaerobacterium_sp. RBIITD	43.0839	1.63388	0.49225	3.31921	0.000902713	0.0162226
399	Mahella_Thermoanaerobacterales bacterium SK-G1	16.3863	2.46395	0.503471	4.89394	9.8839e-07	0.000156278
400	Halanaerobium_praevalens	18.5068	1.64552	0.528191	3.11539	0.00183704	0.025632
401	Bulleidia_Firmicutes bacterium AF12-30	1518.43	3.29978	0.670084	4.92442	8.4611e-07	0.000138647
402	Bulleidia_Firmicutes bacterium OM04-13BH	218.388	2.03378	0.6021	3.37781	0.000730668	0.0138198
403	Bulleidia_Firmicutes bacterium AF36-3BH	853.317	3.17315	0.736145	4.31049	1.62892e-05	0.00107158
404	Bulleidia_Firmicutes bacterium AM55-24TS	823.737	3.33443	0.740082	4.50549	6.62202e-06	0.000573839
405	Bulleidia_Firmicutes bacterium I2511	12.5465	1.54522	0.522601	2.95679	0.00310864	0.0361738
406	Bulleidia_Firmicutes bacterium ZOR0006	28.0437	2.19202	0.601139	3.64644	0.000265903	0.0066605
407	Paenibacillus_prosopidis	29.0519	1.63734	0.482663	3.3923	0.000693097	0.013333
408	Paenibacillus_polymyxa	234.953	-1.75277	0.49583	-3.53502	0.000407745	0.00922159
409	Paenibacillus_sp. UNC451MF	88.1163	-1.93324	0.646302	-2.99123	0.00277859	0.0334339
410	Paenibacillus_sp. OV191	51.1312	1.52501	0.517815	2.94509	0.00322861	0.0370548
411	Paenibacillus_sp. VMFN-D1	17.0956	1.85271	0.531965	3.48276	0.000496274	0.0105197
412	Paenibacillus_gorillae	37.7214	1.95347	0.520838	3.75063	0.000176391	0.00504674
413	Paenibacillus_kribbensis	29.4184	2.14885	0.473706	4.53625	5.72625e-06	0.00052661
414	Paenibacillus_sp. JDR-2	129.584	-1.83965	0.57463	-3.20145	0.00136738	0.0212367
415	Paenibacillus_sp. DCT19	30.0544	2.87441	0.57501	4.99889	5.76613e-07	0.000107611
416	Paenibacillus_taiwanensis	42.9395	-2.05964	0.598952	-3.43873	0.000584442	0.0117573
417	Paenibacillus_polysaccharolyticus	16.633	1.93797	0.500837	3.86945	0.00010908	0.00371321
418	Paenibacillus_sp. 3-5-3	26.7941	-1.58865	0.539946	-2.94225	0.00325841	0.0372198
419	Paenibacillus_sp. 7541	25.3882	-1.88443	0.619973	-3.03953	0.00236947	0.0302691
420	Paenibacillus_peoriae	33.1145	1.79062	0.570004	3.14143	0.00168127	0.0241666
421	Paenibacillus_illinoisensis	22.3603	1.6126	0.503749	3.2012	0.00136858	0.0212367
422	Paenibacillus_sp. KS1	6.91794	1.89159	0.529997	3.56906	0.000358266	0.0083758
423	Paenibacillus_sp. LK1	16.491	-2.23005	0.638734	-3.49136	0.000480569	0.0102755
424	Paenibacillus_dauci	13.215	1.81875	0.559729	3.24934	0.00115674	0.0190065
425	Paenibacillus_sp. AD87	15.223	-2.65132	0.601895	-4.40495	1.05807e-05	0.000798572
426	Brevibacillus_nitrificans	24.8927	1.56074	0.459117	3.39943	0.000675269	0.013102
427	Ammoniphilus_oxalaticus	14.2843	-2.26969	0.579459	-3.91691	8.96926e-05	0.003286
428	Ammoniphilus_sp. CFH 90114	29.4035	-1.31652	0.416369	-3.16192	0.00156735	0.0231644
429	Saccharibacillus_Paenibacillaceae bacterium GAS479	136.167	-1.60444	0.565304	-2.83819	0.004537	0.0457148
430	Bacillus_manliponensis	25.1757	2.27973	0.520886	4.37663	1.20529e-05	0.000858709
431	Bacillus_pseudomycoides	28.128	1.62318	0.511955	3.17055	0.0015215	0.0228509
432	Bacillus_gaemokensis	31.9122	1.66032	0.579528	2.86495	0.0041707	0.0433047
433	Bacillus_sp. AFS041924	29.8595	2.03678	0.526378	3.86942	0.000109096	0.00371321
434	Bacillus_asahii	49.5246	1.80973	0.465198	3.89023	0.00010015	0.00355742
435	Bacillus_cecembensis	15.397	1.72686	0.493452	3.49956	0.000466028	0.0100721
436	Bacillus_panaciterrae	58.7075	-1.98253	0.614098	-3.22836	0.00124501	0.0199478
437	Bacillus_sp. V47-23a	27.6017	1.8556	0.493619	3.75917	0.000170476	0.0049323
438	Bacillus_onubensis	32.0527	1.80337	0.453212	3.97908	6.91812e-05	0.00273463
439	Bacillus_sp. FJAT-27916	125.222	-2.02888	0.644825	-3.1464	0.00165292	0.0239694
440	Bacillus_lonarensis	13.7332	1.90039	0.556684	3.41376	0.000640722	0.0125943
441	Bacillus_zeae	74.4116	-1.60525	0.538592	-2.98046	0.00287818	0.0342663
442	Bacillus_sp. M6-12	52.4635	1.44168	0.458835	3.14205	0.00167767	0.0241493
443	Bacillus_bingmayongensis	56.8623	2.03044	0.608218	3.33834	0.000842791	0.0153603
444	Bacillus_solisilvae	45.3663	1.5791	0.549399	2.87423	0.00405016	0.0423704
445	Bacillus_abyssalis	23.2346	1.92479	0.498738	3.85932	0.000113704	0.0037954
446	Bacillus_sp. mrc49	108.184	-3.25029	0.678134	-4.79298	1.64318e-06	0.000221975
447	Bacillus_lentus	28.314	2.10633	0.522381	4.03216	5.52654e-05	0.00235607
448	Bacillus_kwashiorkori	29.4683	-2.32788	0.668449	-3.4825	0.000496749	0.0105197
449	Bacillus_infantis	5.20695	1.50294	0.519522	2.89294	0.00381658	0.0407064
450	Bacillus_bataviensis	28.5815	1.51236	0.509484	2.96842	0.00299339	0.0352653
451	Bacillus_fortis	34.2991	3.12818	0.585909	5.33902	9.34514e-08	2.76141e-05
452	Bacillus_sp. AFS040349	44.4405	2.67083	0.603721	4.42394	9.6917e-06	0.000766197
453	Bacillus_massilioanorexius	58.0519	2.03817	0.507078	4.01944	5.83357e-05	0.00243403
454	Bacillus_sp. FJAT-27986	17.3792	1.82346	0.527168	3.45897	0.000542253	0.011196
455	Bacillus_luciferensis	66.5887	1.57193	0.554732	2.83368	0.00460159	0.0460556
456	Bacillus_cihuensis	50.4345	2.61588	0.60981	4.28965	1.78952e-05	0.00112391
457	Bacillus_sp. SA1-12	23.0208	1.82703	0.437834	4.17288	3.00774e-05	0.00159454
458	Bacillus_xiamenensis	39.4482	-2.74866	0.550162	-4.99608	5.85072e-07	0.000107611
459	Bacillus_sp. SN10	5.20507	1.96006	0.639142	3.0667	0.00216434	0.0285122
460	Bacillus_alveayuensis	35.2206	1.4966	0.531566	2.81546	0.00487082	0.0478455
461	Bacillus_sp. 1NLA3E	34.2205	1.742	0.610715	2.85239	0.00433916	0.0443135
462	Bacillus_ginsengihumi	50.1985	2.30609	0.507386	4.54504	5.49259e-06	0.00051033
463	Bacillus_salsus	61.0938	2.53841	0.557	4.55728	5.18193e-06	0.00048648
464	Bacillus_acidiceler	46.9463	-1.41591	0.487836	-2.90243	0.00370282	0.0399742
465	Bacillus_sp. UMB0728	43.7573	2.05481	0.71737	2.86436	0.00417848	0.0433355
466	Bacillus_sp. FJAT-45350	29.6187	1.56017	0.508426	3.06862	0.00215053	0.0284397
467	Bacillus_mediterraneensis	27.4595	-2.29539	0.591553	-3.88027	0.000104339	0.0036561
468	Bacillus_krulwichiae	31.6353	2.47341	0.562988	4.39336	1.1161e-05	0.0008245
469	Bacillus_sp. Y1	29.3822	1.6973	0.543793	3.12123	0.00180095	0.025361
470	Bacillus_sp. CMAA 1363	36.4722	2.9748	0.716108	4.15412	3.26536e-05	0.00169768
471	Bacillus_sp. AFS059628	28.9676	2.4004	0.661586	3.62826	0.000285343	0.00700723
472	Bacillus_sp. FJAT-25496	56.8785	2.87474	0.624364	4.60427	4.13925e-06	0.000416816
473	Bacillus_sp. T33-2	32.723	1.4878	0.515657	2.88526	0.00391096	0.0413868
474	Bacillus_funiculus	21.1366	1.61944	0.549358	2.94787	0.00319969	0.0368056
475	Bacillus_sp. FJAT-25509	11.3307	1.49679	0.454042	3.29659	0.000978667	0.0170275
476	Bacillus_loiseleuriae	17.7175	2.30184	0.54571	4.21806	2.46412e-05	0.00137937
477	Bacillus_sp. LL01	41.8991	1.89101	0.570965	3.31196	0.000926464	0.0164527
478	Bacillus_sp. AFS088145	7.57913	2.73635	0.533651	5.1276	2.93451e-07	5.94322e-05
479	Bacillus_fumarioli	13.4316	1.44737	0.478676	3.02368	0.00249717	0.0313669
480	Bacillus_sp. AFS017336	8.13317	1.74351	0.59978	2.90691	0.00365013	0.0396586
481	Bacillus_sp. AFS002410	21.7629	-1.95291	0.658838	-2.96418	0.00303495	0.0356384
482	Bacillus_sp. Root239	3.6141	-1.62739	0.555325	-2.93051	0.00338402	0.0379773
483	Lysinibacillus_meyeri	49.8087	2.43787	0.622785	3.91447	9.06041e-05	0.00329927
484	Lysinibacillus_boronitolerans	15.4525	1.62814	0.404084	4.0292	5.59659e-05	0.00236804
485	Lysinibacillus_sp. 2017	25.9689	1.43292	0.500678	2.86195	0.0042104	0.0435913
486	Lysinibacillus_parviboronicapiens	16.367	1.77693	0.449157	3.95614	7.61693e-05	0.00295318
487	Lysinibacillus_sp. FJAT-14222	12.4374	1.49012	0.520981	2.86022	0.00423352	0.0437302
488	Lysinibacillus_sp. FJAT-14745	19.1201	1.70538	0.588652	2.8971	0.00376634	0.040351
489	Lysinibacillus_sp. ZYM-1	15.9693	1.51862	0.505566	3.00381	0.00266624	0.0327378
490	Lysinibacillus_endophyticus	18.9951	3.14887	0.606006	5.19611	2.03504e-07	4.76384e-05
491	Oceanobacillus_picturae	20.9975	1.55143	0.546297	2.8399	0.00451282	0.0456218
492	Oceanobacillus_chungangensis	13.0478	1.52523	0.500829	3.0454	0.00232372	0.0299178
493	Geobacillus_vulcani	14.2008	2.13517	0.562071	3.79876	0.000145422	0.00445031
494	Virgibacillus_halodenitrificans	67.6111	1.67125	0.522752	3.19703	0.00138852	0.0214623
495	Virgibacillus_sp. 6R	3.49859	-1.49418	0.505386	-2.95651	0.00311137	0.0361822
496	Virgibacillus_subterraneus	4.06793	1.93001	0.659104	2.92824	0.00340887	0.0380936
497	Virgibacillus_salinus	5.44202	-2.30143	0.572448	-4.02032	5.81187e-05	0.0024306
498	Anoxybacillus_tepidamans	22.0364	1.90913	0.542912	3.51646	0.000437336	0.00966627
499	Anoxybacillus_sp. 103	9.44078	2.95433	0.662872	4.45686	8.31681e-06	0.000695714
500	Halobacillus_kuroshimensis	44.5382	-1.63047	0.513876	-3.17289	0.00150931	0.0227469
501	Halobacillus_aidingensis	13.6853	-1.61659	0.573283	-2.81989	0.00480401	0.0473465
502	Domibacillus_antri	10.6703	1.17831	0.367045	3.21027	0.00132611	0.020858
503	Domibacillus_tundrae	12.8764	1.64469	0.459418	3.57995	0.000343664	0.00810804
504	Gracilibacillus_timonensis	40.3596	1.98623	0.533473	3.7232	0.000196716	0.00545989
505	Gracilibacillus_boraciitolerans	38.0101	2.04887	0.439202	4.66497	3.08663e-06	0.000341328
506	Gracilibacillus_halophilus	35.67	-1.40183	0.427635	-3.27811	0.00104506	0.0177375
507	Gracilibacillus_massiliensis	38.5482	2.2149	0.618965	3.5784	0.00034571	0.00814566
508	Lentibacillus_sp. SSKP1-9	26.6811	1.37363	0.410269	3.34812	0.000813617	0.0150569
509	Psychrobacillus_psychrotolerans	16.9362	1.90117	0.525629	3.61694	0.000298103	0.00725144
510	Psychrobacillus_psychrodurans	6.9193	1.64422	0.497349	3.30596	0.000946512	0.0166773
511	Anaerobacillus_alkalilacustris	26.7843	2.04965	0.605496	3.38508	0.00071158	0.0135727
512	Hydrogenibacillus_Bacillaceae bacterium SAS-127	10.978	1.82106	0.553482	3.29019	0.00100121	0.0172406
513	Terribacillus_goriensis	21.1394	2.10322	0.666564	3.15531	0.00160327	0.0234424
514	Thalassobacillus_cyri	14.7956	2.30142	0.528554	4.35418	1.33566e-05	0.000925971
515	Amphibacillus_xylanus	31.9226	2.63381	0.557879	4.72111	2.34564e-06	0.00028376
516	Amphibacillus_sediminis	12.7397	1.63868	0.584897	2.80166	0.00508405	0.0490215
517	Paraliobacillus_sediminis	7.18608	1.38184	0.482221	2.86558	0.00416248	0.0432442
518	Paraliobacillus_sp. X-1268	2.67816	-1.51481	0.525039	-2.88513	0.00391251	0.0413868
519	Massilibacterium_senegalense	15.1841	1.95232	0.565309	3.45355	0.00055327	0.0113455
520	Salinibacillus_kushneri	46.0985	3.76441	0.542801	6.93516	4.05755e-12	2.59178e-08
521	Vulcanibacillus_modesticaldus	18.5405	1.89544	0.489064	3.87564	0.000106345	0.00369339
522	Natribacillus_halophilus	19.7818	-2.10857	0.538586	-3.91501	9.04004e-05	0.00329852
523	Sporosarcina_sp. PTS2304	37.1207	1.90848	0.606025	3.14917	0.00163736	0.0238139
524	Sporosarcina_sp. P20a	7.20489	2.12257	0.617164	3.43923	0.000583378	0.0117573
525	Paenisporosarcina_sp. TG20	19.8191	2.02201	0.47258	4.27865	1.88029e-05	0.00114689
526	Paenisporosarcina_sp. HGH0030	14.6138	1.71043	0.542984	3.15006	0.00163236	0.0237757
527	Paenisporosarcina_sp. OV554	13.8316	1.87438	0.439145	4.26824	1.97021e-05	0.00117983
528	Solibacillus_sp. R5-41	20.7426	2.72415	0.485593	5.60994	2.02395e-08	8.68612e-06
529	Solibacillus_isronensis	45.2024	-2.06465	0.637734	-3.23748	0.00120592	0.0194949
530	Rummeliibacillus_pycnus	31.5345	1.44697	0.461372	3.13624	0.00171132	0.0244813
531	Staphylococcus_aureus	896.054	-1.63335	0.576523	-2.83311	0.0046097	0.0460842
532	Staphylococcus_microti	33.2443	-1.94347	0.659991	-2.94469	0.00323275	0.0370677
533	Staphylococcus_pseudintermedius	41.5469	1.25761	0.404595	3.10833	0.0018815	0.0259578
534	Staphylococcus_devriesei	47.2046	1.70951	0.610858	2.79855	0.00513332	0.0492204
535	Staphylococcus_cohnii	144.61	-3.32039	0.717268	-4.62922	3.67051e-06	0.000382433
536	Staphylococcus_cornubiensis	28.3576	2.75398	0.58875	4.67767	2.90149e-06	0.000326871
537	Staphylococcus_epidermidis	143.601	-2.02486	0.676706	-2.99223	0.00276946	0.0333909
538	Staphylococcus_argensis	74.371	-3.04561	0.791578	-3.84752	0.00011932	0.00389983
539	Staphylococcus_argenteus	13.4926	-1.88965	0.594009	-3.18118	0.00146675	0.0223485
540	Macrococcus_epidermidis	14.8548	2.63868	0.643616	4.09977	4.13554e-05	0.00198253
541	Macrococcus_bohemicus	5.26483	-1.77354	0.558748	-3.17414	0.00150283	0.0227063
542	Jeotgalicoccus_saudimassiliensis	22.0213	-1.6248	0.566361	-2.86884	0.00411976	0.0428993
543	Auricoccus_indicus	4.78638	1.63626	0.570208	2.86958	0.00411019	0.0428244
544	Alicyclobacillus_sendaiensis	30.3348	1.75671	0.52038	3.37582	0.000735958	0.0138907
545	Exiguobacterium_sp. TNDT2	29.8228	-2.15539	0.648266	-3.32485	0.000884663	0.0159301
546	Exiguobacterium_sp. HF60	41.7113	1.53334	0.517702	2.96181	0.00305836	0.0357957
547	Exiguobacterium_sp. N4-1P	31.6767	2.54371	0.648697	3.92125	8.80897e-05	0.00325839
548	Exiguobacterium_sp. NG55	21.9095	-3.35661	0.651525	-5.15193	2.57813e-07	5.46716e-05
549	Exiguobacterium_indicum	4.89078	1.59155	0.504487	3.15478	0.00160618	0.0234424
550	Gemella_sanguinis	400.992	2.57731	0.601925	4.28178	1.85406e-05	0.0011445
551	Gemella_cuniculi	18.3373	1.37588	0.441261	3.11806	0.00182046	0.0255023
552	Paludifilum_halophilum	51.572	-1.99251	0.485961	-4.10013	4.1291e-05	0.00198253
553	Listeria_cornellensis	8.49884	1.40965	0.481126	2.92989	0.00339082	0.0379773
554	Listeria_booriae	53.8837	-2.04564	0.707272	-2.89229	0.00382439	0.0407415
555	Sporolactobacillus_sp. THM7-4	25.421	1.62331	0.466938	3.4765	0.000508012	0.0106849
556	Geomicrobium_sp. JCM 19038	33.0851	3.14475	0.752171	4.18089	2.90365e-05	0.00156234
557	Lactobacillus_fermentum	911.014	-2.74078	0.816593	-3.35636	0.00078977	0.0147214
558	Lactobacillus_thailandensis	11.3581	1.84625	0.541966	3.40659	0.000657799	0.0128842
559	Lactobacillus_songhuajiangensis	34.7346	2.0695	0.591534	3.49852	0.00046784	0.0100992
560	Lactobacillus_nantensis	16.9428	1.50803	0.48731	3.0946	0.00197081	0.026821
561	Lactobacillus_iners	99.5842	1.42578	0.491982	2.89804	0.00375506	0.0402886
562	Lactobacillus_oeni	41.8094	2.74018	0.636413	4.30565	1.66493e-05	0.00107951
563	Lactobacillus_sp. 143-1	13.1914	1.56027	0.526177	2.96529	0.00302402	0.0355332
564	Lactobacillus_graminis	32.1941	-2.10286	0.601431	-3.49643	0.000471527	0.0101545
565	Lactobacillus_oris	45.8149	-1.75317	0.619459	-2.83016	0.00465248	0.0464347
566	Lactobacillus_vini	39.5337	1.84384	0.614365	3.00121	0.00268912	0.0328174
567	Lactobacillus_agilis	252.364	3.41748	0.663897	5.14761	2.63823e-07	5.52954e-05
568	Lactobacillus_manihotivorans	17.0785	2.68298	0.53886	4.979	6.3914e-07	0.000114064
569	Lactobacillus_sp. 137-3	8.36809	-1.45948	0.481582	-3.03059	0.00244078	0.0309607
570	Lactobacillus_parafarraginis	58.1664	-1.88939	0.587519	-3.21589	0.00130042	0.0205977
571	Lactobacillus_fabifermentans	20.4768	2.34134	0.596194	3.92713	8.59639e-05	0.00320807
572	Lactobacillus_gallinarum	21.69	1.8157	0.558689	3.24994	0.00115431	0.0189839
573	Lactobacillus_sp. M1575	20.1295	-1.89472	0.580223	-3.2655	0.00109272	0.0182227
574	Lactobacillus_hamsteri	50.5302	-2.379	0.708168	-3.35937	0.00078121	0.014592
575	Lactobacillus_suebicus	21.7564	1.93874	0.5913	3.27877	0.0010426	0.0177125
576	Lactobacillus_formosensis	8.51991	2.66481	0.626678	4.25228	2.11606e-05	0.00124241
577	Lactobacillus_intestinalis	9.23954	-1.79528	0.551809	-3.25344	0.00114016	0.0188027
578	Lactobacillus_sp. 244-4	7.8125	1.67273	0.468858	3.56766	0.000360183	0.00839884
579	Lactobacillus_bifermentans	13.2097	1.57582	0.532655	2.95842	0.00309217	0.0360253
580	Lactobacillus_timberlakei	5.56234	1.91653	0.608832	3.14787	0.00164463	0.0238683
581	Lactobacillus_equigenerosi	15.3582	-1.79242	0.511894	-3.50155	0.000462554	0.0100331
582	Lactobacillus_sp. UMNPBX2	7.16915	-1.73837	0.549216	-3.16518	0.00154986	0.0230117
583	Lactobacillus_vaginalis	12.1428	-2.23157	0.675374	-3.3042	0.000952487	0.0167172
584	Lactobacillus_ghanensis	19.6885	1.7024	0.58194	2.9254	0.00344018	0.0383247
585	Lactobacillus_wasatchensis	11.6459	2.20457	0.537154	4.10416	4.05784e-05	0.0019715
586	Lactobacillus_fructivorans	6.03193	-1.67102	0.592599	-2.81981	0.00480519	0.0473465
587	Lactobacillus_sp. UMNPBX17	10.3832	-3.88982	0.745766	-5.21588	1.82949e-07	4.39689e-05
588	Pediococcus_acidilactici	591.193	-3.0758	0.808591	-3.80391	0.000142432	0.00443409
589	Pediococcus_pentosaceus	67.5702	2.25512	0.555662	4.05844	4.94006e-05	0.0022317
590	Streptococcus_intermedius	173.793	2.13615	0.565028	3.7806	0.000156449	0.00466806
591	Streptococcus_anginosus	878.066	2.9567	0.708973	4.1704	3.0407e-05	0.00160729
592	Streptococcus_constellatus	61.9232	2.29839	0.639101	3.59629	0.000322785	0.00774728
593	Streptococcus_oralis	3506.48	2.59401	0.74008	3.50503	0.000456547	0.00991478
594	Streptococcus_infantis	1303.04	2.14526	0.7286	2.94436	0.00323626	0.0370836
595	Streptococcus_mutans	507.111	2.50437	0.625261	4.00532	6.19338e-05	0.00254137
596	Streptococcus_salivarius	52850.4	4.34084	0.903774	4.80302	1.5629e-06	0.000216702
597	Streptococcus_sp. DD11	78.2934	1.62995	0.548539	2.97143	0.00296413	0.0349985
598	Streptococcus_infantarius	1376.61	2.74288	0.977485	2.80606	0.00501512	0.0486615
599	Streptococcus_macedonicus	196.502	2.53017	0.720578	3.5113	0.00044592	0.00977823
600	Streptococcus_porci	114.913	2.10377	0.602297	3.49292	0.000477776	0.0102454
601	Streptococcus_australis	1364.38	2.78917	0.74159	3.76107	0.000169187	0.00491871
602	Streptococcus_azizii	40.2839	2.08578	0.538846	3.87083	0.000108465	0.00371321
603	Streptococcus_gordonii	971.094	2.59361	0.707565	3.66554	0.000246814	0.006361
604	Streptococcus_marmotae	83.0662	3.26572	0.698861	4.67292	2.96945e-06	0.00033245
605	Streptococcus_sp. UMB1385	13.0366	2.0738	0.515215	4.02512	5.69473e-05	0.00240392
606	Streptococcus_sinensis	44.9438	2.16662	0.648556	3.34068	0.000835731	0.0152935
607	Streptococcus_didelphis	73.6379	1.89374	0.660689	2.8663	0.00415294	0.0431949
608	Streptococcus_sp. HMSC034E03	141.276	2.32295	0.648117	3.58415	0.000338181	0.00802068
609	Streptococcus_sp. I-P16	495.939	2.38635	0.736025	3.24222	0.00118604	0.019312
610	Streptococcus_urinalis	30.5447	1.79083	0.556076	3.22048	0.00127976	0.0203402
611	Streptococcus_sp. HPH0090	168.88	2.07494	0.710725	2.91947	0.00350625	0.0387018
612	Streptococcus_vestibularis	3858.84	3.07007	0.929032	3.30459	0.000951156	0.0167101
613	Streptococcus_sp. AM43-2AT	274.617	2.19595	0.774562	2.83509	0.00458126	0.0459784
614	Streptococcus_sp. HMSC064H09	511.258	2.74007	0.820037	3.34141	0.000833554	0.0152935
615	Streptococcus_sp. JS71	236.527	2.37562	0.752947	3.1551	0.00160445	0.0234424
616	Streptococcus_sp. AS20	58.8337	4.31098	0.814847	5.29054	1.21953e-07	3.33674e-05
617	Streptococcus_sp. NPS 308	36.222	2.08817	0.692682	3.01462	0.00257304	0.0319579
618	Streptococcus_sp. UMB0029	39.1954	2.19972	0.758236	2.9011	0.0037186	0.0400645
619	Streptococcus_sp. KR	13.46	2.15375	0.616184	3.49531	0.000473512	0.0101729
620	Streptococcus_sp. HMSC34B10	73.8984	2.53866	0.748783	3.39038	0.000697955	0.0133694
621	Streptococcus_sp. HMSC062H02	7.52195	2.45292	0.669225	3.66532	0.000247029	0.006361
622	Streptococcus_sp. CCUG 49591	34.9239	2.34807	0.755371	3.1085	0.0018804	0.0259578
623	Streptococcus_sp. ChDC B353	66.7825	4.49941	0.769337	5.84842	4.96249e-09	2.71057e-06
624	Streptococcus_sp. HMSC078H03	320.547	3.94783	0.792112	4.98394	6.23038e-07	0.000112303
625	Streptococcus_sp. C300	13.9146	2.44177	0.675165	3.61656	0.000298542	0.00725233
626	Streptococcus_sp. 2_1_36FAA	11.5777	1.75465	0.584496	3.00199	0.00268221	0.0327989
627	Streptococcus_sp. CCH8-H5	453.33	2.50584	0.894308	2.80199	0.00507888	0.0490215
628	Enterococcus_faecalis	6343.84	-2.61253	0.795804	-3.28288	0.00102752	0.0175555
629	Enterococcus_sulfureus	12.8429	2.10243	0.476326	4.41384	1.01553e-05	0.000780807
630	Enterococcus_moraviensis	21.3404	1.84993	0.56681	3.26375	0.00109948	0.0182993
631	Enterococcus_canis	25.6696	1.9318	0.458348	4.21471	2.50103e-05	0.00139398
632	Enterococcus_timonensis	28.3553	1.66078	0.478118	3.47358	0.000513557	0.0107889
633	Enterococcus_massiliensis	33.4265	2.0318	0.503679	4.03393	5.48518e-05	0.00235607
634	Enterococcus_pallens	42.7101	2.30282	0.509861	4.51657	6.28501e-06	0.000558065
635	Enterococcus_pseudoavium	44.5856	-1.84028	0.609077	-3.02142	0.00251592	0.0315324
636	Enterococcus_caccae	27.0369	2.18565	0.563444	3.87909	0.000104848	0.00366258
637	Enterococcus_gilvus	23.819	2.49713	0.507052	4.92481	8.44428e-07	0.000138647
638	Vagococcus_humatus	12.0363	2.36546	0.452087	5.23232	1.67396e-07	4.13331e-05
639	Bavariicoccus_seileri	83.4243	-2.88799	0.601146	-4.80415	1.55413e-06	0.000216702
640	Carnobacterium_iners	11.4313	2.06463	0.505518	4.08419	4.42317e-05	0.00207594
641	Carnobacterium_jeotgali	18.1084	3.7197	0.783134	4.74976	2.03658e-06	0.000262209
642	Alkalibacterium_putridalgicola	17.2378	1.60463	0.475458	3.37491	0.000738407	0.0139078
643	Marinilactibacillus_psychrotolerans	44.9664	-2.00009	0.637809	-3.13587	0.00171343	0.0244922
644	Granulicatella_balaenopterae	29.8743	1.62437	0.501944	3.23616	0.0012115	0.0195325
645	Dolosigranulum_pigrum	49.3568	2.23587	0.472556	4.73143	2.22944e-06	0.000278671
646	Isobaculum_melis	40.8666	2.48338	0.629894	3.94254	8.06227e-05	0.00305942
647	Aerococcus_sp. 1KP-2016	10.4713	1.92635	0.551525	3.49278	0.000478023	0.0102454
648	Aerococcus_suis	10.0288	1.30832	0.446308	2.93142	0.00337414	0.0379158
649	Facklamia_hominis	16.2418	1.86586	0.538859	3.46262	0.000534935	0.0110576
650	Leuconostoc_carnosum	16.7104	1.82739	0.624387	2.92669	0.00342594	0.0382132
651	Leuconostoc_pseudomesenteroides	8.48363	1.87016	0.620469	3.01411	0.00257734	0.0319579
652	Leuconostoc_lactis	95.7441	3.37745	0.680685	4.96185	6.98249e-07	0.000123392
653	Leuconostoc_citreum	40.2379	2.41727	0.67626	3.57447	0.000350932	0.00824713
654	Leuconostoc_suionicum	34.8524	-2.42935	0.670454	-3.62344	0.000290715	0.00711974
655	Weissella_kandleri	29.6478	-2.0079	0.634063	-3.16672	0.00154167	0.02293
656	Weissella_bombi	7.21163	1.83374	0.498762	3.67659	0.000236368	0.00618364
657	Weissella_hellenica	56.5453	2.12932	0.663282	3.21028	0.00132606	0.020858
658	Weissella_confusa	8101.14	5.84521	1.12997	5.17289	2.30503e-07	5.1294e-05
659	Weissella_cibaria	1944.91	3.95759	1.02887	3.84652	0.000119807	0.00390511
660	Oenococcus_oeni	43.1811	-1.62733	0.539953	-3.01384	0.00257968	0.0319579
661	Oenococcus_sp. UCMA 16435	31.0599	-1.6794	0.583493	-2.87818	0.00399976	0.0419649
662	Coprobacillus_sp. AM26-5AC	14.1425	2.09614	0.533006	3.93269	8.40018e-05	0.00316103
663	Coprobacillus_sp. D7	11.4785	-2.43585	0.716778	-3.39833	0.000677987	0.0131065
664	Coprobacillus_sp. AF16-47	17.3525	1.90837	0.632211	3.01856	0.00253977	0.0316812
665	Candidatus Stoquefichus_sp. SB1	122.013	1.60824	0.466377	3.44836	0.000563997	0.0114482
666	Erysipelothrix_larvae	13.7951	1.69638	0.429694	3.94787	7.88485e-05	0.00300474
667	Phascolarctobacterium_faecium	1709.99	-4.48205	0.824802	-5.4341	5.50752e-08	1.9091e-05
668	Acidaminococcus_sp. Marseille-P4266	32.5248	-1.99493	0.679842	-2.9344	0.00334196	0.0376964
669	Acidaminococcus_sp. BV3L6	3.33468	-1.60767	0.576015	-2.79103	0.00525409	0.0499499
670	Selenomonas_sp. ND2010	555.354	1.94906	0.670617	2.90636	0.00365661	0.0396888
671	Selenomonas_sp. Marseille-P3560	22.968	-1.58186	0.50297	-3.14504	0.00166066	0.0240236
672	Anaerovibrio_lipolyticus	175.182	1.69967	0.465916	3.64801	0.000264282	0.00665199
673	Anaerovibrio_sp. JC8	114.219	1.33589	0.457068	2.92274	0.00346969	0.0384631
674	Megamonas_hypermegale	799.256	-2.31322	0.807214	-2.86568	0.00416109	0.0432442
675	Megamonas_rupellensis	1569.05	-4.35746	0.977812	-4.45634	8.33699e-06	0.000695714
676	Megamonas_funiformis	9732.75	-5.1223	0.992924	-5.15881	2.48527e-07	5.33298e-05
677	Megamonas_sp. Calf98-2	300.987	-5.02644	1.13906	-4.41279	1.02049e-05	0.000780807
678	Megasphaera_massiliensis	920.899	-2.46258	0.719566	-3.42231	0.000620918	0.0123396
679	Megasphaera_sp. DISK 18	892.418	-1.98788	0.649944	-3.05854	0.00222417	0.0290512
680	Peptoniphilus_sp. oral taxon 386	5.02498	1.56601	0.482604	3.24491	0.00117486	0.019182
681	Peptoniphilus_sp. DNF00840	4.8961	1.53687	0.544894	2.8205	0.00479489	0.0473059
682	Anaerococcus_vaginalis	39.8253	2.42467	0.483664	5.01314	5.35497e-07	0.000101603
683	Anaerococcus_tetradius	30.9709	1.46113	0.503951	2.89935	0.00373938	0.0402402
684	Anaerococcus_senegalensis	21.097	1.67637	0.536265	3.126	0.001772	0.0250709
685	Anaerococcus_hydrogenalis	63.4623	1.52934	0.484606	3.15584	0.00160037	0.0234335
686	Anaerococcus_lactolyticus	17.0414	1.59575	0.503623	3.16854	0.00153204	0.0229171
687	Anaerococcus_sp. HMSC075B03	9.75051	1.84141	0.583356	3.15659	0.00159627	0.0234076
688	Anaerosphaera_sp. GS7-6-2	32.0745	1.95426	0.519736	3.76009	0.00016985	0.00493003
689	Miniphocibacter_massiliensis	46.972	1.62987	0.529012	3.08097	0.00206327	0.0275893
690	Anaerosalibacter_massiliensis	43.7208	1.87566	0.515618	3.63769	0.000275098	0.00681133
691	Anaerosalibacter_sp. Marseille-P3206	71.6326	2.39981	0.536555	4.47263	7.72626e-06	0.00065137
692	Sporanaerobacter_acetigenes	53.7748	1.71992	0.590943	2.91046	0.00360894	0.0393772
693	Kallipyga_gabonensis	28.0904	1.45442	0.49548	2.93538	0.00333144	0.0376594
694	Bifidobacterium_sp. 2020B	33.0571	2.22046	0.631683	3.51515	0.000439512	0.00969671
695	Aeriscardovia_Bifidobacteriaceae bacterium NR021	3.60412	-1.9542	0.539414	-3.62282	0.000291411	0.0071271
696	Streptomyces_griseocarneus	182.627	-2.67915	0.58767	-4.55894	5.14118e-06	0.000485182
697	Streptomyces_sp. San01	44.4352	-1.47892	0.526243	-2.81034	0.00494885	0.04827
698	Streptomyces_sp. NRRL WC-3626	12.0489	1.61406	0.412389	3.91393	9.08048e-05	0.00329991
699	Streptomyces_violens	23.94	-1.60776	0.520574	-3.08845	0.00201206	0.0271057
700	Streptomyces_griseoluteus	28.8617	-1.75051	0.591145	-2.96122	0.00306423	0.0357957
701	Streptomyces_sp. e14	25.9269	-2.5303	0.574254	-4.40625	1.05177e-05	0.000798572
702	Streptomyces_prasinus	5.80651	1.52093	0.476806	3.18982	0.00142363	0.0219324
703	Streptomyces_sp. CS090A	17.6057	2.40195	0.686808	3.49727	0.000470042	0.0101346
704	Streptomyces_qaidamensis	11.7497	1.66637	0.449657	3.70586	0.000210676	0.00566782
705	Streptomyces_sp. WAC07061	22.8906	-2.07281	0.619492	-3.34598	0.000819921	0.0151425
706	Streptomyces_sp. Ru71	43.3796	2.34628	0.561419	4.17919	2.92551e-05	0.00156476
707	Streptomyces_cellulosae	15.6904	-1.57722	0.489519	-3.22198	0.00127308	0.0202902
708	Streptomyces_bikiniensis	14.0416	1.65653	0.531179	3.11859	0.00181719	0.0255023
709	Streptomyces_sp. DH-12	12.1532	1.84584	0.470114	3.92637	8.62377e-05	0.00321164
710	Streptomyces_hokutonensis	7.32301	1.36894	0.464202	2.94902	0.00318784	0.0367162
711	Streptomyces_hyaluromycini	55.8855	-1.84011	0.556347	-3.30749	0.000941375	0.0166281
712	Streptomyces_xiaopingdaonensis	15.0108	1.63325	0.539693	3.02625	0.00247607	0.0312106
713	Streptomyces_resistomycificus	20.7008	-1.63533	0.488956	-3.34454	0.000824188	0.0151902
714	Streptomyces_sp. WAC 01529	23.4756	-1.78353	0.576852	-3.09183	0.00198926	0.0269395
715	Streptomyces_neyagawaensis	7.94034	-1.2155	0.420028	-2.89385	0.00380553	0.0406341
716	Streptomyces_cyaneus	24.5192	-1.64029	0.578291	-2.83644	0.00456202	0.0458875
717	Streptomyces_alboflavus	8.73671	-1.44003	0.506072	-2.84551	0.00443403	0.0450019
718	Streptomyces_prasinopilosus	10.3122	-1.74659	0.582779	-2.99701	0.00272639	0.0330264
719	Streptomyces_sp. NRRL F-2580	32.7694	-1.79648	0.618813	-2.90311	0.00369477	0.0399509
720	Streptomyces_sp. AS58	8.19777	-2.40795	0.496063	-4.85411	1.20926e-06	0.000179846
721	Streptomyces_sp. 3211	16.1129	-2.31838	0.596444	-3.887	0.000101489	0.00357992
722	Streptomyces_yunnanensis	9.73489	-2.05543	0.530973	-3.87107	0.000108359	0.00371321
723	Streptomyces_sp. CB02366	15.9473	2.00836	0.586616	3.42364	0.000617884	0.0123254
724	Streptomyces_luteus	11.6084	-1.47971	0.517025	-2.86196	0.0042103	0.0435913
725	Streptomyces_sp. M3	8.16681	1.65121	0.559049	2.9536	0.00314088	0.036408
726	Streptomyces_rubrogriseus	4.65638	-1.32177	0.465636	-2.83864	0.0045306	0.0457148
727	Streptomyces_sp. CB02120-2	4.07648	-1.70399	0.583269	-2.92145	0.00348407	0.0385528
728	Streptomyces_sp. CNS654	4.5373	-1.53637	0.539703	-2.8467	0.00441747	0.0449096
729	Streptomyces_lividans	5.27933	-1.98931	0.641363	-3.1017	0.00192416	0.0263715
730	Streptomyces_sp. SM14	2.3912	-1.60933	0.538346	-2.98939	0.00279531	0.0335679
731	Streptomyces_sp. BpilaLS-43	2.31957	-1.49693	0.527982	-2.83519	0.00457986	0.0459784
732	Streptomyces_sp. ADI98-10	2.56258	-1.62777	0.57375	-2.83708	0.00455289	0.0458468
733	Kitasatospora_albolonga	55.9832	-1.95792	0.61582	-3.17937	0.00147598	0.0224133
734	Kitasatospora_cineracea	6.14915	2.37412	0.593269	4.00177	6.28709e-05	0.00254662
735	Microbacterium_esteraromaticum	32.2307	-1.23474	0.441917	-2.79405	0.00520522	0.0496949
736	Microbacterium_aurum	24.6165	-1.79881	0.455199	-3.95171	7.75946e-05	0.00297584
737	Microbacterium_ginsengisoli	3.9603	-1.55349	0.491366	-3.16158	0.00156914	0.0231644
738	Microbacterium_sp. MRS-1	5.88858	-2.0535	0.563618	-3.64342	0.000269034	0.00670726
739	Microbacterium_sp. str. 'China'	3.05691	-1.86292	0.584775	-3.18571	0.001444	0.0221516
740	Microbacterium_sp. Root322	2.90644	-2.07959	0.563375	-3.6913	0.000223108	0.00591399
741	Curtobacterium_sp. MR_MD2014	11.4193	-1.46824	0.524339	-2.80018	0.00510744	0.0490734
742	Curtobacterium_sp. MCLR17_054	2.75917	-2.00074	0.604688	-3.30871	0.000937268	0.0166062
743	Cryobacterium_sp. Y82	8.23624	-1.22964	0.410084	-2.99852	0.00271295	0.0329744
744	Pseudoclavibacter_sp. RFBA6	45.4903	-1.45208	0.469897	-3.09022	0.00200011	0.0270458
745	Pseudoclavibacter_Zimmermannella sp. YIM 102482-1	28.8709	-1.4852	0.511252	-2.90502	0.00367233	0.0397799
746	Aurantimicrobium_sp. MWH-Uga1	23.7896	2.54339	0.666776	3.81445	0.000136484	0.00433831
747	Arthrobacter_sp. MA-N2	13.003	1.20338	0.419342	2.86968	0.00410894	0.0428244
748	Arthrobacter_sp. OV608	38.8264	-1.3685	0.4886	-2.80086	0.0050967	0.0490734
749	Arthrobacter_sp. H14	28.0742	-1.78644	0.509542	-3.50597	0.00045494	0.0099001
750	Arthrobacter_sp. B0490	25.8781	-2.60054	0.616052	-4.2213	2.42902e-05	0.00136822
751	Arthrobacter_sp. MYb227	8.45188	-1.7525	0.547377	-3.20163	0.00136654	0.0212367
752	Arthrobacter_sp. ov118	11.7552	1.46203	0.512139	2.85475	0.00430706	0.0440856
753	Arthrobacter_sp. yr096	7.94456	-2.04321	0.540615	-3.77941	0.000157199	0.00466806
754	Kocuria_sp. UCD-OTCP	8.36533	-2.10287	0.559767	-3.7567	0.00017217	0.00496538
755	Rothia_kristinae	20.3735	-2.04761	0.56379	-3.63186	0.000281391	0.00695129
756	Rothia_sp. HMSC061D12	52.2702	1.81582	0.622145	2.91864	0.00351557	0.0387801
757	Rothia_sp. HMSC072E10	15.2987	1.86641	0.570203	3.27323	0.00106326	0.0179787
758	Rothia_sp. HMSC069C10	17.4866	1.67551	0.573185	2.92315	0.00346511	0.0384631
759	Rothia_sp. HMSC075F09	8.99572	1.53282	0.526351	2.91216	0.00358944	0.0391882
760	Rothia_sp. HMSC062F03	24.0385	3.26677	0.66257	4.93046	8.20371e-07	0.000136918
761	Rothia_sp. HMSC065B04	13.7127	1.85241	0.545123	3.39816	0.000678409	0.0131065
762	Micrococcus_luteus	38.4417	-1.68688	0.4732	-3.56483	0.000364091	0.00845232
763	Micrococcus_sp. HSID17245	5.83151	-3.13596	0.708076	-4.42884	9.47393e-06	0.000755622
764	Paenarthrobacter_nicotinovorans	24.2105	-1.68509	0.546672	-3.08246	0.00205299	0.0274926
765	Cellulomonas_carbonis	472.66	-1.69504	0.580294	-2.92099	0.00348916	0.0385842
766	Cellulomonas_gilvus	17.1045	-1.31673	0.442902	-2.97296	0.00294943	0.0348805
767	Cellulomonas_sp. K42B	7.4039	-1.8988	0.567584	-3.34541	0.000821619	0.0151583
768	Serinicoccus_profundi	25.4409	-1.78807	0.469619	-3.8075	0.000140378	0.00441278
769	Knoellia_sinensis	23.8927	-1.4392	0.438023	-3.28568	0.00101736	0.0174647
770	Brachybacterium_muris	24.6895	-1.33196	0.459692	-2.89751	0.00376142	0.0403329
771	Brachybacterium_alimentarium	12.2972	-1.3593	0.463088	-2.93529	0.00333241	0.0376594
772	Brachybacterium_sp. VR2415	11.7275	-1.23901	0.41559	-2.98132	0.00287005	0.0341922
773	Dermabacter_sp. HSID17554	21.2892	2.18818	0.602962	3.62904	0.000284473	0.00699539
774	Demequina_flava	23.5149	-1.62611	0.492237	-3.3035	0.000954847	0.0167423
775	Lysinimicrobium_mangrovi	10.9284	-1.30319	0.426997	-3.05198	0.00227335	0.0294587
776	Kytococcus_sp. CUA-901	17.3598	-1.88844	0.589936	-3.2011	0.00136904	0.0212367
777	Mycobacterium_triplex	4.74174	-1.32206	0.460687	-2.86975	0.00410799	0.0428244
778	Mycobacterium_fragae	21.528	1.57331	0.545942	2.88183	0.00395374	0.0416976
779	Mycobacterium_kansasii	29.0826	-1.5401	0.474293	-3.24716	0.00116564	0.0190952
780	Mycobacterium_sp. IS-1496	8.43738	1.56494	0.531941	2.94195	0.00326155	0.0372321
781	Mycobacterium_gastri	26.8386	-2.18481	0.654746	-3.33688	0.000847239	0.0154102
782	Mycobacterium_sp. UM_CSW	17.9438	-3.08488	0.67083	-4.59861	4.25324e-06	0.000419996
783	Mycobacterium_sp. D16Q16	4.1902	1.80241	0.610788	2.95095	0.00316796	0.0365926
784	Mycobacterium_sp. E2462	6.69613	-1.62586	0.544533	-2.98579	0.0028285	0.0338537
785	Mycobacterium_nebraskense	26.1437	-3.68561	0.744497	-4.95048	7.4032e-07	0.000129556
786	Mycobacterium_sp. E136	6.44475	-1.60549	0.550369	-2.91712	0.00353277	0.0388565
787	Mycolicibacterium_setense	47.7717	-1.64255	0.588473	-2.79121	0.00525108	0.0499476
788	Mycolicibacterium_fortuitum	63.388	-2.06946	0.579763	-3.5695	0.00035766	0.00837249
789	Mycolicibacterium_elephantis	49.5279	-2.0774	0.538574	-3.85722	0.000114684	0.00382102
790	Nocardia_sp. BMG51109	66.8572	-1.65074	0.579571	-2.84821	0.00439655	0.0447223
791	Nocardia_pseudovaccinii	34.2907	2.18231	0.546598	3.99252	6.53739e-05	0.00262442
792	Nocardia_brevicatena	48.2119	-2.94286	0.700584	-4.20058	2.66235e-05	0.00146307
793	Nocardia_sp. Root136	4.30149	-2.06751	0.604484	-3.42028	0.000625557	0.0124181
794	Rhodococcus_sp. MEB064	20.9771	1.90256	0.635422	2.99416	0.002752	0.0332325
795	Rhodococcus_sp. LHW50502	10.2149	-2.06124	0.555558	-3.71022	0.00020708	0.00560296
796	Rhodococcus_sp. SAORIC-690	9.24365	-1.3313	0.470862	-2.82737	0.00469315	0.0467612
797	Rhodococcus_pyridinivorans	40.1953	-2.72983	0.662999	-4.1174	3.83174e-05	0.00187303
798	Rhodococcus_imtechensis	10.8997	-2.08264	0.548147	-3.79942	0.000145036	0.00445031
799	Rhodococcus_sp. SC4	2.75598	-1.61206	0.564594	-2.85526	0.0043002	0.044054
800	Rhodococcus_sp. DK17	7.73071	-1.80119	0.589987	-3.05294	0.00226612	0.0294074
801	Rhodococcus_sp. P27	2.31403	-1.78372	0.615405	-2.89845	0.00375012	0.0402651
802	Corynebacterium_nuruki	15.5799	1.59637	0.459993	3.47042	0.000519646	0.0108661
803	Corynebacterium_urinapleomorphum	127.751	-2.73614	0.747459	-3.66059	0.000251632	0.00642446
804	Corynebacterium_sp. HMSC04H06	20.994	-1.53112	0.478111	-3.20243	0.00136271	0.0212326
805	Corynebacterium_doosanense	16.1425	-2.08163	0.526204	-3.95594	7.62328e-05	0.00295318
806	Corynebacterium_ulceribovis	38.7396	-1.86194	0.605661	-3.07422	0.00211052	0.0280753
807	Corynebacterium_sp. Marseille-P4122	15.5249	-1.7125	0.469377	-3.64845	0.000263823	0.00665186
808	Corynebacterium_ammoniagenes	14.5193	-1.70155	0.544054	-3.12754	0.00176274	0.0249988
809	Corynebacterium_sp. HMSC074C01	2.73159	-1.55533	0.516362	-3.0121	0.00259449	0.0320752
810	Corynebacterium_freiburgense	10.2299	2.32723	0.587103	3.96391	7.37312e-05	0.00287663
811	Gordonia_rubripertincta	16.1032	-1.6973	0.521292	-3.25595	0.00113012	0.0186713
812	Gordonia_namibiensis	21.6596	-1.68639	0.495513	-3.40333	0.000665704	0.0129526
813	Williamsia_sp. D3	7.07559	-1.56228	0.505981	-3.08763	0.00201762	0.0271603
814	Lawsonella_clevelandensis	16.6136	-1.37784	0.466132	-2.95589	0.00311768	0.0362089
815	Amycolatopsis_regifaucium	13.8141	-1.65118	0.566329	-2.91558	0.00355032	0.0389261
816	Amycolatopsis_sp. WAC 04182	7.53884	1.3684	0.466832	2.93124	0.00337614	0.0379158
817	Amycolatopsis_sp. M39	8.88142	-1.67638	0.563559	-2.97463	0.00293343	0.0347633
818	Lentzea_kentuckyensis	26.8618	1.79917	0.634926	2.83367	0.00460173	0.0460556
819	Actinophytocola_xanthii	93.3161	-2.61161	0.590988	-4.41906	9.91327e-06	0.000773536
820	Micromonospora_siamensis	34.3014	1.8103	0.610217	2.96665	0.00301064	0.0353991
821	Micromonospora_saelicesensis	37.2219	-2.37858	0.701522	-3.3906	0.000697401	0.0133694
822	Micromonospora_sp. NBRC 110037	4.1073	-2.24463	0.626943	-3.58028	0.000343223	0.00810804
823	Actinoplanes_lutulentus	35.2582	1.33798	0.429596	3.1145	0.00184254	0.0256772
824	Nonomuraea_sp. WAC 01424	82.7633	-1.53545	0.467409	-3.28503	0.00101972	0.0174885
825	Nonomuraea_sp. NEAU-YG30	72.2086	-1.90789	0.59212	-3.22214	0.00127237	0.0202902
826	Streptosporangium_minutum	15.0007	1.98405	0.611424	3.24497	0.00117465	0.019182
827	Nocardioides_sp. Leaf307	2.67961	-1.7221	0.556802	-3.09284	0.00198253	0.0268685
828	Aeromicrobium_sp. 592	18.4669	-1.13489	0.403539	-2.81235	0.00491803	0.0481015
829	Propionibacterium_cyclohexanicum	20.9112	1.53102	0.530244	2.88739	0.00388447	0.0411868
830	Actinomyces_oris	246.101	1.40816	0.47258	2.97973	0.00288502	0.0343024
831	Actinomyces_gerencseriae	61.4894	1.62563	0.498884	3.25853	0.00111991	0.0185587
832	Actinomyces_naeslundii	172.128	2.24671	0.549544	4.08831	4.34528e-05	0.00206115
833	Actinomyces_israelii	57.1945	1.32135	0.45039	2.93378	0.00334857	0.0377473
834	Actinomyces_sp. ICM39	110.062	2.38212	0.574361	4.14743	3.36235e-05	0.00172668
835	Actinomyces_sp. oral taxon 175	7.73622	1.7129	0.556397	3.07856	0.00208004	0.0277724
836	Actinomyces_sp. HMSC08A09	9.45387	2.50977	0.64538	3.88882	0.000100731	0.00356715
837	Schaalia_odontolytica	443.268	1.40092	0.489751	2.86046	0.00423021	0.0437302
838	Actinobaculum_massiliense	18.6797	1.67758	0.557334	3.01	0.00261248	0.0322709
839	Actinotignum_Actinomycetaceae bacterium Marseille-P6182	27.686	-1.59817	0.547265	-2.92028	0.00349712	0.0386485
840	Geodermatophilus_normandii	35.1005	-1.30419	0.453346	-2.87681	0.00401715	0.0421228
841	Modestobacter_versicolor	40.9833	-1.62356	0.559438	-2.90213	0.00370631	0.0399798
842	Glycomyces_tenuis	19.002	-1.51525	0.541118	-2.80022	0.00510683	0.0490734
843	Angustibacter_Actinobacteria bacterium OK074	18.3739	1.28511	0.398786	3.22255	0.00127057	0.0202902
844	Halopolyspora_algeriensis	9.30015	1.38784	0.436117	3.18227	0.00146128	0.0223103
845	Candidatus Planktophila_limnetica	34.118	2.48351	0.791178	3.13901	0.00169521	0.0243089
846	Collinsella_sp. AF18-8LB	4.5742	-1.48563	0.525426	-2.82747	0.00469175	0.0467612
847	Enorma_[Collinsella] massiliensis	70.0939	2.01793	0.566968	3.55916	0.000372036	0.00856783
848	Olsenella_sp. SIT9	49.6438	1.5583	0.528067	2.95095	0.00316796	0.0365926
849	Olsenella_sp. TM06-36	9.47117	2.14523	0.733256	2.92562	0.00343769	0.0383206
850	Atopobium_fossor	50.1701	1.77244	0.57001	3.10949	0.00187413	0.0259578
851	Olegusella_Coriobacteriales bacterium DNF00809	36.8338	1.99127	0.461688	4.31302	1.61037e-05	0.00106326
852	Eggerthella_sp. AM16-19	1443.36	2.81316	0.65418	4.30029	1.70579e-05	0.00109031
853	Raoultibacter_timonensis	308.775	2.40273	0.606936	3.95879	7.53304e-05	0.00293268
854	Asaccharobacter_celatus	368.998	2.17718	0.61221	3.55627	0.000376162	0.00861541
855	Gaiella_Actinobacteria bacterium IMCC19121	13.542	2.54564	0.641936	3.96557	7.32215e-05	0.00286294
856	_Candidatus Gastranaerophilales bacterium	16003.8	6.00569	0.867059	6.92651	4.31364e-12	2.59178e-08
857	Synechococcus_sp. CC9605	5.74729	1.55826	0.554306	2.81119	0.00493586	0.0481694
858	Synechococcus_sp. NKBG042902	3.26064	-1.73971	0.576019	-3.02023	0.00252585	0.0315731
859	Synechococcus_sp. NIES-970	3.27459	-2.13181	0.569918	-3.74056	0.000183613	0.00516322
860	Leptolyngbya_sp. BC1307	92.3141	-2.07281	0.628579	-3.29761	0.000975099	0.0169818
861	Prochlorococcus_sp. MIT 0801	9.63043	-2.16098	0.587501	-3.67826	0.000234834	0.00616139
862	Prochlorococcus_sp. HOT208_60m_813G15	5.19418	-1.69588	0.557042	-3.04445	0.0023311	0.0299487
863	Pseudanabaena_sp. 'Roaring Creek'	6.90474	1.71765	0.533433	3.22	0.00128191	0.0203402
864	Limnothrix_rosea	10.43	1.24949	0.430304	2.90373	0.00368748	0.03992
865	Chamaesiphon_polymorphus	21.2112	-1.66472	0.555257	-2.9981	0.00271665	0.0329845
866	Nostoc_sp. PCC 7524	24.7072	2.08145	0.563764	3.69205	0.000222451	0.00590526
867	Nostoc_punctiforme	25.1172	-1.94253	0.653751	-2.97135	0.00296492	0.0349985
868	Nostoc_sp. ATCC 53789	23.8834	-2.44205	0.642166	-3.80284	0.000143046	0.00443416
869	Nostoc_sp. 'Peltigera membranacea cyanobiont' N6	12.7895	-2.5452	0.684979	-3.71573	0.000202615	0.005536
870	Nostoc_sp. 'Peltigera malacea cyanobiont' DB3992	118.365	-2.49058	0.802211	-3.10465	0.00190507	0.0261929
871	Nostoc_sphaeroides	28.5376	-1.75663	0.606821	-2.8948	0.00379398	0.0405855
872	Fischerella_thermalis	89.0042	1.92626	0.621187	3.10093	0.00192914	0.0264029
873	Fischerella_sp. NIES-4106	17.4955	1.86951	0.535727	3.48967	0.000483612	0.0103038
874	Fischerella_sp. PCC 9431	10.1837	2.04256	0.630748	3.23831	0.00120239	0.0194727
875	Aphanizomenon_flos-aquae	61.2606	-2.93501	0.743925	-3.9453	7.96993e-05	0.00303076
876	Scytonema_sp. HK-05	91.7662	-2.65208	0.700998	-3.78329	0.00015477	0.00462642
877	Phormidium_sp. HE10JO	15.33	-2.39395	0.62823	-3.81063	0.000138613	0.00438333
878	Microcoleus_sp. PCC 7113	16.6126	-1.61318	0.510767	-3.15834	0.0015867	0.0233663
879	Trichodesmium_erythraeum	43.5225	1.78869	0.596516	2.99855	0.00271264	0.0329744
880	Gloeocapsopsis_sp. AAB1 = 1H9	40.3966	2.20638	0.544299	4.05361	5.04331e-05	0.00224458
881	Chondrocystis_sp. NIES-4102	16.8512	1.98254	0.600966	3.29891	0.000970597	0.0169525
882	Aphanothece_hegewaldii	20.5843	2.23103	0.631933	3.53049	0.000414798	0.00933426
883	Gloeobacter_kilaueensis	27.0056	-1.64976	0.554788	-2.97367	0.00294261	0.0348492
884	Deinococcus_maricopensis	35.5057	-1.60414	0.510567	-3.14187	0.00167873	0.0241493
885	Deinococcus_aquatilis	27.9257	1.50201	0.531783	2.82448	0.00473568	0.0470048
886	Deinococcus_irradiatisoli	50.0728	-1.89918	0.680102	-2.79249	0.00523034	0.0498556
887	Deinococcus_sp. RL	9.24457	2.04529	0.541981	3.77372	0.00016083	0.00473685
888	Meiothermus_hypogaeus	15.6719	1.64978	0.484323	3.40635	0.000658366	0.0128842
889	Meiothermus_taiwanensis	4.08321	-1.80649	0.485948	-3.71745	0.00020124	0.00552109
890	Thermus_sp. L198	87.8623	-3.62468	0.746629	-4.85473	1.20554e-06	0.000179846
891	Leptolinea_tardivitalis	38.7402	-3.06356	0.566434	-5.4085	6.35551e-08	2.12145e-05
892	Chloroflexus_sp. Y-396-1	9.45136	2.09759	0.541518	3.87354	0.000107265	0.00370715
893	Chloroflexus_Chloroflexales bacterium ZM16-3	76.9405	-2.26572	0.55249	-4.10093	4.11493e-05	0.00198253
894	_Ktedonobacterales bacterium SCAWS-G2	127.928	-2.21844	0.596132	-3.72139	0.000198129	0.00546902
895	Mycoplasma_ovipneumoniae	11.3112	1.98041	0.561081	3.52963	0.000416147	0.00934129
896	Mycoplasma_subdolum	6.52983	1.61137	0.551287	2.92292	0.00346766	0.0384631
897	Mycoplasma_pulmonis	12.0733	1.95072	0.567632	3.43659	0.000589095	0.0118114
898	Mycoplasma_gallinarum	9.46222	1.919	0.544481	3.52446	0.000424349	0.00946645
899	Mycoplasma_buteonis	6.28018	1.42498	0.503442	2.83047	0.00464791	0.0464148
900	Mycoplasma_iners	128.346	-2.2916	0.782045	-2.93026	0.00338674	0.0379773
901	Mycoplasma_cricetuli	5.99535	1.70939	0.539015	3.17132	0.00151749	0.022813
902	Mycoplasma_phocicerebrale	19.3182	2.91785	0.626272	4.65908	3.17626e-06	0.000346982
903	Mycoplasma_wenyonii	9.66722	3.14555	0.698236	4.505	6.63734e-06	0.000573839
904	Mycoplasma_gallinaceum	13.7318	2.61842	0.667714	3.92147	8.80099e-05	0.00325839
905	Mycoplasma_maculosum	11.8404	2.5401	0.595662	4.26434	2.00496e-05	0.00119272
906	Mycoplasma_columbinum	33.7689	-2.49849	0.689062	-3.62593	0.000287926	0.00706105
907	Ureaplasma_diversum	30.1803	-1.98181	0.610282	-3.24738	0.00116474	0.0190952
908	Acholeplasma_brassicae	17.5212	1.48116	0.523857	2.82742	0.00469242	0.0467612
909	Candidatus Phytoplasma_Aster yellows witches'-broom phytoplasma	28.4309	3.11036	0.752518	4.13326	3.57646e-05	0.00179071
910	Spiroplasma_litorale	10.2515	1.36234	0.480838	2.83326	0.00460761	0.0460842
911	Spiroplasma_diminutum	11.1019	1.78833	0.506762	3.52893	0.000417247	0.00935433
912	Spiroplasma_monobiae	5.81739	1.51056	0.539573	2.79954	0.00511755	0.0491203
913	Spiroplasma_syrphidicola	3.912	1.9115	0.593589	3.22024	0.00128084	0.0203402
914	Spiroplasma_endosymbiont of Megaselia nigra	5.50165	2.57541	0.658227	3.91265	9.12876e-05	0.00331078
915	Spiroplasma_floricola	11.9203	1.72942	0.612923	2.8216	0.00477854	0.0471704
916	Spiroplasma_sp. ChiS	2.80042	-2.1917	0.625172	-3.50575	0.000455322	0.0099001
917	Mesoplasma_seiffertii	4.73595	1.58351	0.498326	3.17765	0.00148471	0.022489
918	Mesoplasma_syrphidae	92.4794	-3.01674	0.7402	-4.07558	4.58998e-05	0.00213534
919	Entomoplasma_melaleucae	9.7847	1.92211	0.550594	3.49098	0.000481256	0.010278
920	Anaeroplasma_Tenericutes bacterium MZ-XQ	54.1361	2.74301	0.60675	4.52082	6.15992e-06	0.000555642
921	Candidatus Izimaplasma_sp. HR1	35.7865	1.6158	0.527386	3.06379	0.00218551	0.0286917
922	Candidatus Izimaplasma_sp. ZiA1	28.2153	1.90248	0.619096	3.07299	0.00211927	0.0280881
923	Sutterella_sp. KLE1602	527.078	-2.19522	0.693793	-3.16409	0.00155568	0.0230791
924	Sutterella_megalosphaeroides	3887.26	-2.89048	0.888931	-3.25163	0.00114745	0.0188884
925	Sutterella_parvirubra	3692.2	-2.82554	0.865281	-3.26546	0.00109285	0.0182227
926	Dakarella_massiliensis	208.407	-2.21531	0.604606	-3.66406	0.000248251	0.00637426
927	Parasutterella_excrementihominis	30.2367	-2.05745	0.631238	-3.25939	0.00111654	0.0185389
928	Mesosutterella_multiformis	24.4742	-3.10405	0.762319	-4.07185	4.66407e-05	0.00213918
929	Burkholderia_ubonensis	275.115	-0.992256	0.351292	-2.82459	0.00473405	0.0470048
930	Burkholderia_latens	11.2521	-2.6181	0.59292	-4.41561	1.00726e-05	0.000779219
931	Burkholderia_paludis	4.78643	1.69117	0.603358	2.80293	0.00506406	0.0489758
932	Burkholderia_sp. MSMB1072	3.83248	-1.70256	0.589186	-2.88969	0.00385627	0.0410085
933	Burkholderia_sp. lig30	31.8246	-1.44178	0.469983	-3.06774	0.00215687	0.0284817
934	Burkholderia_Candidatus Burkholderia verschuerenii	83.0333	-3.51268	0.664051	-5.28977	1.22468e-07	3.33674e-05
935	Burkholderia_sp. ST111	18.6512	1.97542	0.685093	2.88344	0.00393362	0.0415613
936	Burkholderia_sp. Bp8963	21.2313	-1.6814	0.551294	-3.04992	0.00228901	0.0296154
937	Burkholderia_sp. Ch1-1	15.8883	-1.51013	0.510482	-2.95825	0.00309388	0.0360253
938	Paraburkholderia_symbiotica	78.6898	-1.49564	0.481888	-3.10371	0.00191109	0.0262556
939	Paraburkholderia_ginsengiterrae	21.7001	-1.29023	0.413833	-3.11776	0.0018223	0.0255023
940	Paraburkholderia_eburnea	22.389	1.46877	0.475369	3.08974	0.0020033	0.027053
941	Paraburkholderia_sp. DHOM06	37.3354	-1.9275	0.516367	-3.7328	0.000189362	0.00529186
942	Paraburkholderia_caffeinilytica	16.4735	-1.61548	0.559776	-2.88594	0.00390242	0.0413528
943	Paraburkholderia_ferrariae	24.2053	-1.51326	0.478497	-3.16254	0.00156399	0.0231453
944	Paraburkholderia_insulsa	6.95964	-1.99401	0.585651	-3.40477	0.000662192	0.0129318
945	Paraburkholderia_sp. BL17N1	10.9062	-2.88182	0.626745	-4.59808	4.26403e-06	0.000419996
946	Paraburkholderia_terricola	3.46953	-1.5021	0.479471	-3.13283	0.0017313	0.0246615
947	Cupriavidus_pauculus	93.6716	-1.35482	0.484189	-2.79811	0.00514024	0.0492573
948	Cupriavidus_sp. WS	16.8275	-1.76286	0.529424	-3.32976	0.000869205	0.0157225
949	Cupriavidus_sp. HMR-1	7.4885	-2.23053	0.606257	-3.67919	0.00023398	0.00615692
950	Cupriavidus_sp. USMAA1020	5.03142	-1.4714	0.521353	-2.82227	0.00476843	0.0471222
951	Caballeronia_turbans	26.757	-2.29233	0.609184	-3.76295	0.000167918	0.00489761
952	Caballeronia_catudaia	29.7735	-1.79857	0.499137	-3.60336	0.000314129	0.00757989
953	Pandoraea_pulmonicola	31.8742	-1.63956	0.532461	-3.07922	0.00207547	0.0277319
954	Pandoraea_norimbergensis	28.8072	-1.16219	0.400294	-2.90333	0.00369214	0.0399464
955	Pandoraea_sp. XY-2	20.6194	-2.15326	0.621253	-3.46599	0.000528278	0.0109703
956	Pandoraea_sp. PE-S2T-3	3.35632	-1.49562	0.508988	-2.93842	0.00329889	0.0375099
957	Ralstonia_pickettii	38.5032	-1.41034	0.386805	-3.64612	0.00026623	0.0066605
958	Polynucleobacter_rarus	14.6436	-1.86398	0.618725	-3.01262	0.00259004	0.0320422
959	Polynucleobacter_cosmopolitanus	32.3392	2.97077	0.657715	4.51681	6.27785e-06	0.000558065
960	Polynucleobacter_difficilis	6.31127	1.91134	0.582759	3.27982	0.00103874	0.0176802
961	Polynucleobacter_victoriensis	10.3614	2.39113	0.637797	3.74904	0.000177514	0.00507081
962	Polynucleobacter_sp. UB-Domo-W1	8.0507	1.60156	0.509438	3.14378	0.00166781	0.024069
963	Polynucleobacter_aenigmaticus	8.88761	-1.83933	0.513704	-3.58053	0.000342901	0.00810804
964	Robbsia_Burkholderiaceae bacterium 26	10.6156	2.11648	0.568681	3.72174	0.000197854	0.00546902
965	Limnobacter_sp. MED105	8.4648	-1.80911	0.457938	-3.95057	7.79666e-05	0.00298375
966	Variovorax_sp. PAMC 28711	51.4616	-2.71515	0.619353	-4.38385	1.16601e-05	0.000844497
967	Variovorax_sp. KBW07	24.8158	-1.39673	0.493053	-2.83281	0.00461405	0.0461021
968	Variovorax_sp. YR752	9.86565	-2.04182	0.627064	-3.25616	0.00112929	0.0186713
969	Acidovorax_sp. Leaf160	54.0832	-1.92719	0.514603	-3.74501	0.000180389	0.00510033
970	Acidovorax_sp. HMWF029	31.7395	-1.52839	0.545205	-2.80332	0.00505787	0.0489624
971	Comamonas_sp. lk	29.9975	-1.54948	0.465842	-3.32619	0.000880408	0.0158694
972	Comamonas_thiooxydans	67.3724	-1.62625	0.507823	-3.2024	0.00136289	0.0212326
973	Comamonas_sp. E6	3.57573	-1.58819	0.521428	-3.04586	0.00232018	0.0298937
974	Limnohabitans_sp. 103DPR2	4.40962	-1.375	0.44414	-3.09587	0.00196236	0.0267561
975	Rhodoferax_sp. IMCC26218	45.4603	-2.01932	0.537468	-3.75709	0.000171901	0.00496538
976	Polaromonas_sp. YR568	28.8136	-1.42313	0.441164	-3.22585	0.00125599	0.0201058
977	Polaromonas_sp. AER18D-145	9.97735	-1.53217	0.469133	-3.26597	0.0010909	0.0182227
978	Hydrogenophaga_flava	16.4355	-1.55492	0.514665	-3.02123	0.00251751	0.0315324
979	Hydrogenophaga_sp. PML113	29.0099	-1.97827	0.59213	-3.34094	0.000834967	0.0152935
980	Hydrogenophaga_sp. IBVHS1	52.4327	-1.82194	0.555325	-3.28086	0.00103492	0.0176557
981	Pelomonas_puraquae	42.3518	-1.26576	0.40529	-3.12309	0.00178961	0.0252407
982	Curvibacter_Comamonadaceae bacterium SYSU G00088	16.5112	-1.88597	0.483637	-3.89957	9.63654e-05	0.00346704
983	Curvibacter_Comamonadaceae bacterium CCH4-C5	6.48345	-1.20078	0.392451	-3.05969	0.00221567	0.0289822
984	Curvibacter_sp. PAE-UM	23.6372	-1.1941	0.367957	-3.24521	0.00117364	0.019182
985	Delftia_acidovorans	45.4585	-1.7855	0.474441	-3.76338	0.000167635	0.00489729
986	Delftia_lacustris	9.48177	-2.67501	0.659636	-4.05528	5.00743e-05	0.00223968
987	Delftia_tsuruhatensis	24.8897	-1.79877	0.599745	-2.99922	0.00270674	0.0329432
988	Delftia_sp. ZNC0008	8.58901	-1.66828	0.50219	-3.32201	0.000893711	0.016077
989	Delftia_sp. RIT313	5.7086	-2.0166	0.565398	-3.5667	0.000361511	0.00841892
990	Delftia_sp. GW456-R20	5.66177	-1.71016	0.605128	-2.82611	0.00471174	0.0468445
991	Ottowia_sp. oral taxon 894	6.13006	1.58894	0.547861	2.90027	0.00372841	0.0401462
992	Lampropedia_cohaerens	32.3831	-2.15308	0.516737	-4.16669	3.09055e-05	0.00162886
993	Melaminivora_sp. SC2-9	18.1759	-1.16765	0.405644	-2.87852	0.00399543	0.0419439
994	Brachymonas_chironomi	24.9522	-1.70994	0.505675	-3.38149	0.000720931	0.0136931
995	Brachymonas_denitrificans	23.8047	-1.49921	0.514098	-2.91619	0.00354339	0.0388974
996	Serpentinomonas_mccroryi	20.2941	-2.02701	0.527406	-3.84336	0.000121361	0.0039415
997	Massilia_glaciei	37.5439	-1.84685	0.464827	-3.97321	7.09101e-05	0.00278465
998	Janthinobacterium_sp. S3-2	31.8445	-1.97799	0.522511	-3.78554	0.000153373	0.00459992
999	Janthinobacterium_sp. HH106	3.58462	-1.63816	0.543545	-3.01384	0.00257967	0.0319579
1000	Herbaspirillum_sp. CF444	24.4729	-1.76242	0.495467	-3.55708	0.000375001	0.0086107
1001	Herbaspirillum_sp. XFZ15 10_5	37.5087	-2.05721	0.544303	-3.77953	0.000157123	0.00466806
1002	Herbaspirillum_sp. GW103	15.1907	-1.79873	0.396405	-4.5376	5.68968e-06	0.00052593
1003	Herbaspirillum_aquaticum	13.1891	-1.49377	0.490218	-3.04717	0.0023101	0.0297851
1004	Herbaspirillum_frisingense	4.29946	-1.55317	0.498709	-3.11438	0.00184334	0.0256772
1005	Herbaspirillum_huttiense	14.1903	-2.49405	0.57567	-4.33243	1.47473e-05	0.00100689
1006	Duganella_sp. BK054	32.3762	-1.53824	0.49634	-3.09917	0.00194062	0.02654
1007	Noviherbaspirillum_massiliense	31.9456	-1.61312	0.57209	-2.8197	0.00480688	0.0473465
1008	Undibacterium_pigrum	23.8352	-1.96007	0.534307	-3.66843	0.000244043	0.00632022
1009	Achromobacter_xylosoxidans	259.337	-2.18093	0.548334	-3.97737	6.96806e-05	0.00274834
1010	Achromobacter_arsenitoxydans	22.1322	-1.71484	0.530509	-3.23244	0.00122737	0.019753
1011	Bordetella_bronchialis	31.9049	1.44222	0.480422	3.00199	0.00268225	0.0327989
1012	Bordetella_bronchiseptica	102.582	-2.0144	0.579242	-3.47765	0.000505837	0.0106515
1013	Bordetella_sp. 3d-2-2	16.3687	-1.6038	0.475722	-3.3713	0.000748134	0.0140616
1014	Bordetella_trematum	29.7202	-1.40001	0.48991	-2.85768	0.00426753	0.0438554
1015	Bordetella_holmesii	31.8339	-2.62519	0.51532	-5.0943	3.50027e-07	6.93322e-05
1016	Bordetella_sp. HZ20	7.8428	1.55236	0.481806	3.22197	0.00127313	0.0202902
1017	Azohydromonas_australica	100.144	-1.36878	0.412472	-3.31847	0.000905105	0.0162226
1018	Alcaligenes_sp. 393	3.31661	1.54613	0.52403	2.95045	0.00317307	0.0366007
1019	Alcaligenes_aquatilis	6.23887	-1.80536	0.584778	-3.08726	0.00202011	0.0271735
1020	Candidimonas_bauzanensis	38.6358	-1.78571	0.519608	-3.43665	0.00058896	0.0118114
1021	Taylorella_equigenitalis	28.0029	1.94679	0.582715	3.34089	0.000835098	0.0152935
1022	Basilea_psittacipulmonis	24.8296	2.2703	0.632521	3.58929	0.00033158	0.00788487
1023	Kerstersia_gyiorum	12.1364	-2.78146	0.60714	-4.58125	4.62207e-06	0.000450339
1024	Ideonella_sp. KYPY4	39.4021	-1.33808	0.423842	-3.15703	0.00159387	0.0234076
1025	Aquabacterium_parvum	18.7458	-1.16597	0.413078	-2.82265	0.0047629	0.0471158
1026	Thiomonas_sp. X19	24.2963	-1.59654	0.472007	-3.38244	0.000718447	0.0136603
1027	Thiomonas_sp. FB-Cd	34.0215	-1.66633	0.595907	-2.7963	0.00516916	0.0494225
1028	Mitsuaria_sp. HWN-4	30.8914	-2.02923	0.458661	-4.42426	9.6774e-06	0.000766197
1029	Roseateles_sp. YR242	46.5507	-2.14486	0.544878	-3.93641	8.27084e-05	0.00311887
1030	Roseateles_depolymerans	123.499	-3.30306	0.630378	-5.23981	1.60743e-07	4.07552e-05
1031	Roseateles_aquatilis	43.2107	-1.48796	0.466563	-3.1892	0.00142667	0.0219605
1032	Xylophilus_sp. Leaf220	19.0442	-1.23578	0.43945	-2.8121	0.00492192	0.0481033
1033	Neisseria_meningitidis	612.732	-1.99065	0.70916	-2.80705	0.00499974	0.0485882
1034	Neisseria_sp. HMSC056A03	44.0003	2.03592	0.683697	2.9778	0.00290322	0.0344733
1035	Neisseria_sp. HMSC066H01	47.3669	2.46648	0.668574	3.68917	0.000224988	0.00595508
1036	Neisseria_sp. HMSC069H12	37.6159	2.18374	0.715283	3.05297	0.00226585	0.0294074
1037	Neisseria_sp. oral taxon 014	40.7697	2.303	0.702258	3.27941	0.00104023	0.0176888
1038	Neisseria_sp. N95_16	3.94809	-2.02958	0.632973	-3.20643	0.00134394	0.0210282
1039	Vitreoscilla_stercoraria	6.07457	-1.45581	0.483716	-3.00964	0.00261556	0.0322709
1040	Alysiella_crassa	18.4456	-2.22485	0.646506	-3.44135	0.000578826	0.0117088
1041	Iodobacter_sp. BJB302	28.2409	1.48968	0.524413	2.84066	0.00450198	0.0455889
1042	Nitrosomonas_sp. Nm33	29.4832	2.68119	0.655933	4.0876	4.35862e-05	0.00206161
1043	Nitrosomonas_sp. Is79A3	12.6712	-1.82269	0.573076	-3.18053	0.00147006	0.0223799
1044	Nitrosomonas_sp. AL212	6.00335	1.41584	0.465861	3.03919	0.00237212	0.0302815
1045	Nitrosospira_sp. Nsp13	10.5242	-1.85133	0.616734	-3.00182	0.00268368	0.0327989
1046	Methylophilus_sp. TWE2	38.5275	-2.74142	0.708939	-3.86694	0.00011021	0.00373327
1047	Methylophilus_methylotrophus	29.8417	-4.3727	0.68701	-6.36483	1.95512e-10	2.93676e-07
1048	Methylovorus_Methylophilaceae bacterium 11	11.4239	-2.73616	0.678356	-4.03352	5.49483e-05	0.00235607
1049	Thauera_chlorobenzoica	14.2863	-1.81863	0.492569	-3.69213	0.000222388	0.00590526
1050	Thauera_sp. SWB20	7.56319	-2.36289	0.533461	-4.42936	9.45136e-06	0.000755622
1051	Propionivibrio_dicarboxylicus	71.0582	-1.22638	0.432047	-2.83853	0.00453221	0.0457148
1052	Candidatus Kinetoplastibacterium_sorsogonicusi	23.9975	2.37812	0.612918	3.87999	0.00010446	0.0036561
1053	Candidatus Kinetoplastibacterium_crithidii	25.932	4.2313	0.635653	6.65662	2.80195e-11	7.21503e-08
1054	Candidatus Kinetoplastibacterium_blastocrithidii	9.62201	2.32482	0.65248	3.56305	0.000366568	0.00849279
1055	Escherichia_sp. MOD1-EC5457	4.66266	-1.96876	0.548658	-3.58832	0.000332819	0.0079039
1056	Klebsiella_pneumoniae	31906.8	-3.85019	0.745236	-5.1664	2.38643e-07	5.24579e-05
1057	Klebsiella_quasipneumoniae	950.002	-4.30809	0.705532	-6.10617	1.02053e-09	8.75952e-07
1058	Klebsiella_aerogenes	440.52	-2.17986	0.537674	-4.05424	5.0297e-05	0.00224407
1059	Klebsiella_variicola	994.52	-3.71237	0.74291	-4.99707	5.82072e-07	0.000107611
1060	Klebsiella_quasivariicola	24.5837	-3.04814	0.644214	-4.73156	2.22803e-06	0.000278671
1061	Enterobacter_roggenkampii	622.316	-2.38162	0.81682	-2.91572	0.0035487	0.0389261
1062	Enterobacter_sp. R4-368	9.05968	-1.91744	0.599155	-3.20024	0.00137315	0.021282
1063	Enterobacter_sp. ku-bf2	6.77095	-1.75458	0.58543	-2.99707	0.00272584	0.0330264
1064	Enterobacter_sp. A8	38.2552	-2.60152	0.820579	-3.17035	0.00152255	0.0228509
1065	Enterobacter_sp. Bisph2	4.81449	-1.69002	0.566486	-2.98334	0.00285124	0.0339905
1066	Enterobacter_sp. T1-1	86.6536	-4.05469	0.797195	-5.08619	3.65319e-07	7.15747e-05
1067	Citrobacter_freundii	413.983	-1.9999	0.628359	-3.18274	0.00145891	0.0223043
1068	Citrobacter_youngae	114.93	-2.59951	0.679596	-3.82509	0.000130726	0.00417791
1069	Citrobacter_gillenii	9.20163	-1.63627	0.544697	-3.004	0.00266451	0.0327378
1070	Citrobacter_werkmanii	467.909	-5.23404	0.815818	-6.41569	1.40183e-10	2.52679e-07
1071	Citrobacter_portucalensis	101.182	-2.18109	0.697706	-3.12609	0.00177146	0.0250709
1072	Citrobacter_pasteurii	42.7646	-1.84768	0.526899	-3.50671	0.000453686	0.00988837
1073	Kosakonia_Enterobacteriaceae bacterium B14	48.2511	2.26954	0.653861	3.47098	0.000518559	0.010856
1074	Kosakonia_Type-C symbiont of Plautia stali	8.73106	-2.22534	0.5735	-3.88028	0.000104337	0.0036561
1075	Kosakonia_Type-D symbiont of Plautia stali	7.4307	-1.58219	0.488245	-3.24057	0.00119292	0.019388
1076	Candidatus Blochmannia_Blochmannia endosymbiont of Polyrhachis (Hedomyrma) turneri	6.60763	1.96742	0.52519	3.74611	0.000179601	0.00510033
1077	Candidatus Regiella_insecticola	18.402	-1.97843	0.55773	-3.5473	0.000389206	0.00886908
1078	Candidatus Tachikawaea_gelatinosa	27.2095	2.16787	0.634317	3.41765	0.000631649	0.0124704
1079	Candidatus Gullanella_endobia	18.6069	2.38243	0.62783	3.79471	0.000147818	0.00449775
1080	Candidatus Blochmannia_secondary endosymbiont of Trabutina mannipara	10.3761	2.37115	0.575907	4.11724	3.83438e-05	0.00187303
1081	Kosakonia_cowanii	121.07	-2.97098	0.60139	-4.94019	7.8046e-07	0.000133764
1082	Kosakonia_sp. S29	45.7907	-1.66331	0.546247	-3.04498	0.00232696	0.0299382
1083	Kosakonia_sacchari	47.7849	-2.20373	0.649608	-3.3924	0.000692827	0.013333
1084	Kosakonia_sp. CCTCC M2018092	27.5936	-2.65386	0.605653	-4.38181	1.17695e-05	0.000845204
1085	Kluyvera_cryocrescens	336.923	1.97185	0.689603	2.8594	0.00424439	0.0437612
1086	Kluyvera_georgiana	345.362	-3.14336	0.725526	-4.33253	1.47404e-05	0.00100689
1087	Atlantibacter_hermannii	63.398	-1.44996	0.515314	-2.81375	0.00489676	0.0480347
1088	Izhakiella_capsodis	58.2058	1.91452	0.564685	3.39042	0.000697853	0.0133694
1089	Siccibacter_colletis	75.5443	-1.76161	0.606956	-2.90236	0.00370357	0.0399742
1090	Candidatus Moranella_endobia	24.7509	2.66425	0.688463	3.86985	0.000108901	0.00371321
1091	Serratia_sp. TEL	3.50634	-1.74677	0.586116	-2.98025	0.00288013	0.0342669
1092	Serratia_sp. 506_PEND	5.71394	-3.22849	0.691455	-4.66913	3.02483e-06	0.00033656
1093	Yersinia_aldovae	37.134	1.57818	0.555831	2.83932	0.00452097	0.0456785
1094	Yersinia_ruckeri	41.385	1.82505	0.615171	2.96674	0.00300977	0.0353991
1095	Yersinia_aleksiciae	3.11214	-2.09395	0.595178	-3.51819	0.000434508	0.00963346
1096	Rahnella_sp. Larv3_ips	8.52841	1.85627	0.554414	3.34816	0.000813496	0.0150569
1097	Pantoea_sp. LMG 27579	35.9672	2.57916	0.616034	4.18672	2.8302e-05	0.00153196
1098	Pantoea_sp. AS-PWVM4	32.1302	2.24605	0.564807	3.97667	6.98865e-05	0.00275045
1099	Pantoea_eucrina	32.4732	1.96666	0.587376	3.34822	0.000813329	0.0150569
1100	Pantoea_sp. At-9b	22.3172	1.39616	0.484763	2.88009	0.00397556	0.0418083
1101	Pantoea_sp. JKS000250	3.92785	1.77874	0.602	2.95472	0.00312957	0.0363002
1102	Pantoea_deleyi	22.0118	-2.08034	0.631636	-3.29358	0.000989211	0.0171429
1103	Pantoea_sp. BL1	5.45488	-1.73	0.575802	-3.00451	0.00266012	0.0327378
1104	Erwinia_toletana	82.7977	2.58778	0.633698	4.08362	4.43404e-05	0.00207594
1105	Erwinia_piriflorinigrans	17.0268	-1.49533	0.523731	-2.85516	0.00430153	0.044054
1106	Erwinia_Candidatus Erwinia haradaeae	17.8949	3.44763	0.698739	4.93408	8.05312e-07	0.000135661
1107	Buchnera_aphidicola	94.9022	1.90446	0.540318	3.5247	0.000423965	0.00946645
1108	Pectobacterium_sp. CFBP5663	20.0357	3.06442	0.726133	4.22018	2.44102e-05	0.0013707
1109	Pectobacterium_atrosepticum	11.7604	-1.93729	0.593329	-3.26512	0.00109418	0.0182279
1110	Dickeya_sp. S29	29.5802	1.49987	0.520353	2.88241	0.00394643	0.0416478
1111	Dickeya_sp. FVG10-MFV-A16	2.05967	-1.74206	0.572309	-3.04391	0.00233522	0.029979
1112	Xenorhabdus_beddingii	28.3805	2.71149	0.670403	4.04456	5.24208e-05	0.00229899
1113	Xenorhabdus_hominickii	26.9421	1.77841	0.60702	2.92975	0.00339236	0.0379773
1114	Xenorhabdus_szentirmaii	28.505	1.81713	0.551413	3.2954	0.000982807	0.017083
1115	Xenorhabdus_japonica	11.923	-2.17548	0.52048	-4.17976	2.91822e-05	0.00156476
1116	Xenorhabdus_thuongxuanensis	19.5221	3.27545	0.710659	4.60903	4.0455e-06	0.000411978
1117	Xenorhabdus_cabanillasii	9.48876	1.87847	0.54407	3.45262	0.000555169	0.0113586
1118	Proteus_vulgaris	18.7757	1.67977	0.501887	3.34692	0.000817161	0.015107
1119	Proteus_columbae	12.9782	2.35274	0.597306	3.93892	8.18475e-05	0.00309937
1120	Proteus_hauseri	28.0147	1.47195	0.514719	2.85971	0.00424026	0.0437604
1121	Proteus_genomosp. 4	14.9381	-2.08464	0.640473	-3.25484	0.00113455	0.0187274
1122	Photorhabdus_thracensis	21.1457	2.10152	0.654865	3.20908	0.0013316	0.0209012
1123	Photorhabdus_asymbiotica	43.4138	3.0108	0.654198	4.60229	4.1788e-06	0.00041846
1124	Photorhabdus_sp. CRCIA-P01	5.16097	-1.52564	0.512793	-2.97515	0.00292845	0.0347272
1125	Arsenophonus_Candidatus Arsenophonus lipoptenae	13.9033	2.65971	0.590218	4.50632	6.59624e-06	0.000573839
1126	Arsenophonus_endosymbiont of Bemisia tabaci	4.88052	-1.67217	0.533637	-3.13354	0.00172712	0.0246487
1127	Arsenophonus_endosymbiont of Aleurodicus dispersus	8.14383	1.55595	0.54583	2.85062	0.00436345	0.0444879
1128	Edwardsiella_tarda	70.9066	-1.82307	0.387956	-4.69916	2.61237e-06	0.000299923
1129	Edwardsiella_piscicida	20.3714	-2.68569	0.754767	-3.5583	0.000373265	0.00858175
1130	Edwardsiella_hoshinae	14.9321	-1.53791	0.480333	-3.20177	0.00136587	0.0212367
1131	Leminorella_grimontii	67.6603	2.28622	0.615489	3.71447	0.000203626	0.005536
1132	Obesumbacterium_Enterobacterales bacterium CwR94	13.8957	-1.58395	0.504975	-3.1367	0.0017086	0.0244619
1133	Pseudomonas_anguilliseptica	23.1693	2.13906	0.585207	3.65522	0.000256957	0.00651128
1134	Pseudomonas_tolaasii	679.212	-3.70981	0.900064	-4.12172	3.76061e-05	0.00185712
1135	Pseudomonas_veronii	13.5707	2.13347	0.645071	3.30734	0.000941877	0.0166281
1136	Pseudomonas_costantinii	8.088	2.08629	0.571833	3.64842	0.00026386	0.00665186
1137	Pseudomonas_caricapapayae	10.1489	2.4337	0.627137	3.88065	0.000104179	0.0036561
1138	Pseudomonas_caspiana	20.8327	-2.80979	0.517473	-5.42983	5.64082e-08	1.91841e-05
1139	Pseudomonas_putida	446.299	-1.49705	0.483392	-3.09696	0.00195515	0.0266982
1140	Pseudomonas_taetrolens	14.5293	2.71745	0.658902	4.1242	3.7202e-05	0.00184729
1141	Pseudomonas_saudiphocaensis	21.4611	1.43406	0.509707	2.81349	0.00490074	0.0480347
1142	Pseudomonas_sp. StFLB209	31.4421	1.73463	0.568725	3.05004	0.00228813	0.0296154
1143	Pseudomonas_sp. PH1b	25.4033	-1.38609	0.469537	-2.95203	0.00315694	0.0365472
1144	Pseudomonas_alcaliphila	21.6744	-2.114	0.528133	-4.00279	6.26001e-05	0.00254137
1145	Pseudomonas_sp. S9	3.77362	-1.55206	0.522914	-2.9681	0.00299648	0.0352786
1146	Pseudomonas_sp. CBZ-4	8.78858	1.50039	0.500824	2.99585	0.00273685	0.0331308
1147	Pseudomonas_punonensis	11.0677	1.68415	0.559898	3.00796	0.00263004	0.0324258
1148	Pseudomonas_sp. FeS53a	9.13566	-2.01994	0.648988	-3.11245	0.00185544	0.0258058
1149	Pseudomonas_sp. EpS/L25	38.9684	-1.74238	0.56483	-3.08478	0.00203704	0.0273401
1150	Pseudomonas_sp. FW305-25	11.1482	1.75062	0.61243	2.85849	0.00425666	0.0438007
1151	Pseudomonas_delhiensis	14.5409	-1.52929	0.510726	-2.99435	0.00275026	0.0332325
1152	Pseudomonas_sp. BMS12	30.7735	-1.80593	0.604906	-2.98547	0.0028314	0.0338579
1153	Pseudomonas_sp. 2588-5	24.8213	2.16054	0.591121	3.65498	0.0002572	0.00651128
1154	Pseudomonas_sp. 478	6.43499	2.53219	0.601695	4.20844	2.57144e-05	0.00142436
1155	Pseudomonas_kunmingensis	4.89836	-2.20183	0.549064	-4.01014	6.06817e-05	0.00250869
1156	Pseudomonas_sp. Irchel s3f10	5.38242	-2.32185	0.599811	-3.87097	0.000108402	0.00371321
1157	Pseudomonas_sp. AOB-7	18.2384	-1.68338	0.474661	-3.54648	0.000390409	0.00887775
1158	Pseudomonas_sp. NC02	2.76916	-1.59524	0.568106	-2.808	0.00498509	0.0484923
1159	Pseudomonas_songnenensis	11.2271	-1.81597	0.587968	-3.08855	0.00201134	0.0271057
1160	Pseudomonas_sp. LB-090624	5.20944	-1.52877	0.536471	-2.84967	0.00437642	0.044593
1161	Pseudomonas_granadensis	3.64754	-1.70318	0.603516	-2.82209	0.00477121	0.0471238
1162	Pseudomonas_sp. FSL W5-0299	6.08539	-1.92836	0.568973	-3.3892	0.00070097	0.0133973
1163	Pseudomonas_sp. PI11	3.04808	-1.46061	0.513912	-2.84215	0.0044811	0.0454284
1164	Pseudomonas_sp. MWU12-2115	4.0357	-1.81067	0.511209	-3.54194	0.000397201	0.0089944
1165	Pseudomonas_sp. Root562	10.7082	-2.21426	0.526199	-4.20803	2.57609e-05	0.00142436
1166	Pseudomonas_saponiphila	3.19059	-1.47431	0.515774	-2.85844	0.00425736	0.0438007
1167	Pseudomonas_sp. PAMC 26793	13.1904	-4.01654	0.755259	-5.3181	1.04857e-07	3.04847e-05
1168	Pseudomonas_sp. R3-18-08	1.90871	-1.56125	0.536675	-2.90911	0.00362458	0.039524
1169	Pseudomonas_sp. 8 R 14	2.75413	-1.83471	0.623305	-2.94352	0.00324506	0.037138
1170	Pseudomonas_sp. AP19	6.57213	2.39228	0.620813	3.85346	0.000116462	0.00385887
1171	Pseudomonas_sp. CMR5c	2.51917	-2.04312	0.604609	-3.37925	0.000726837	0.0137618
1172	Pseudomonas_sp. TTU2014-096BSC	2.88021	-1.86427	0.595742	-3.12932	0.00175213	0.024907
1173	Pseudomonas_sp. NBRC 111125	4.88924	-1.94663	0.636156	-3.05999	0.00221344	0.028974
1174	Acinetobacter_haemolyticus	79.2059	2.85314	0.675853	4.22154	2.42641e-05	0.00136822
1175	Acinetobacter_piscicola	48.821	2.29968	0.605133	3.80028	0.000144532	0.00445031
1176	Acinetobacter_sp. MB5	5.29119	1.78837	0.547192	3.26826	0.0010821	0.0181511
1177	Acinetobacter_sp. CFCC 10889	62.7345	2.94585	0.701488	4.19943	2.67587e-05	0.00146604
1178	Acinetobacter_tjernbergiae	22.7498	1.83229	0.59218	3.09415	0.0019738	0.026821
1179	Acinetobacter_gandensis	32.1765	3.56672	0.69138	5.15884	2.48485e-07	5.33298e-05
1180	Acinetobacter_sp. WCHAc060012	41.7502	-2.24583	0.599318	-3.7473	0.000178747	0.00509797
1181	Acinetobacter_sp. NIPH 298	7.37708	2.34093	0.617451	3.79127	0.000149878	0.00453281
1182	Acinetobacter_sp. yr461	9.81093	2.18602	0.68	3.21473	0.00130565	0.0206442
1183	Acinetobacter_parvus	10.9421	2.26313	0.600929	3.76605	0.000165853	0.0048689
1184	Acinetobacter_sp. CFCC 11171	4.03827	1.66007	0.574903	2.88756	0.0038824	0.0411868
1185	Acinetobacter_sp. NIPH 1867	24.0421	2.74297	0.71249	3.84984	0.000118196	0.00389484
1186	Psychrobacter_phenylpyruvicus	57.6019	2.09879	0.67524	3.10821	0.00188221	0.0259578
1187	Psychrobacter_sp. P11G3	25.3364	2.00973	0.679121	2.95931	0.00308324	0.0359478
1188	Psychrobacter_piechaudii	31.3061	2.88621	0.679783	4.24579	2.17827e-05	0.00125844
1189	Psychrobacter_sp. 1501(2011)	28.0911	-2.44375	0.658828	-3.70924	0.000207883	0.00560941
1190	Psychrobacter_sp. G	20.5308	2.30728	0.725157	3.18177	0.00146378	0.0223221
1191	Psychrobacter_pasteurii	29.5433	2.11034	0.695406	3.03468	0.00240788	0.0306728
1192	Psychrobacter_piscatorii	8.75402	1.95688	0.66082	2.96129	0.00306358	0.0357957
1193	Moraxella_boevrei	9.3559	2.06998	0.59987	3.45071	0.000559109	0.0113987
1194	Moraxella_bovoculi	6.33945	1.69907	0.533502	3.18475	0.00144879	0.0222062
1195	Moraxella_nonliquefaciens	8.77494	1.38358	0.450227	3.07307	0.00211867	0.0280881
1196	Moraxella_oblonga	28.0588	3.08749	0.632847	4.87873	1.06772e-06	0.000163099
1197	Moraxella_bovis	8.46863	-1.81358	0.633412	-2.86319	0.00419402	0.0434716
1198	Perlucidibaca_aquatica	7.75405	-1.52015	0.491317	-3.09403	0.00197456	0.026821
1199	Succinivibrio_dextrinosolvens	32763.2	3.38079	0.994375	3.39991	0.000674074	0.0130929
1200	Anaerobiospirillum_succiniciproducens	1306.83	3.29411	0.92896	3.54602	0.000391098	0.00887851
1201	Succinatimonas_hippei	737.556	2.78189	0.83313	3.33908	0.000840564	0.0153383
1202	Anaerobiospirillum_Succinivibrionaceae bacterium WG-1	428.466	3.14627	0.814591	3.86239	0.000112281	0.00376885
1203	Succinimonas_amylolytica	184.594	2.73864	0.706971	3.87376	0.000107167	0.00370715
1204	Aeromonas_jandaei	21.5919	1.77951	0.574549	3.09723	0.00195337	0.026694
1205	Aeromonas_sobria	23.812	1.65724	0.506914	3.26928	0.00107822	0.0181464
1206	Aeromonas_eucrenophila	20.1887	1.92569	0.602376	3.19682	0.00138954	0.0214623
1207	Aeromonas_sp. ASNIH8	2.0998	-1.38881	0.493257	-2.81559	0.00486881	0.0478455
1208	Tolumonas_auensis	30.9636	2.1198	0.571202	3.71112	0.000206344	0.00559302
1209	Marinobacter_sp. NP-4(2019)	26.6433	1.85706	0.598021	3.10534	0.00190058	0.0261511
1210	Marinobacter_hydrocarbonoclasticus	26.1026	-2.21882	0.576476	-3.84894	0.000118629	0.00389983
1211	Marinobacter_litoralis	8.90943	1.62947	0.515063	3.16363	0.00155814	0.0230966
1212	Marinobacter_nitratireducens	10.2861	-1.59791	0.46475	-3.43823	0.000585541	0.0117663
1213	Alteromonas_facilis	54.584	3.43197	0.655273	5.23747	1.62795e-07	4.07552e-05
1214	Alteromonas_sp. KUL49	84.4529	3.10257	0.714854	4.34014	1.42389e-05	0.000983358
1215	Alteromonas_aestuariivivens	18.6238	1.60391	0.561932	2.85427	0.00431358	0.0441272
1216	Alteromonas_sp. V450	9.45421	-1.74125	0.533104	-3.26626	0.00108979	0.0182222
1217	Alteromonas_confluentis	43.616	2.56892	0.599674	4.28386	1.8368e-05	0.0011445
1218	Alteromonas_sp. I10	3.95199	2.1174	0.677259	3.12643	0.00176943	0.0250709
1219	Catenovulum_agarivorans	106.809	1.9585	0.637157	3.07382	0.0021134	0.0280753
1220	Catenovulum_maritimum	90.1437	3.41461	0.723172	4.72171	2.33872e-06	0.00028376
1221	Paraglaciecola_psychrophila	26.2738	1.49431	0.52052	2.87081	0.00409423	0.0427569
1222	Paraglaciecola_polaris	12.6766	-2.15159	0.587108	-3.66472	0.000247608	0.00636681
1223	Catenovulum_Alteromonadaceae bacterium ALS 81	77.1313	3.22488	0.761158	4.23681	2.2672e-05	0.00129324
1224	Agarivorans_albus	62.075	2.6161	0.6874	3.80579	0.000141354	0.00442344
1225	Agarivorans_gilvus	27.3036	2.79542	0.566028	4.93866	7.8663e-07	0.000133764
1226	Salinimonas_chungwhensis	55.9594	2.95952	0.715481	4.13641	3.52775e-05	0.00177766
1227	Bowmanella_denitrificans	62.7233	2.9392	0.618638	4.75109	2.02325e-06	0.000262209
1228	Gayadomonas_joobiniege	36.6176	2.74416	0.638979	4.2946	1.75008e-05	0.00111075
1229	Pseudoalteromonas_byunsanensis	48.3515	2.71564	0.706795	3.84218	0.000121944	0.00395145
1230	Pseudoalteromonas_sp. NBT06-2	66.8951	2.04745	0.645352	3.17261	0.00151074	0.0227495
1231	Pseudoalteromonas_sp. A601	39.5648	3.2256	0.715707	4.50688	6.57891e-06	0.000573839
1232	Pseudoalteromonas_piscicida	62.4442	3.21152	0.682689	4.70422	2.54834e-06	0.000294448
1233	Pseudoalteromonas_prydzensis	42.2537	3.0862	0.720189	4.28526	1.82522e-05	0.00114235
1234	Pseudoalteromonas_ruthenica	14.6063	2.0629	0.650807	3.16975	0.0015257	0.0228601
1235	Pseudoalteromonas_sp. BSi20652	32.3868	2.7592	0.702043	3.93024	8.48605e-05	0.00318006
1236	Pseudoalteromonas_sp. A757	14.4408	1.7006	0.591347	2.8758	0.00403009	0.0422231
1237	Pseudoalteromonas_sp. H71	47.1567	2.31939	0.77267	3.00179	0.00268396	0.0327989
1238	Pseudoalteromonas_sp. H105	32.5489	3.20077	0.669468	4.78107	1.74364e-06	0.000229018
1239	Pseudoalteromonas_sp. SK18	31.2124	3.19466	0.771473	4.14099	3.45815e-05	0.00175586
1240	Pseudoalteromonas_sp. CO109Y	6.11586	2.95021	0.73179	4.0315	5.54216e-05	0.00235607
1241	Pseudoalteromonas_sp. T1lg48	10.4933	-1.70587	0.592011	-2.88148	0.0039581	0.0416976
1242	Pseudoalteromonas_shioyasakiensis	13.9565	2.02507	0.6257	3.23649	0.00121011	0.0195276
1243	Pseudoalteromonas_arabiensis	16.6272	2.85636	0.66979	4.26456	2.00295e-05	0.00119272
1244	Pseudoalteromonas_sp. 3D05	24.4885	2.72541	0.597425	4.56193	5.06861e-06	0.000480851
1245	Pseudoalteromonas_sp. P1-16-1b	15.73	-2.48701	0.723134	-3.43922	0.000583403	0.0117573
1246	Pseudoalteromonas_sp. TAB23	8.74101	2.75192	0.716668	3.83987	0.000123098	0.00396222
1247	Pseudoalteromonas_sp. TB41	3.72438	-1.84359	0.609521	-3.02466	0.00248912	0.0313532
1248	Pseudoalteromonas_sp. BSi20495	21.6379	-4.12876	0.732589	-5.63586	1.7419e-08	7.88885e-06
1249	Algicola_sagamiensis	73.491	2.32067	0.699591	3.31718	0.000909305	0.0162763
1250	Shewanella_woodyi	20.8727	3.70023	0.713261	5.18777	2.12823e-07	4.91478e-05
1251	Shewanella_piezotolerans	37.7278	2.55764	0.696042	3.67455	0.000238271	0.00620642
1252	Shewanella_psychrophila	39.254	2.21046	0.684261	3.23044	0.00123601	0.0198566
1253	Shewanella_marina	40.7352	2.11312	0.719351	2.93754	0.00330827	0.0375397
1254	Shewanella_vesiculosa	46.6756	2.31979	0.762586	3.04201	0.00235007	0.0301067
1255	Shewanella_carassii	20.8881	-1.89629	0.608692	-3.11535	0.00183726	0.025632
1256	Shewanella_sp. MR-4	11.0972	-1.7461	0.602767	-2.89681	0.00376983	0.040351
1257	Shewanella_pacifica	8.07484	2.4704	0.672046	3.67594	0.000236972	0.00619046
1258	Shewanella_sp. ECSMB14101	26.6762	2.16365	0.747626	2.89402	0.00380344	0.0406341
1259	Shewanella_indica	9.2992	2.53428	0.655439	3.86653	0.000110393	0.00373327
1260	Shewanella_denitrificans	23.053	-1.73671	0.558083	-3.11191	0.00185879	0.0258064
1261	Shewanella_oneidensis	27.7767	2.37274	0.663736	3.57482	0.000350469	0.008247
1262	Shewanella_sp. FDAARGOS_354	11.1592	2.83418	0.773678	3.66325	0.000249031	0.00638518
1263	Idiomarina_planktonica	47.9275	3.19377	0.72547	4.40235	1.07085e-05	0.000798572
1264	Idiomarina_aquimaris	6.2036	-2.7081	0.564659	-4.79599	1.61875e-06	0.000221975
1265	Idiomarina_piscisalsi	35.2323	2.19818	0.725288	3.03077	0.00243933	0.0309607
1266	Idiomarina_sp. MD25a	24.4863	2.68631	0.659406	4.07383	4.62467e-05	0.00213692
1267	Idiomarina_homiensis	53.059	2.74106	0.722202	3.79542	0.000147396	0.00449775
1268	Idiomarina_sp. 29L	25.5056	2.74613	0.713724	3.84761	0.000119278	0.00389983
1269	Idiomarina_sp. A28L	33.0929	2.8527	0.616061	4.63055	3.64689e-06	0.000382182
1270	Idiomarina_loihiensis	4.04539	-1.34035	0.477112	-2.80929	0.00496514	0.0484004
1271	Idiomarina_baltica	7.69642	2.62196	0.609518	4.30169	1.69498e-05	0.00109031
1272	Aliidiomarina_haloalkalitolerans	20.6715	1.74563	0.624203	2.79658	0.00516467	0.0494126
1273	Aliidiomarina_shirensis	35.0046	2.61673	0.6482	4.03692	5.41583e-05	0.00234574
1274	Aliidiomarina_iranensis	7.47373	1.37515	0.481964	2.85323	0.0043278	0.0442225
1275	Aliidiomarina_Idiomarinaceae bacterium HL-53	55.5642	2.43175	0.750578	3.23984	0.00119598	0.0194038
1276	Colwellia_sp. 75C3	14.4081	2.30471	0.51009	4.51825	6.23535e-06	0.000558065
1277	Colwellia_sp. Bin11-node4	86.0018	2.15447	0.749201	2.87569	0.0040314	0.0422231
1278	Colwellia_sp. Arc7-635	74.7102	2.80314	0.757236	3.7018	0.000214072	0.0057335
1279	Colwellia_polaris	61.8871	2.72429	0.688953	3.95424	7.67776e-05	0.00295318
1280	Colwellia_sp. UCD-KL20	26.6381	2.05961	0.688684	2.99065	0.00278382	0.0334523
1281	Colwellia_agarivorans	13.5624	2.07012	0.591502	3.49976	0.00046567	0.0100721
1282	Colwellia_chukchiensis	63.2436	2.74894	0.712063	3.86053	0.000113143	0.00378678
1283	Colwellia_beringensis	44.3707	2.29126	0.727012	3.15162	0.0016237	0.023679
1284	Colwellia_aestuarii	54.4786	2.49871	0.758619	3.29376	0.000988561	0.0171429
1285	Colwellia_mytili	26.9224	2.39781	0.669182	3.5832	0.000339411	0.00803926
1286	Colwellia_sp. TT2012	6.4337	2.4326	0.652785	3.72649	0.000194167	0.00540937
1287	Thalassotalea_agarivorans	68.3187	3.3213	0.729821	4.55085	5.34299e-06	0.000499002
1288	Thalassomonas_actiniarum	16.4268	2.04618	0.536325	3.81518	0.000136084	0.00433376
1289	Thalassomonas_viridans	34.9704	-2.35646	0.637095	-3.69875	0.000216664	0.00579431
1290	Litorilituus_sediminis	50.3874	2.65741	0.685216	3.87821	0.000105226	0.003665
1291	Paraferrimonas_haliotis	35.2435	2.16493	0.675721	3.20388	0.00135588	0.02116
1292	Psychromonas_ossibalaenae	23.3482	1.66031	0.534522	3.10617	0.00189531	0.0260985
1293	Psychromonas_hadalis	36.9853	3.01651	0.692749	4.3544	1.33432e-05	0.000925971
1294	Psychromonas_sp. CD1	34.0049	3.10029	0.724383	4.27991	1.8697e-05	0.00114689
1295	Corallincola_sp. C4	9.70568	1.82774	0.522833	3.49584	0.000472572	0.0101648
1296	Moritella_marina	52.5034	2.42304	0.716625	3.38118	0.00072174	0.0136941
1297	Moritella_dasanensis	18.418	2.47881	0.618743	4.0062	6.17039e-05	0.00254137
1298	Moritella_yayanosii	8.96376	1.89625	0.575783	3.29334	0.000990054	0.0171429
1299	Moritella_Alteromonadales bacterium alter-6D02	60.6073	2.03222	0.726174	2.79852	0.00513367	0.0492204
1300	Moritella_Alteromonadales bacterium BS08	41.5489	1.96383	0.635607	3.08969	0.00200364	0.027053
1301	Xanthomonas_cucurbitae	5.89711	-1.31946	0.467011	-2.82533	0.00472321	0.0469326
1302	Xanthomonas_populi	6.19011	-1.46254	0.483262	-3.02639	0.00247493	0.0312106
1303	Xanthomonas_phaseoli	43.2854	-2.94953	0.749081	-3.93753	8.23252e-05	0.00311092
1304	Xanthomonas_perforans	1.87808	-1.60102	0.543966	-2.94323	0.00324811	0.0371493
1305	Stenotrophomonas_maltophilia	304.874	-1.1804	0.358573	-3.29194	0.000995003	0.0171955
1306	Stenotrophomonas_sp. SAU14A_NAIMI4_5	4.93194	-1.8206	0.531319	-3.42656	0.000611278	0.0122289
1307	Stenotrophomonas_sp. BIIR7	23.0359	-1.80457	0.531291	-3.39657	0.000682351	0.0131544
1308	Stenotrophomonas_pavanii	8.32571	-2.8438	0.664089	-4.28226	1.85001e-05	0.0011445
1309	Lysobacter_capsici	34.7496	-1.46236	0.50018	-2.92367	0.0034593	0.0384631
1310	Lysobacter_sp. zong2l5	11.3269	1.13299	0.3378	3.35403	0.000796437	0.0148186
1311	Pseudoxanthomonas_mexicana	14.756	-1.47997	0.470617	-3.14475	0.00166229	0.0240278
1312	Arenimonas_Xanthomonadaceae bacterium NML08-0793	3.54141	-1.56193	0.53252	-2.9331	0.00335596	0.037807
1313	Arenimonas_Xanthomonadaceae bacterium NML95-0200	11.4655	2.25046	0.64825	3.47159	0.000517387	0.0108441
1314	Silanimonas_Xanthomonadaceae bacterium NML07-0707	5.6752	-1.41433	0.498946	-2.83463	0.00458788	0.0459831
1315	Arenimonas_oryziterrae	43.1222	-1.53988	0.470303	-3.27424	0.00105946	0.017965
1316	Vulcaniibacterium_tengchongense	14.1659	1.56245	0.50871	3.07139	0.00213065	0.0282183
1317	Dyella_sp. M7H15-1	13.0786	1.71002	0.52923	3.23114	0.00123297	0.0198254
1318	Dyella_sp. YR388	12.9338	-1.31087	0.458709	-2.85773	0.00426681	0.0438554
1319	Rhodanobacter_fulvus	36.3395	-1.92249	0.533618	-3.60274	0.000314881	0.00758787
1320	Rhodanobacter_sp. Soil772	21.525	-1.40624	0.488183	-2.88056	0.00396965	0.0417706
1321	Halomonas_sp. WRN001	23.197	-1.55157	0.503177	-3.08354	0.00204551	0.0274163
1322	Halomonas_daqingensis	12.3806	1.64916	0.584005	2.82389	0.00474453	0.0470104
1323	Halomonas_sp. KO116	36.3481	2.51261	0.758534	3.31245	0.00092483	0.0164527
1324	Halomonas_sp. YLB-10	4.57026	-1.89527	0.617962	-3.06696	0.00216246	0.0285122
1325	Halomonas_arcis	18.7769	-1.59001	0.501597	-3.16989	0.00152494	0.0228601
1326	Halomonas_korlensis	23.8961	-1.74114	0.599091	-2.9063	0.00365731	0.0396888
1327	Halomonas_sp. ALS9	10.5244	-1.76941	0.522114	-3.38894	0.000701641	0.0133973
1328	Halomonas_sp. QHL1	12.771	-1.38037	0.456016	-3.02702	0.0024698	0.0311826
1329	Salinicola_sp. CPA57	2.38416	-1.56263	0.521672	-2.99542	0.00274066	0.0331547
1330	Salinicola_socius	2.96263	-1.70604	0.588537	-2.89879	0.00374605	0.0402639
1331	Cobetia_crustatorum	4.67445	2.13016	0.651401	3.27012	0.00107503	0.0181267
1332	Chromohalobacter_canadensis	8.61637	-1.5663	0.509076	-3.07676	0.00209263	0.0278783
1333	Kushneria_Halomonadaceae bacterium R4HLG17	17.5641	-1.66251	0.547097	-3.03878	0.00237535	0.0303013
1334	Marinomonas_ushuaiensis	35.9202	2.76405	0.703406	3.92953	8.51136e-05	0.00318293
1335	Marinomonas_sp. S3726	35.7216	3.26944	0.703446	4.64775	3.35573e-06	0.000360042
1336	Marinobacterium_jannaschii	20.7868	1.36327	0.447899	3.04371	0.00233678	0.029979
1337	Nitrincola_sp. A-D6	24.1802	2.7237	0.6585	4.13622	3.53067e-05	0.00177766
1338	Neptunomonas_japonica	53.3295	3.20394	0.731779	4.37829	1.19612e-05	0.000855558
1339	Oceanospirillum_multiglobuliferum	54.5947	2.68445	0.699062	3.84008	0.000122994	0.00396222
1340	Pseudospirillum_japonicum	6.74153	1.63378	0.53934	3.02923	0.00245178	0.0310564
1341	Amphritea_japonica	23.2538	2.61406	0.648345	4.03189	5.53293e-05	0.00235607
1342	Neptuniibacter_pectenicola	21.6898	-2.39793	0.619938	-3.86802	0.000109724	0.00372462
1343	Alcanivorax_sp. 43B_GOM-46m	3.30075	-1.96152	0.586937	-3.34196	0.000831895	0.0152935
1344	Alcanivorax_sp. DSM 26293	3.32215	-1.42575	0.506728	-2.81364	0.00489833	0.0480347
1345	Alcanivorax_sp. EA2	1.87561	-1.73679	0.592844	-2.92959	0.00339406	0.0379773
1346	Endozoicomonas_montiporae	31.2067	1.58051	0.535896	2.94928	0.00318515	0.0367086
1347	Endozoicomonas_elysicola	61.8216	1.84575	0.657927	2.80541	0.00502534	0.0487101
1348	Endozoicomonas_acroporae	46.2984	1.8691	0.59117	3.16169	0.00156855	0.0231644
1349	Kangiella_koreensis	13.4599	2.07215	0.548908	3.77504	0.000159985	0.00472741
1350	Kangiella_spongicola	21.2178	2.29223	0.594473	3.85591	0.0001153	0.00383446
1351	Kangiella_geojedonensis	28.8914	2.14793	0.665308	3.22848	0.00124451	0.0199478
1352	Vibrio_campbellii	81.4174	1.85605	0.606997	3.05777	0.00222993	0.0291053
1353	Vibrio_hepatarius	27.2584	2.72341	0.657085	4.14468	3.40288e-05	0.00173759
1354	Vibrio_orientalis	24.8816	2.07019	0.651433	3.1779	0.00148346	0.022489
1355	Vibrio_sp. E4404	40.6956	2.21015	0.574451	3.8474	0.000119376	0.00389983
1356	Vibrio_nigripulchritudo	88.2307	2.27968	0.611698	3.72681	0.000193917	0.00540937
1357	Vibrio_diazotrophicus	139.233	2.05039	0.532944	3.8473	0.000119429	0.00389983
1358	Vibrio_gazogenes	41.6796	1.70972	0.573088	2.98335	0.00285116	0.0339905
1359	Vibrio_navarrensis	35.5762	2.17434	0.63596	3.41899	0.000628534	0.0124635
1360	Vibrio_coralliilyticus	59.4782	2.10148	0.592572	3.54637	0.000390572	0.00887775
1361	Vibrio_sp. HENC-03	35.303	2.52435	0.679171	3.7168	0.000201759	0.00552691
1362	Vibrio_scophthalmi	54.6417	2.4515	0.69718	3.51631	0.000437596	0.00966627
1363	Vibrio_thalassae	31.6021	2.36136	0.733118	3.22098	0.00127755	0.0203247
1364	Vibrio_gangliei	68.2102	1.99578	0.70245	2.84118	0.00449476	0.0455413
1365	Vibrio_proteolyticus	30.2142	2.38672	0.629002	3.79445	0.00014797	0.00449775
1366	Vibrio_sp. 10N.286.49.B3	42.935	2.62412	0.629911	4.16586	3.10175e-05	0.00163
1367	Vibrio_sp. BEI207	76.8765	2.72308	0.683602	3.98343	6.79273e-05	0.00271302
1368	Vibrio_rumoiensis	61.7006	2.0066	0.641342	3.12876	0.00175547	0.0249152
1369	Vibrio_sp. A511	63.0543	2.58506	0.645782	4.00299	6.25474e-05	0.00254137
1370	Vibrio_metoecus	26.1028	2.02925	0.557215	3.64177	0.000270765	0.00673674
1371	Vibrio_litoralis	45.8075	2.84286	0.656605	4.32964	1.49353e-05	0.00101206
1372	Vibrio_sp. BEI233	66.5541	1.90348	0.633824	3.00316	0.00267191	0.032785
1373	Vibrio_fortis	46.5061	2.58809	0.72451	3.5722	0.000353997	0.00830834
1374	Vibrio_genomosp. F10	41.3783	3.11227	0.641549	4.85119	1.22725e-06	0.000179846
1375	Vibrio_caribbeanicus	73.1036	2.83699	0.723704	3.9201	8.85133e-05	0.00325839
1376	Vibrio_aphrogenes	50.3347	2.86234	0.733059	3.90465	9.43623e-05	0.00340176
1377	Vibrio_ostreicida	11.9151	1.95489	0.583566	3.34991	0.00080837	0.015006
1378	Vibrio_sp. vnigr-6D03	35.287	3.18357	0.684186	4.65307	3.27029e-06	0.000355103
1379	Vibrio_sp. SBT000027	33.284	3.30398	0.79933	4.13344	3.57373e-05	0.00179071
1380	Vibrio_variabilis	39.1785	3.13461	0.686936	4.56318	5.03856e-06	0.000480851
1381	Vibrio_alfacsensis	48.2921	2.24146	0.717993	3.12184	0.00179722	0.0253283
1382	Vibrio_sonorensis	33.3253	2.35862	0.688945	3.42352	0.000618151	0.0123254
1383	Vibrio_spartinae	75.3728	-4.24544	0.733225	-5.79009	7.03505e-09	3.52241e-06
1384	Vibrio_superstes	18.9319	1.99585	0.678288	2.94249	0.00325587	0.0372144
1385	Vibrio_cyclitrophicus	34.3015	2.488	0.600214	4.14519	3.39533e-05	0.00173759
1386	Vibrio_rhodolitus	24.5487	1.9478	0.581276	3.35091	0.000805478	0.0149678
1387	Vibrio_tapetis	37.1387	2.57988	0.735576	3.5073	0.000452681	0.00988837
1388	Vibrio_renipiscarius	38.2433	2.30061	0.614345	3.74481	0.000180528	0.00510033
1389	Vibrio_shilonii	5.14727	2.11252	0.560999	3.76563	0.00016613	0.0048691
1390	Vibrio_gigantis	7.36979	-1.93606	0.585061	-3.30916	0.000935776	0.0166017
1391	Vibrio_barjaei	8.20209	2.40272	0.617223	3.8928	9.90952e-05	0.00354403
1392	Vibrio_anguillarum	16.6508	2.02622	0.683896	2.96275	0.00304901	0.0357647
1393	Vibrio_palustris	27.9398	2.64852	0.622843	4.25231	2.11579e-05	0.00124241
1394	Vibrio_sp. S512-13	4.59978	-1.4254	0.478728	-2.97747	0.00290634	0.0344877
1395	Vibrio_sp. EJY3	31.5458	3.19085	0.764155	4.17566	2.97119e-05	0.00158067
1396	Photobacterium_aphoticum	71.9764	2.93091	0.668613	4.38356	1.16754e-05	0.000844497
1397	Photobacterium_galatheae	12.3976	1.82855	0.525264	3.4812	0.000499173	0.0105358
1398	Photobacterium_indicum	20.3132	1.69416	0.584413	2.8989	0.00374474	0.0402639
1399	Photobacterium_marinum	32.4071	2.75191	0.690056	3.98794	6.66483e-05	0.00266964
1400	Photobacterium_frigidiphilum	13.3008	2.51059	0.612189	4.10101	4.11355e-05	0.00198253
1401	Photobacterium_toruni	13.1173	1.95101	0.667294	2.92376	0.00345833	0.0384631
1402	Enterovibrio_coralii	40.2837	2.76951	0.579401	4.77995	1.75337e-06	0.000229018
1403	Enterovibrio_nigricans	33.7029	1.97734	0.606882	3.25819	0.00112125	0.0185587
1404	Enterovibrio_sp. CAIM 600	48.0044	2.78927	0.632143	4.4124	1.0223e-05	0.000780807
1405	Enterovibrio_Candidatus Enterovibrio luxaltus	28.783	2.35618	0.727574	3.2384	0.001202	0.0194727
1406	Salinivibrio_siamensis	2.60472	-1.74857	0.604709	-2.89158	0.0038331	0.0407861
1407	Salinivibrio_sp. PR5	3.98907	1.82638	0.567783	3.21668	0.00129683	0.0205588
1408	Candidatus Photodesmus_blepharus	12.3626	2.32316	0.601063	3.86508	0.000111051	0.00374848
1409	Thioalkalivibrio_paradoxus	15.1564	-1.72044	0.446453	-3.85357	0.000116407	0.00385887
1410	Thioalkalivibrio_sp. ALE21	4.23254	-2.46801	0.644868	-3.82716	0.000129632	0.00415029
1411	Thioalkalivibrio_sp. ALE23	3.09359	-1.76988	0.608651	-2.90788	0.00363889	0.039632
1412	Spiribacter_salinus	36.1219	-1.67661	0.568269	-2.95039	0.00317375	0.0366007
1413	Alkalilimnicola_ehrlichii	55.322	-1.56152	0.527253	-2.96162	0.00306027	0.0357957
1414	Rheinheimera_nanhaiensis	76.3649	2.41393	0.68525	3.5227	0.000427171	0.00951763
1415	Rheinheimera_sp. EpRS3	39.2911	3.03163	0.571361	5.30597	1.12073e-07	3.18084e-05
1416	Rheinheimera_pacifica	33.7359	-2.11138	0.60916	-3.46605	0.000528174	0.0109703
1417	Rheinheimera_sp. KL1	21.0907	1.78202	0.595638	2.99179	0.00277347	0.0333947
1418	Rheinheimera_sp. LHK132	32.2468	2.41033	0.59254	4.0678	4.746e-05	0.00217123
1419	Rheinheimera_baltica	10.7622	1.58306	0.540371	2.92958	0.00339426	0.0379773
1420	Thiocapsa_roseopersicina	46.697	-1.74162	0.516309	-3.37321	0.000742984	0.0139794
1421	Nitrosococcus_oceani	19.217	-2.24208	0.628274	-3.56863	0.000358853	0.00837865
1422	Candidatus Nitrosoglobus_terrae	31.2033	2.94616	0.739836	3.98218	6.82873e-05	0.00271717
1423	Haemophilus_[Haemophilus] ducreyi	83.1224	2.25632	0.661866	3.40902	0.000651961	0.0128013
1424	Haemophilus_pittmaniae	402.634	-2.28444	0.774164	-2.95085	0.00316899	0.0365926
1425	Pasteurella_canis	37.9462	3.12106	0.751412	4.15359	3.27301e-05	0.00169768
1426	Pasteurella_skyensis	21.243	2.24919	0.616863	3.64618	0.000266173	0.0066605
1427	Actinobacillus_minor	55.0287	2.40354	0.566423	4.24336	2.20201e-05	0.00126809
1428	Actinobacillus_suis	27.0812	2.35361	0.675035	3.48665	0.000489108	0.0103964
1429	Gallibacterium_genomosp. 3	62.8431	2.57538	0.629233	4.09289	4.26023e-05	0.0020315
1430	Gallibacterium_anatis	57.2715	1.96057	0.569374	3.44338	0.000574501	0.0116353
1431	Mannheimia_haemolytica	95.756	2.07992	0.603239	3.44792	0.000564922	0.0114541
1432	Mannheimia_sp. USDA-ARS-USMARC-1261	33.3356	2.56295	0.689882	3.71505	0.000203162	0.005536
1433	Rodentibacter_heylii	52.5841	2.0349	0.584659	3.48049	0.000500503	0.0105515
1434	Rodentibacter_Pasteurellaceae bacterium 15-036681	70.8865	2.76238	0.729965	3.78426	0.000154165	0.00461598
1435	Bibersteinia_trehalosi	94.4633	2.36341	0.649006	3.64159	0.000270964	0.00673674
1436	Muribacter_muris	43.8417	2.68786	0.680583	3.94935	7.83645e-05	0.00299263
1437	Methylomonas_sp. LWB	17.4962	-1.91367	0.510993	-3.74501	0.000180388	0.00510033
1438	Methylocaldum_sp. 14B	7.7606	-1.88819	0.59251	-3.18677	0.00143873	0.0221054
1439	Methylomicrobium_alcaliphilum	9.34174	-1.47313	0.510063	-2.88813	0.00387542	0.0411635
1440	Cellvibrio_sp. PSBB006	19.4041	-1.42509	0.479378	-2.97279	0.00295105	0.0348805
1441	Cellvibrio_sp. PSBB023	19.6143	2.6793	0.688773	3.88996	0.000100259	0.00355742
1442	Marinagarivorans_algicola	82.9985	-2.02472	0.670285	-3.02069	0.00252198	0.0315466
1443	Agarilytica_rhodophyticola	19.0634	1.75208	0.49756	3.52135	0.000429349	0.00953868
1444	Chromatocurvus_gamma proteobacterium HIMB55	13.795	3.76251	0.686055	5.48427	4.15171e-08	1.52724e-05
1445	Microbulbifer_donghaiensis	18.3135	-1.36462	0.40974	-3.33045	0.000867065	0.0157074
1446	Spongiibacter_tropicus	37.5715	-1.51137	0.510644	-2.95974	0.00307903	0.035922
1447	Spongiibacter_marine gamma proteobacterium HTCC2143	7.52252	1.72287	0.439981	3.91578	9.01141e-05	0.00329474
1448	Oceanicoccus_sp. KOV_DT_Chl	20.6249	1.68021	0.55617	3.02104	0.0025191	0.0315324
1449	Dasania_marina	73.2819	-3.25493	0.661391	-4.92135	8.59499e-07	0.000139572
1450	_gamma proteobacterium HTCC2207	6.66626	-1.61322	0.54901	-2.93841	0.00329898	0.0375099
1451	Methylohalobius_endosymbiont of unidentified scaly snail isolate Monju	14.792	-1.77973	0.46667	-3.81368	0.000136915	0.00433831
1452	Candidatus Thiodiazotropha_Bathymodiolus thermophilus thioautotrophic gill symbiont	13.7516	-1.54788	0.515082	-3.00511	0.00265487	0.0327095
1453	Pseudohongiella_nitratireducens	8.41121	1.67259	0.530137	3.15501	0.00160494	0.0234424
1454	Pseudohongiella_Candidatus Baumannia cicadellinicola	81.0155	2.48805	0.599059	4.15327	3.27764e-05	0.00169768
1455	Methylophaga_muralis	29.1776	2.19187	0.696256	3.14807	0.00164351	0.0238683
1456	Thiomicrorhabdus_chilensis	25.2232	-1.7084	0.548825	-3.11283	0.00185305	0.0257924
1457	Thiomicrospira_aerophila	30.5726	2.08523	0.598841	3.48211	0.000497486	0.0105197
1458	Thiomicrospira_sp. ALE5	6.99119	-1.67923	0.540173	-3.10869	0.00187921	0.0259578
1459	Hydrogenovibrio_sp. SC-1	28.9305	1.60909	0.548057	2.93599	0.00332489	0.0376215
1460	Beggiatoa_leptomitoformis	63.559	-2.36805	0.641215	-3.69307	0.000221561	0.00589901
1461	Beggiatoa_alba	20.3651	2.23463	0.58758	3.80312	0.000142887	0.00443416
1462	Thioploca_ingrica	12.485	1.98489	0.506423	3.91943	8.87583e-05	0.00325839
1463	Francisella_sp. FSC1006	46.6266	1.80472	0.618448	2.91814	0.00352122	0.0387801
1464	Francisella_halioticida	29.7209	3.36372	0.603096	5.57742	2.44109e-08	9.77792e-06
1465	Allofrancisella_guangzhouensis	38.0237	1.98183	0.653389	3.03315	0.00242014	0.0307637
1466	_Fastidiosibacteraceae bacterium SYSU SYW-6	25.5756	-2.29318	0.693847	-3.30503	0.00094967	0.0167003
1467	Fangia_hongkongensis	46.3714	2.38451	0.658443	3.62143	0.000292975	0.00714598
1468	Legionella_lansingensis	40.7927	2.91462	0.706681	4.12438	3.7174e-05	0.00184729
1469	Legionella_worsleiensis	4.5312	2.49247	0.604244	4.12494	3.70833e-05	0.00184729
1470	Legionella_tucsonensis	11.1221	2.59848	0.579932	4.48067	7.44091e-06	0.000635652
1471	Legionella_beliardensis	61.3628	-2.6902	0.735294	-3.65867	0.000253524	0.0064363
1472	Legionella_adelaidensis	33.6215	2.68055	0.619518	4.32684	1.51266e-05	0.00102119
1473	Legionella_norrlandica	28.4467	2.51599	0.736347	3.41686	0.00063348	0.0124899
1474	Legionella_parisiensis	5.61757	1.4894	0.520904	2.85927	0.00424623	0.0437612
1475	Legionella_tunisiensis	15.6911	2.6975	0.559195	4.8239	1.40775e-06	0.000199801
1476	Legionella_anisa	4.09274	-2.00242	0.539749	-3.70991	0.000207333	0.00560296
1477	Legionella_longbeachae	5.14793	1.41089	0.480178	2.93827	0.00330046	0.0375099
1478	Rickettsiella_Candidatus Rickettsiella isopodorum	21.5124	3.96932	0.718057	5.52786	3.24162e-08	1.2432e-05
1479	Gilliamella_apis	34.8644	3.03115	0.60423	5.01655	5.26065e-07	0.000100876
1480	Gilliamella_mensalis	6.5417	1.58882	0.529718	2.99937	0.00270538	0.0329432
1481	Gilliamella_bombi	9.96931	2.23037	0.735145	3.03392	0.00241397	0.0307286
1482	Orbus_hercynius	36.8386	2.7154	0.630078	4.30962	1.63537e-05	0.00107191
1483	Rhizobium_jaguaris	33.5166	-1.79859	0.465916	-3.86033	0.000113236	0.00378678
1484	Rhizobium_sp. TH135	44.1084	-1.6661	0.53569	-3.1102	0.00186962	0.025923
1485	Rhizobium_sp. PDO1-076	27.0639	-1.6324	0.525006	-3.1093	0.0018753	0.0259578
1486	Rhizobium_sp. Root708	29.48	-1.75059	0.590881	-2.96269	0.00304967	0.0357647
1487	Rhizobium_multihospitium	6.00459	1.50293	0.524642	2.86469	0.00417424	0.0433164
1488	Rhizobium_sp. L43	8.49997	-1.36266	0.474264	-2.8732	0.00406331	0.0424833
1489	Rhizobium_sp. SEMIA4064	16.8158	-2.15074	0.585822	-3.67131	0.000241307	0.00626737
1490	Rhizobium_sp. YR519	16.6061	-2.42328	0.639973	-3.78653	0.000152766	0.00459699
1491	Rhizobium_nepotum	14.9684	-1.76781	0.500508	-3.53203	0.000412384	0.00929152
1492	Rhizobium_sp. Root1220	25.2457	-2.70082	0.660308	-4.09024	4.30933e-05	0.00204949
1493	Rhizobium_sp. CCGE 510	10.2387	1.82665	0.556235	3.28396	0.0010236	0.0175131
1494	Rhizobium_pisi	6.48722	-1.91041	0.478461	-3.99283	6.52897e-05	0.00262442
1495	Rhizobium_sp. M1	6.77109	-2.39812	0.616914	-3.88728	0.000101373	0.00357992
1496	Rhizobium_sp. Root491	1.66774	-1.64202	0.581525	-2.82365	0.00474801	0.0470104
1497	Shinella_sp. JR1-6	6.67539	-1.32452	0.455932	-2.90508	0.00367162	0.0397799
1498	Kaistia_soli	34.8506	-1.65843	0.543266	-3.0527	0.00226794	0.0294097
1499	Liberibacter_Candidatus Liberibacter asiaticus	8.44284	1.94093	0.545349	3.55906	0.000372184	0.00856783
1500	Bradyrhizobium_sp. Y36	12.071	-1.9643	0.585664	-3.35396	0.000796628	0.0148186
1501	Bradyrhizobium_sp. Rc3b	6.69394	-1.49875	0.527749	-2.8399	0.0045128	0.0456218
1502	Bradyrhizobium_sp. RP6	16.8552	-2.10563	0.637657	-3.30213	0.000959522	0.016808
1503	Bradyrhizobium_icense	21.5651	-1.81642	0.561138	-3.23703	0.0012078	0.0195078
1504	Bradyrhizobium_canariense	12.2042	-1.34056	0.477233	-2.80902	0.00496927	0.0484004
1505	Bradyrhizobium_sp. LTSP857	6.19549	-1.61571	0.481304	-3.35694	0.000788101	0.0147055
1506	Bradyrhizobium_sp. NAS80.1	25.2403	-2.11535	0.480409	-4.40323	1.06651e-05	0.000798572
1507	Rhodopseudomonas_pseudopalustris	8.98962	-1.84281	0.581928	-3.16674	0.0015416	0.02293
1508	Tardiphaga_sp. OK246	10.3889	-1.7401	0.598973	-2.90514	0.00367086	0.0397799
1509	Mesorhizobium_sp. M1E.F.Ca.ET.045.02.1.1	31.9467	-1.8887	0.673348	-2.80494	0.00503262	0.0487442
1510	Mesorhizobium_wenxiniae	21.3852	2.41414	0.634617	3.80408	0.000142331	0.00443409
1511	Mesorhizobium_sp. LNHC232B00	10.3298	-1.7286	0.554371	-3.11813	0.00182002	0.0255023
1512	Mesorhizobium_sp. L48C026A00	11.4134	1.59297	0.556908	2.86038	0.00423127	0.0437302
1513	Mesorhizobium_japonicum	9.91086	-2.05185	0.582542	-3.52223	0.00042793	0.00952276
1514	Mesorhizobium_sp. M1A.F.Ca.IN.022.07.1.1	3.95334	-2.04631	0.651618	-3.14035	0.00168745	0.0242168
1515	Mesorhizobium_sp. LSHC440A00	274.386	-7.4727	1.19827	-6.23625	4.48175e-10	4.75198e-07
1516	Nitratireductor_pacificus	45.9059	-1.67748	0.456409	-3.6754	0.000237477	0.00619468
1517	Phyllobacterium_endophyticum	24.0161	1.91822	0.479865	3.99741	6.40398e-05	0.00258237
1518	Nitratireductor_Phyllobacteriaceae bacterium Z3-1	11.0002	1.84339	0.453625	4.06369	4.83026e-05	0.00219308
1519	Aminobacter_sp. Root100	16.7466	-1.35833	0.437278	-3.10634	0.00189417	0.0260985
1520	Paramesorhizobium_Rhizobiales bacterium GAS113	7.05869	1.6591	0.588767	2.81793	0.00483346	0.0475435
1521	Paramesorhizobium_Rhizobiales bacterium YIM 77505	18.5775	-1.33705	0.441347	-3.02947	0.00244986	0.0310539
1522	Paramesorhizobium_Rhizobiales bacterium GAS191	12.912	-2.0602	0.552993	-3.72554	0.000194897	0.00542133
1523	Devosia_sp. 1566	31.8595	-2.09815	0.538301	-3.89772	9.71011e-05	0.00348105
1524	Devosia_sp. H5989	36.7385	-1.62474	0.496359	-3.27331	0.00106295	0.0179787
1525	Devosia_psychrophila	14.3055	1.70821	0.456283	3.74376	0.00018129	0.00511386
1526	Filomicrobium_insigne	3.70612	-2.04588	0.614448	-3.32962	0.000869641	0.0157225
1527	Methylobacterium_sp. Leaf89	4.32696	2.05593	0.699926	2.93735	0.00331029	0.0375397
1528	Methylobacterium_radiotolerans	99.42	-3.58258	0.663696	-5.39792	6.74176e-08	2.2021e-05
1529	Methylobacterium_sp. 17Sr1-1	10.9672	1.23641	0.43789	2.82356	0.00474929	0.0470104
1530	Methylobacterium_sp. 4-46	4.99518	-1.67191	0.528148	-3.1656	0.00154762	0.0229974
1531	Methylobacterium_sp. Leaf87	2.15595	-1.62333	0.579632	-2.80063	0.0051003	0.0490734
1532	Methylocystis_rosea	39.0037	-2.34787	0.653497	-3.59278	0.000327163	0.00783149
1533	Pleomorphomonas_diazotrophica	65.913	-1.38638	0.439133	-3.15708	0.00159358	0.0234076
1534	Methylosinus_sp. PW1	11.47	1.46715	0.515744	2.84472	0.00444509	0.0450888
1535	Consotaella_salsifontis	29.4594	1.55478	0.515273	3.0174	0.00254955	0.0317604
1536	Ochrobactrum_sp. MYb71	14.1512	1.43622	0.511685	2.80684	0.00500303	0.0485882
1537	Ochrobactrum_intermedium	42.2878	-3.50902	0.636263	-5.51504	3.48698e-08	1.30943e-05
1538	Brucella_canis	2.75219	-1.41674	0.48472	-2.92279	0.00346905	0.0384631
1539	Bartonella_tribocorum	43.3907	2.64818	0.619834	4.2724	1.93381e-05	0.00116969
1540	Bartonella_sp. OE 1-1	19.6255	2.48506	0.652702	3.80734	0.00014047	0.00441278
1541	Bartonella_birtlesii	4.37373	-1.41448	0.483925	-2.92293	0.00346757	0.0384631
1542	Bartonella_washoeensis	5.71128	1.78214	0.555987	3.20537	0.0013489	0.0210875
1543	Bartonella_australis	12.4041	2.12639	0.616299	3.45025	0.000560062	0.0113987
1544	_Salinarimonadaceae bacterium HL-109	85.0084	-2.56178	0.719374	-3.56112	0.000369278	0.00854429
1545	Paracoccus_sp. WN007	19.5466	-2.07322	0.503245	-4.1197	3.7936e-05	0.00186696
1546	Paracoccus_sp. J56	3.37966	-1.64002	0.506528	-3.23777	0.00120467	0.0194921
1547	Sulfitobacter_Rhodobacteraceae bacterium HTCC2150	16.3343	1.92962	0.581495	3.31838	0.000905403	0.0162226
1548	Sulfitobacter_Rhodobacteraceae bacterium CH30	26.2182	-1.7208	0.506353	-3.39842	0.000677754	0.0131065
1549	Rhodobacter_sp. 140A	14.0802	-2.01888	0.604571	-3.33936	0.000839723	0.0153383
1550	Rhodobacter_sp. JA431	6.44707	-1.74385	0.529725	-3.29199	0.000994829	0.0171955
1551	Rhodobacter_megalophilus	6.12044	-2.91503	0.583767	-4.99348	5.93008e-07	0.000107969
1552	Sulfitobacter_marinus	17.9036	-1.66503	0.556174	-2.99373	0.00275593	0.0332501
1553	Sulfitobacter_pseudonitzschiae	30.2249	2.57271	0.595809	4.31801	1.5744e-05	0.00104718
1554	Labrenzia_sp. Alg231-36	21.9247	2.39712	0.65503	3.65956	0.00025265	0.00643375
1555	Roseovarius_aestuarii	10.6124	1.97675	0.536047	3.68765	0.000226339	0.00597329
1556	Ruegeria_sp. NKC1-1	25.37	2.46835	0.562082	4.39144	1.12602e-05	0.00082843
1557	Ruegeria_sp. ANG-R	9.28099	-1.42792	0.485792	-2.93936	0.0032889	0.0374494
1558	Ruegeria_mediterranea	9.65039	-2.09913	0.489124	-4.29161	1.7738e-05	0.00111793
1559	Thioclava_dalianensis	15.0871	2.39377	0.552762	4.33057	1.48725e-05	0.00101161
1560	Thioclava_atlantica	12.8491	1.30958	0.454741	2.87983	0.00397885	0.0418185
1561	Phaeobacter_sp. CECT 5382	30.3189	-1.69077	0.526838	-3.20927	0.00133072	0.0209012
1562	Roseobacter_sp. SK209-2-6	6.84506	-1.60817	0.493413	-3.25928	0.00111696	0.0185389
1563	Roseivivax_roseus	24.4309	-1.32802	0.464401	-2.85963	0.0042413	0.0437604
1564	Pseudoruegeria_sabulilitoris	22.4309	-1.55426	0.488428	-3.18217	0.00146177	0.0223103
1565	Pseudovibrio_sp. Ad26	3.55538	-2.33555	0.609227	-3.83364	0.000126262	0.0040496
1566	Tropicimonas_isoalkanivorans	22.4039	-1.29191	0.416368	-3.10282	0.00191686	0.0263148
1567	Pannonibacter_phragmitetus	76.7381	-1.13897	0.40722	-2.79693	0.00515908	0.0493853
1568	Limimaricola_cinnabarinus	56.5823	-1.61823	0.556304	-2.9089	0.00362708	0.0395273
1569	Roseicyclus_mahoneyensis	47.6816	1.86116	0.622711	2.98881	0.00280067	0.0336099
1570	Albimonas_pacifica	57.9553	-1.39773	0.498122	-2.80601	0.00501598	0.0486615
1571	Thalassococcus_sp. WRAS1	37.8361	-1.76912	0.537679	-3.29029	0.00100085	0.0172406
1572	Pacificibacter_maritimus	13.8338	2.091	0.586354	3.5661	0.000362333	0.00842717
1573	Roseibium_sp. TrichSKD4	24.1065	2.19371	0.548019	4.00297	6.2551e-05	0.00254137
1574	Monaibacterium_marinum	17.6404	2.29647	0.610536	3.76139	0.000168968	0.00491871
1575	Confluentimicrobium_lipolyticum	16.5953	1.64839	0.497101	3.316	0.000913143	0.0163014
1576	Mameliella_alba	19.9274	-1.27398	0.433635	-2.93791	0.00330435	0.0375305
1577	Lentibacter_algarum	22.4025	2.66442	0.603191	4.4172	9.99859e-06	0.00077683
1578	Aestuariivita_boseongensis	10.09	1.59088	0.505977	3.14418	0.00166551	0.0240551
1579	Pontibaca_methylaminivorans	20.9263	-1.39395	0.475011	-2.93455	0.00334028	0.0376964
1580	Henriciella_marina	16.7596	-1.26199	0.43898	-2.87481	0.00404267	0.0423165
1581	Hirschia_baltica	8.6931	1.51448	0.494217	3.06441	0.002181	0.0286744
1582	Thalassospira_sp. MCCC 1A01428	42.141	-2.22816	0.648492	-3.43591	0.000590559	0.0118276
1583	Thalassospira_alkalitolerans	7.55857	1.36378	0.477388	2.85675	0.00427998	0.0439232
1584	Thalassospira_australica	28.4423	2.14067	0.614563	3.48323	0.000495394	0.0105176
1585	Insolitispirillum_peregrinum	30.0934	1.38843	0.455262	3.04974	0.00229037	0.0296154
1586	Niveispirillum_irakense	30.4498	-1.14699	0.384425	-2.98364	0.00284838	0.0339905
1587	Candidatus Endolissoclinum_faulkneri	20.5004	2.23008	0.637096	3.50039	0.000464586	0.0100651
1588	Acetobacter_orientalis	43.6849	-2.15695	0.693163	-3.11176	0.00185978	0.0258064
1589	Komagataeibacter_hansenii	34.4718	-2.52842	0.6259	-4.03966	5.35296e-05	0.00233625
1590	Granulibacter_bethesdensis	59.748	1.51376	0.533025	2.83994	0.00451224	0.0456218
1591	Neokomagataea_thailandica	7.97856	1.62991	0.54729	2.97815	0.00289993	0.0344569
1592	Sphingomonas_'Sphingomonas ginsengisoli' Hoang et al. 2012	17.891	-1.7702	0.5368	-3.2977	0.000974814	0.0169818
1593	Sphingomonas_sp. ABOLG	11.9766	-1.59713	0.542076	-2.94633	0.00321574	0.0369431
1594	Sphingomonas_sp. SRS2	35.033	-2.13387	0.569679	-3.74574	0.000179863	0.00510033
1595	Sphingomonas_pruni	20.9973	-2.24026	0.610535	-3.66933	0.000243183	0.006307
1596	Sphingomonas_sp. PP-CC-1A-547	9.52115	-2.21638	0.506808	-4.37322	1.22425e-05	0.00086538
1597	Sphingomonas_sp. PAMC 26621	7.6787	1.66486	0.531449	3.13269	0.00173212	0.0246615
1598	Novosphingobium_sp. AP12	20.3652	1.81142	0.481844	3.75934	0.000170361	0.0049323
1599	Novosphingobium_panipatense	39.8858	-1.52614	0.543719	-2.80686	0.00500265	0.0485882
1600	Sphingobium_sp. TLA-22	8.53201	1.60201	0.387239	4.137	3.51878e-05	0.00177766
1601	Sphingobium_sp. CHR27	14.6765	-1.39155	0.460443	-3.02219	0.00250951	0.031478
1602	Sphingobium_sp. LB126	9.33358	-1.96793	0.546525	-3.6008	0.000317235	0.00762421
1603	Sphingopyxis_terrae	35.7077	-1.87109	0.600295	-3.11695	0.00182734	0.0255331
1604	Sphingopyxis_sp. GW247-27LB	43.5596	-1.71722	0.506326	-3.39154	0.000695008	0.0133556
1605	Sphingopyxis_sp. LC363	17.2033	-1.50831	0.502061	-3.00423	0.0026625	0.0327378
1606	Sphingopyxis_flava	13.5382	1.97783	0.570581	3.46634	0.000527593	0.0109703
1607	Sphingopyxis_fribergensis	9.39405	-1.62901	0.464199	-3.50929	0.000449301	0.00982847
1608	Sphingopyxis_sp. Root1497	11.4038	-1.33983	0.446907	-2.99801	0.00271745	0.0329845
1609	Sphingopyxis_bauzanensis	16.4414	-1.66307	0.582209	-2.85648	0.00428365	0.0439232
1610	Sphingopyxis_sp. H050	19.4304	1.52107	0.462924	3.28578	0.001017	0.0174647
1611	Sphingorhabdus_sp. M41	17.6322	1.84364	0.601543	3.06486	0.00217774	0.0286524
1612	Erythrobacter_sp. SG61-1L	10.5777	1.47965	0.499523	2.96213	0.00305515	0.0357824
1613	Altererythrobacter_mangrovi	21.9183	-2.02629	0.52076	-3.89102	9.98227e-05	0.00355742
1614	Caulobacter_radicis	58.8927	-2.16845	0.610058	-3.5545	0.000378697	0.00865148
1615	Caulobacter_flavus	28.6484	-1.88284	0.411626	-4.57414	4.7818e-06	0.000463397
1616	Caulobacter_sp. 774	24.6905	-1.98202	0.532511	-3.72203	0.000197627	0.00546902
1617	Caulobacter_sp. CCH5-E12	2.29391	-1.46901	0.500132	-2.93725	0.00331141	0.0375397
1618	Brevundimonas_sp. Leaf363	30.2884	-1.68727	0.592822	-2.84616	0.00442502	0.0449611
1619	Brevundimonas_subvibrioides	29.8045	-1.81337	0.592823	-3.05887	0.00222175	0.0290406
1620	Candidatus Puniceispirillum_marinum	21.8688	2.3233	0.571463	4.06552	4.79247e-05	0.00218694
1621	Rickettsia_asembonensis	27.9986	2.91036	0.770429	3.77758	0.00015836	0.0046948
1622	Wolbachia_endosymbiont of Folsomia candida	9.08246	1.78015	0.532789	3.34119	0.000834198	0.0152935
1623	Ehrlichia_ruminantium	20.7739	1.63423	0.550109	2.97075	0.00297074	0.0350443
1624	Kiloniella_spongiae	11.9978	1.53194	0.465617	3.29012	0.00100144	0.0172406
1625	Candidatus Pelagibacter_sp. RS39	15.7683	3.37673	0.629003	5.36838	7.94455e-08	2.39898e-05
1626	Emcibacter_congregatus	35.5137	1.7647	0.585495	3.01403	0.00257804	0.0319579
1627	Desulfovibrio_piger	8376.46	3.2148	0.954083	3.36952	0.000752996	0.0141092
1628	Desulfovibrio_longus	63.1696	-1.77819	0.512979	-3.46639	0.000527496	0.0109703
1629	Desulfovibrio_fairfieldensis	137.214	-3.358	0.782097	-4.29359	1.75808e-05	0.00111191
1630	Desulfonatronum_lacustre	30.2234	-2.34357	0.609633	-3.84423	0.00012093	0.0039346
1631	Myxococcus_virescens	40.7489	-1.45485	0.506747	-2.87095	0.00409236	0.0427569
1632	Desulfuromonas_thiophila	126.767	2.35585	0.638718	3.68841	0.000225657	0.00596402
1633	Desulfatiglans_anilini	113.043	-1.6461	0.510562	-3.2241	0.00126369	0.0202112
1634	Desulfobacula_toluolica	25.9376	2.85469	0.638286	4.47244	7.73332e-06	0.00065137
1635	Desulfamplus_magnetovallimortis	101.489	-1.90822	0.630146	-3.02822	0.00246001	0.0311389
1636	Desulfosoma_caldarium	168.958	-2.808	0.687051	-4.08704	4.36913e-05	0.00206161
1637	Syntrophorhabdus_delta proteobacterium PSCGC 5296	27.8524	2.35848	0.705953	3.34084	0.000835241	0.0152935
1638	Desulfurella_delta proteobacterium PSCGC 5342	38.9802	-1.64505	0.584938	-2.81234	0.00491823	0.0481015
1639	Bradymonas_Bradymonadaceae bacterium TMQ3	3.29751	-1.52778	0.52351	-2.91833	0.00351907	0.0387801
1640	Campylobacter_gracilis	163.183	2.17919	0.672521	3.24033	0.00119393	0.019388
1641	Campylobacter_hyointestinalis	30.9204	2.05901	0.562398	3.66113	0.000251104	0.00642006
1642	Campylobacter_geochelonis	25.3862	2.11987	0.520197	4.07513	4.59877e-05	0.00213534
1643	Campylobacter_hepaticus	13.159	1.35974	0.485122	2.80289	0.00506468	0.0489758
1644	Campylobacter_sp. P0209	6.13664	-2.53882	0.628798	-4.03757	5.40071e-05	0.00234573
1645	Arcobacter_lekithochrous	98.0657	-2.16754	0.601433	-3.60397	0.000313396	0.00757233
1646	Arcobacter_anaerophilus	122.72	1.77817	0.537963	3.30537	0.000948505	0.0166961
1647	Arcobacter_skirrowii	60.4347	1.90347	0.621517	3.06262	0.0021941	0.0287626
1648	Arcobacter_halophilus	21.8307	1.87706	0.556101	3.3754	0.000737088	0.0138975
1649	Arcobacter_molluscorum	26.304	2.26763	0.610748	3.71288	0.000204913	0.00556257
1650	Arcobacter_sp. LPB0137	31.5769	3.4303	0.662738	5.17596	2.26747e-07	5.10889e-05
1651	Arcobacter_sp. CECT 9188	30.7818	3.20067	0.572482	5.59087	2.25936e-08	9.25569e-06
1652	Arcobacter_sp. F155	8.72172	2.28171	0.600594	3.79908	0.000145232	0.00445031
1653	Arcobacter_sp. L	13.3585	2.68333	0.698445	3.84186	0.000122106	0.00395145
1654	Haloarcobacter_mediterraneus	31.691	1.87942	0.619605	3.03326	0.00241927	0.0307637
1655	Sulfurospirillum_sp. JPD-1	25.8131	2.64683	0.677008	3.9096	9.24495e-05	0.00334619
1656	Sulfurospirillum_multivorans	10.3818	2.04619	0.57487	3.5594	0.000371706	0.00856783
1657	Helicobacter_fennelliae	7.72739	1.22121	0.405342	3.01278	0.00258862	0.0320422
1658	Helicobacter_muridarum	31.7263	3.86115	0.611164	6.31769	2.65501e-10	3.68127e-07
1659	Helicobacter_sp. 13S00477-4	19.8062	-1.56144	0.557175	-2.80243	0.00507199	0.0490202
1660	Helicobacter_ailurogastricus	9.71819	2.27003	0.619259	3.66572	0.000246648	0.006361
1661	Helicobacter_bizzozeronii	13.6011	2.36436	0.576864	4.09864	4.15587e-05	0.00198699
1662	Helicobacter_typhlonius	25.7678	2.90029	0.712217	4.07219	4.65722e-05	0.00213918
1663	Helicobacter_cholecystus	12.3775	2.36728	0.624829	3.78868	0.000151447	0.00456495
1664	Helicobacter_apodemus	14.4313	2.0424	0.635321	3.21475	0.00130558	0.0206442
1665	Helicobacter_bilis	19.2497	1.9547	0.575418	3.397	0.000681286	0.0131479
1666	Helicobacter_acinonychis	3.99099	-1.64154	0.547632	-2.99753	0.00272174	0.0330143
1667	Sulfurimonas_gotlandica	35.9211	2.46618	0.572609	4.30691	1.65548e-05	0.0010789
1668	Sulfurimonas_autotrophica	31.4367	2.41741	0.615866	3.92522	8.66505e-05	0.00322036
1669	Wolinella_succinogenes	9.04095	-1.49725	0.518926	-2.88529	0.00391056	0.0413868
1670	Nitratiruptor_tergarcus	43.5287	2.37396	0.648713	3.6595	0.00025271	0.00643375
1671	Sulfurovum_Epsilonproteobacteria bacterium SCGC AD-308-I21	3.98261	1.85182	0.57485	3.2214	0.00127567	0.0203127
1672	Bacteriovorax_sp. Seq25_V	12.3749	2.30125	0.550165	4.18283	2.87901e-05	0.00155372
1673	Halobacteriovorax_sp. DA5	36.1627	-2.22679	0.585594	-3.80262	0.000143172	0.00443416
1674	Halobacteriovorax_sp. HLS	8.49129	1.62509	0.558034	2.91216	0.00358939	0.0391882
1675	Victivallis_vadensis	1197.83	2.99493	0.804445	3.72297	0.000196889	0.00545989
1676	_Victivallales bacterium CCUG 44730	787.318	2.43133	0.78209	3.10876	0.00187873	0.0259578
1677	_Opitutaceae bacterium TSB47	194.931	-1.89519	0.527866	-3.59029	0.000330312	0.00787549
1678	_Opitutaceae bacterium TAV5	80.149	-1.94562	0.599713	-3.24424	0.00117762	0.0192097
1679	Haloferula_sp. BvORR071	211.196	3.1535	0.679239	4.64269	3.43904e-06	0.000364639
1680	Prosthecobacter_debontii	32.3393	-1.35781	0.469203	-2.89386	0.00380536	0.0406341
1681	Rhodopirellula_baltica	46.5845	2.22643	0.551816	4.03474	5.46637e-05	0.00235607
1682	Blastopirellula_cremea	50.0701	-2.57695	0.636718	-4.04725	5.18239e-05	0.00228952
1683	Gemmata_sp. SH-PL17	54.8349	2.19634	0.642519	3.41833	0.000630075	0.0124663
1684	Parachlamydia_sp. C2	8.09029	1.79282	0.548057	3.27123	0.00107082	0.0180868
1685	Chlamydia_sp. 2742-308	5.00307	1.83493	0.611459	3.00091	0.00269177	0.0328275
1686	Caviibacter_bacterium 1XD8-92	633.26	1.71895	0.468751	3.66709	0.000245323	0.00634427
1687	Caviibacter_bacterium 1xD42-87	410.237	1.99944	0.50564	3.95428	7.67663e-05	0.00295318
1688	Caviibacter_bacterium D16-50	302.703	1.33838	0.47215	2.83464	0.00458768	0.0459831
1689	Caviibacter_bacterium 1XD21-70	226.64	1.41975	0.414822	3.42254	0.000620383	0.0123396
1690	Caviibacter_bacterium 0.1xD8-82	369.929	1.75355	0.528711	3.31665	0.000911026	0.0162909
1691	Caviibacter_bacterium 0.1xD8-71	504.251	2.08358	0.511351	4.07465	4.60832e-05	0.00213534
1692	Caviibacter_bacterium LF-3	48.0585	1.88368	0.604169	3.11781	0.00182201	0.0255023
1693	Caviibacter_bacterium CAVE-375	4.8893	-1.55978	0.50699	-3.07654	0.00209416	0.0278783
1694	_Candidatus Saccharibacteria bacterium TM7_KMM_G3_1_HOT_351	22.7803	-2.17912	0.551111	-3.95405	7.68401e-05	0.00295318
1695	Candidatus Saccharimonas_aalborgensis	5.01575	-1.69624	0.535236	-3.16916	0.00152883	0.022888
1696	_Atribacteria bacterium JGI 0000014-F07	116.174	-2.3364	0.615896	-3.79351	0.000148535	0.00450731
1697	Candidatus Babela_massiliensis	16.9607	-2.27655	0.64654	-3.52114	0.000429704	0.00953868
1698	_Candidatus Gracilibacteria bacterium HOT-871	11.6155	2.31181	0.63184	3.65885	0.000253352	0.0064363
1699	Vampirococcus_sp. LiM	46.248	-1.35212	0.461139	-2.93213	0.00336644	0.0378777
1700	Treponema_maltophilum	95.184	2.29397	0.61159	3.75083	0.000176249	0.00504674
1701	Treponema_sp. C6A8	143.645	1.42039	0.429313	3.30853	0.000937868	0.0166062
1702	Treponema_sp. JC4	434.957	3.01053	0.751573	4.00564	6.18508e-05	0.00254137
1703	Treponema_porcinum	127.879	3.1909	0.691617	4.61369	3.9559e-06	0.000407458
1704	Treponema_succinifaciens	50265.8	6.59763	1.10984	5.94464	2.77064e-09	1.7836e-06
1705	Treponema_berlinense	4058.77	6.3207	0.944689	6.69078	2.21986e-11	6.66884e-08
1706	Spirochaeta_africana	19.454	1.38664	0.392305	3.5346	0.000408396	0.00922474
1707	Borreliella_bissettii	28.4535	2.92612	0.632367	4.62726	3.70543e-06	0.000383853
1708	Borreliella_Borrelia mayonii	6.47596	2.19963	0.602808	3.64897	0.00026329	0.00665186
1709	Leptospira_terpstrae	14.8599	1.60232	0.547939	2.92427	0.00345266	0.03844
1710	Leptospira_interrogans	77.9776	-1.90958	0.555288	-3.4389	0.000584088	0.0117573
1711	Leptospira_sp. YH101	31.7381	2.66627	0.640283	4.16421	3.12436e-05	0.00163389
1712	Leptospira_perolatii	6.39574	1.63599	0.562674	2.90752	0.00364302	0.0396488
1713	Leptospira_harrisiae	32.4809	3.03704	0.61996	4.89876	9.64424e-07	0.000153838
1714	Turneriella_parva	16.4101	-1.64601	0.530657	-3.10183	0.00192326	0.0263715
1715	Brachyspira_pilosicoli	124.436	2.30875	0.579642	3.98306	6.80324e-05	0.00271302
1716	Brachyspira_innocens	42.8614	2.58843	0.59058	4.38287	1.17129e-05	0.000844497
1717	Bryocella_elongata	23.0829	1.5602	0.508764	3.06664	0.00216478	0.0285122
1718	Candidatus Sulfopaludibacter_Solibacteres bacterium SbA2	14.1431	1.6271	0.530302	3.06825	0.00215319	0.028454
1719	Cloacibacillus_evryensis	41.9427	2.5671	0.632667	4.05759	4.95825e-05	0.00223431
1720	Synergistes_sp. 3_1_syn1	47.7529	2.74833	0.596231	4.60951	4.03617e-06	0.000411978
1721	Thermanaerovibrio_acidaminovorans	24.0099	-1.67469	0.5267	-3.17959	0.00147484	0.0224133
1722	Dethiosulfovibrio_peptidovorans	87.6337	-2.61628	0.62831	-4.16399	3.12728e-05	0.00163389
1723	Aminobacterium_mobile	9.38997	1.61561	0.457247	3.53334	0.000410349	0.00925726
1724	Fusobacterium_mortiferum	3476.3	-5.61355	0.917307	-6.1196	9.38115e-10	8.45477e-07
1725	Fusobacterium_sp.	124.304	-2.33913	0.743586	-3.14574	0.00165666	0.0240042
1726	Fusobacterium_varium	104.063	-1.73326	0.569698	-3.04241	0.00234688	0.0300872
1727	Fusobacterium_perfoetens	26.4066	1.55762	0.446393	3.48936	0.000484177	0.0103038
1728	Fusobacterium_massiliense	63.7212	1.91466	0.624372	3.06654	0.0021655	0.0285122
1729	Fusobacterium_necrogenes	41.6177	-2.35484	0.651321	-3.61549	0.000299783	0.00727266
1730	Fusobacterium_sp. oral taxon 203	5.64969	-2.04753	0.589598	-3.47275	0.000515148	0.0108097
1731	Leptotrichia_sp. oral taxon 498	29.6934	1.62388	0.526379	3.085	0.00203549	0.0273396
1732	Leptotrichia_sp. oral taxon 215	47.066	2.24957	0.529383	4.24941	2.1433e-05	0.00124495
1733	Leptotrichia_sp. oral taxon 847	33.363	2.32196	0.573124	4.0514	5.09123e-05	0.00225478
1734	Streptobacillus_moniliformis	50.4523	2.03525	0.537187	3.78872	0.000151428	0.00456495
1735	Caviibacter_abscessus	21.9913	1.77412	0.568901	3.1185	0.00181773	0.0255023
1736	Thermotoga_profunda	19.3637	-2.65378	0.62971	-4.21429	2.50569e-05	0.00139398
1737	Thermosipho_atlanticus	12.127	1.85156	0.486263	3.80774	0.00014024	0.00441278
1738	Fervidobacterium_gondwanense	21.1575	-1.89866	0.615748	-3.08351	0.00204576	0.0274163
1739	Petrotoga_mexicana	4.08704	1.60735	0.544601	2.95143	0.00316307	0.0365926
1740	Petrotoga_olearia	4.65823	1.68676	0.539718	3.12526	0.0017765	0.0250952
1741	Marinitoga_sp. 1197	8.65742	2.12421	0.528635	4.01829	5.86228e-05	0.00244036
1742	Mesotoga_sp. BH458_6_3_2_1	26.2112	1.75651	0.601088	2.92221	0.00347555	0.0385044
1743	Kosmotoga_pacifica	110.526	-2.64976	0.726948	-3.64505	0.000267335	0.00667412
1744	Persephonella_marina	40.8815	-1.83615	0.603098	-3.04453	0.00233048	0.0299487
1745	Hydrogenobacter_hydrogenophilus	8.27752	1.75782	0.560261	3.1375	0.00170398	0.0244151
1746	Hydrogenobaculum_sp. Y04AAS1	4.91806	1.87162	0.590866	3.16758	0.00153712	0.02293
1747	Thermovibrio_ammonificans	8.61342	1.54508	0.510441	3.02695	0.00247039	0.0311826
1748	Nitrospira_Candidatus Nitrospira nitrificans	13.5865	1.81144	0.524515	3.45356	0.00055324	0.0113455
1749	Nitrospira_Candidatus Nitrospira nitrosa	12.2255	1.94254	0.463771	4.18859	2.80697e-05	0.00152397
1750	Deferribacter_desulfuricans	44.0172	2.6301	0.614766	4.27822	1.88394e-05	0.00114689
1751	Mucispirillum_schaedleri	34.8361	1.8763	0.518325	3.61994	0.000294672	0.00717766
1752	Elusimicrobium_minutum	24.5629	2.57616	0.531742	4.84475	1.26773e-06	0.000184281
1753	Dictyoglomus_thermophilum	37.222	2.34852	0.617775	3.80158	0.000143776	0.00444522
1754	Coprothermobacter_platensis	27.4271	4.33398	0.679786	6.37551	1.8236e-10	2.93676e-07
1755	Parabacteroides_sp. AT13	7.29461	-2.39309	0.637224	-3.7555	0.000172998	0.0049813
1756	Alistipes_inops	5.58718	-2.95951	0.654117	-4.52443	6.05588e-06	0.000551571
1757	Ruminococcus_sp. B05	4.99918	-2.88479	0.661314	-4.36221	1.28756e-05	0.000903044
1758	Roseburia_sp. AF25-15LB	17.2406	4.17604	0.795843	5.24732	1.54327e-07	3.97391e-05
1759	Roseburia_sp. OM04-10BH	15.3145	2.87609	0.887001	3.24248	0.00118492	0.0193112
1760	Roseburia_sp. OM04-15AA	15.5647	3.42706	0.917011	3.7372	0.000186078	0.00521627
1761	Clostridium_sp. 7_2_43FAA	15.1711	1.59884	0.572278	2.79381	0.00520909	0.0497056
1762	Staphylococcus_sp. HMSC070D05	5.90705	2.52653	0.653777	3.8645	0.000111315	0.00375038
1763	Lactobacillus_sp. UMNPBX9	5.40289	-1.80689	0.615337	-2.93643	0.00332015	0.0376151
1764	Streptococcus_milleri	42.5086	2.18588	0.711978	3.07015	0.00213948	0.0283143
1765	Streptococcus_sp. KCOM 2412	51.1582	3.50743	0.793335	4.42112	9.81888e-06	0.000772862
1766	Streptococcus_sp. M334	43.961	2.37933	0.630461	3.77395	0.000160684	0.00473685
1767	Streptococcus_sp. HMSC064D12	251.81	3.25417	0.87802	3.70626	0.000210346	0.00566739
1768	Streptococcus_sp. HMSC068F04	407.9	4.74313	0.879125	5.39529	6.84147e-08	2.2021e-05
1769	Vagococcus_sp. AM17-17	5.80135	1.818	0.623014	2.91808	0.00352195	0.0387801
1770	Turicibacter_sp. HGF1	7.30388	-2.04596	0.598578	-3.41804	0.000630749	0.0124663
1771	Streptomyces_sp. ADI92-24	2.23265	-1.75179	0.551965	-3.17373	0.00150495	0.0227141
1772	Streptomyces_sp. NRRL F-6674	8.86301	-2.92671	0.890213	-3.28765	0.00101027	0.017376
1773	Dietzia_maris	3.98741	-2.43209	0.590422	-4.11924	3.80125e-05	0.00186696
1774	Olsenella_sp. AM04-33	9.61438	2.51735	0.755241	3.33318	0.000858596	0.0155696
1775	Spiroplasma_kunkelii	18.7004	-3.21281	0.681305	-4.71567	2.40912e-06	0.000285687
1776	Entomoplasma_freundtii	14.2803	-2.91138	0.637991	-4.56336	5.03414e-06	0.000480851
1777	Enterobacter_cloacae complex sp. CH23B	3.2978	-1.72519	0.593407	-2.90726	0.00364604	0.0396488
1778	Enterobacter_sp. NFR05	4.98607	-1.85125	0.567386	-3.26277	0.0011033	0.0183459
1779	Klebsiella_sp. C31	24.7472	-4.02454	0.685862	-5.86785	4.41488e-09	2.48682e-06
1780	Citrobacter_freundii complex sp. CFNIH9	6.89754	-2.2259	0.586524	-3.79508	0.000147597	0.00449775
1781	Citrobacter_sp. CFNIH10	8.53215	-2.8979	0.595444	-4.8668	1.13422e-06	0.000171801
1782	Metakosakonia_sp. MRY16-398	5.40238	-1.54969	0.55484	-2.79303	0.00522169	0.0497995
1783	Proteus_sp. CA142267	2.58206	-1.88596	0.62549	-3.01517	0.00256835	0.0319424
1784	Serratia_sp. MYb239	3.84699	2.08843	0.66654	3.13325	0.00172885	0.0246539
1785	Pseudoalteromonas_undina	4.97018	-2.48669	0.585252	-4.24892	2.14801e-05	0.00124495
1786	Pseudomonas_sp. Snoq117.2	2.26338	-1.48889	0.531838	-2.79953	0.00511777	0.0491203
1787	Acinetobacter_sp. SFB	7.82557	-2.19909	0.517454	-4.24983	2.13934e-05	0.00124495
1788	Acinetobacter_sp. CIP 51.11	4.68804	-1.8027	0.618939	-2.91256	0.00358478	0.0391848
1789	Psychrobacter_sp. P2G3	5.64439	-1.80937	0.587815	-3.07813	0.00208304	0.0277918
1790	Vibrio_sp. 11986-1-5	3.26178	1.83379	0.63618	2.88251	0.00394523	0.0416478
1791	Vibrio_sp. 712i1	1.83515	-1.71157	0.605431	-2.82703	0.00469817	0.0467612
1792	Oleiphilus_sp. HI0125	2.35264	-1.65913	0.589635	-2.81383	0.00489554	0.0480347
1793	Thioalkalivibrio_sp. ALE9	2.66788	-1.75057	0.592177	-2.95615	0.00311503	0.0362014
1794	Burkholderia_sp. LA-2-3-30-S1-D2	6.41431	-1.9124	0.633417	-3.01918	0.0025346	0.0316386
1795	Rhizobium_sp. 58	2.62248	-1.75169	0.599597	-2.92144	0.00348419	0.0385528
1796	Afipia_sp. 1NLS2	2.88189	-1.75929	0.538113	-3.26936	0.00107791	0.0181464
1797	Mesorhizobium_sp. M6A.T.Cr.TU.014.01.1.1	2.70111	-1.92334	0.621822	-3.09307	0.00198096	0.0268685
1798	Roseomonas_sp. TAS13	2.57605	-1.73302	0.577138	-3.00278	0.0026753	0.0327989
1799	Thermodesulfobacterium_thermophilum	18.6033	3.99053	0.708704	5.63074	1.79433e-08	7.88885e-06
1800	Roseburia_sp. AF22-8AC	11.7179	3.56155	0.810024	4.39684	1.09838e-05	0.000814744
1801	Eubacterium_sp. AF15-50	3.84552	1.88578	0.636925	2.96076	0.00306879	0.0358257
1802	Streptococcus_sp. ACS2	633.133	2.90718	0.881458	3.29815	0.000973232	0.0169818
1803	Streptococcus_sp. DBCMS	12.357	2.38286	0.670195	3.55548	0.000377288	0.00863022
1804	Streptococcus_sp. HMSC072D03	142.847	2.57725	0.88043	2.92726	0.00341964	0.038185
1805	Streptococcus_sp. oral taxon 064	7.96101	2.41395	0.668636	3.61025	0.000305898	0.00740108
1806	Streptococcus_sp. FDAARGOS_256	11.6234	1.98645	0.709045	2.80159	0.0050852	0.0490215
1807	Streptococcus_sp. CCH8-G7	8.59924	2.37275	0.629889	3.76694	0.000165263	0.00485947
1808	Streptococcus_sp. HMSC067A03	20.5185	3.35795	0.728824	4.60736	4.07821e-06	0.000412976
1809	Streptococcus_sp. FDAARGOS_146	5.58047	2.41944	0.700992	3.45145	0.000557592	0.0113823
1810	Weissella_sp. DD23	69.7057	5.58096	0.907451	6.15014	7.74135e-10	7.34409e-07
1811	Leuconostoc_garlicum	17.9768	3.57871	0.829177	4.31598	1.58896e-05	0.00105298
1812	Bacillus_shackletonii	6.13397	2.27439	0.560785	4.05573	4.99781e-05	0.00223968
1813	Bacillus_sp. RP1137	4.81779	-2.04447	0.661878	-3.0889	0.00200899	0.0271049
1814	Bacillus_sp. AFS015896	2.18049	-1.90055	0.635963	-2.98846	0.00280385	0.0336256
1815	Micrococcus_sp. HSID17227	2.86238	-2.02186	0.633375	-3.1922	0.00141194	0.0217709
1816	Propionibacterium_sp. Marseille-P5998	6.95894	-3.29932	0.777795	-4.24189	2.21649e-05	0.00127237
1817	Escherichia_sp. TW11588	4.56023	-1.89608	0.598472	-3.1682	0.00153385	0.0229251
1818	Klebsiella_sp. H-Nf2	19.635	-3.29473	0.722158	-4.56233	5.05879e-06	0.000480851
1819	Klebsiella_sp. K-Nf6	9.24732	-3.65011	0.648247	-5.63074	1.79441e-08	7.88885e-06
1820	Klebsiella_sp. 10982	7.43192	-2.00787	0.611442	-3.28383	0.00102407	0.0175131
1821	Klebsiella_sp. MS 92-3	10.0318	-3.80982	0.667968	-5.70359	1.17307e-08	5.71476e-06
1822	Klebsiella_sp. HMSC16A12	2.7184	-1.75895	0.575402	-3.0569	0.00223639	0.0291263
1823	Klebsiella_sp. D5A	2.52994	-1.64263	0.581666	-2.82401	0.00474273	0.0470104
1824	Enterobacter_cloacae complex sp. 742-ADZ3-9B	9.91859	-2.24759	0.580342	-3.87286	0.000107564	0.00370715
1825	Enterobacter_sp. FY-07	8.10983	-2.05895	0.621029	-3.31539	0.000915165	0.0163164
1826	Citrobacter_sp. MGH103	3.59978	-1.68092	0.56535	-2.97324	0.00294673	0.0348751
1827	Citrobacter_sp. CFSAN044567	22.7846	-2.36866	0.754236	-3.14047	0.00168676	0.0242168
1828	Citrobacter_sp. KTE30	3.25132	-1.75562	0.546548	-3.2122	0.00131724	0.0207727
1829	Citrobacter_sp. CRE-46	18.1176	-3.83784	0.726212	-5.28475	1.2588e-07	3.33674e-05
1830	Citrobacter_sp. MGH 55	7.0667	-2.61334	0.614983	-4.24944	2.14303e-05	0.00124495
1831	Citrobacter_sp. FDAARGOS_156	3.6121	-1.941	0.522112	-3.71759	0.000201135	0.00552109
1832	Photorhabdus_laumondii	3.73454	-1.72603	0.576477	-2.99409	0.00275263	0.0332325
1833	Grimontella_sp. AG753	5.96421	-2.86195	0.622285	-4.59911	4.24306e-06	0.000419996
1834	Pseudomonas_sp. GM50	19.2499	-4.50399	0.804379	-5.59933	2.15179e-08	9.02e-06
1835	Acinetobacter_kyonggiensis	2.43491	-1.54906	0.528423	-2.93147	0.00337359	0.0379158
1836	Psychrobacter_sp. SHUES1	8.94253	-2.8474	0.700804	-4.06305	4.84353e-05	0.00219358
1837	Shewanella_sp. WE21	11.5445	3.41685	0.725267	4.71116	2.46306e-06	0.000290011
1838	Xanthomonas_retroflexus	2.48177	-1.70275	0.539459	-3.1564	0.0015973	0.0234076
1839	Marinomonas_sp. BSi20584	3.00097	-2.20389	0.620852	-3.54979	0.000385544	0.00879674
1840	Borreliella_japonica	7.65089	-1.81496	0.54778	-3.3133	0.000922027	0.0164225
1841	Paenibacillus_sp. UNC217MF	3.57437	-2.50817	0.580695	-4.31925	1.56557e-05	0.00104516
1842	Citrobacter_sp. MGH104	3.80879	-2.73972	0.615441	-4.45164	8.52182e-06	0.000705562
1843	Citrobacter_sp. L55	6.99247	-2.21447	0.631494	-3.50672	0.000453663	0.00988837
1844	Enterobacter_sp. 50793107	3.09133	-2.60796	0.649437	-4.01572	5.92639e-05	0.00245571
1845	Klebsiella_sp. GL120222-02	3.66247	-2.30781	0.595878	-3.87295	0.000107525	0.00370715
1846	Klebsiella_sp. HMSC16C06	6.55913	-2.95816	0.654367	-4.52064	6.16524e-06	0.000555642
1847	Klebsiella_sp. E-Nf3	4.75005	-3.14163	0.639907	-4.9095	9.13072e-07	0.000146948
1848	Pseudoalteromonas_sp. T1lg22	4.35591	1.83841	0.628062	2.92711	0.00342129	0.038185
1849	Shewanella_sp. GutCb	3.26491	-2.14516	0.669537	-3.20394	0.0013556	0.02116
1850	Vibrio_sp. V09_P4A23P171	4.37291	-2.10104	0.657807	-3.194	0.00140314	0.0216538
1851	Pseudoxanthomonas_sp. NML180594	2.38363	-1.70926	0.582381	-2.93496	0.00333594	0.0376756
1852	Methylobacterium_sp. Leaf112	3.67142	-2.80901	0.689617	-4.07329	4.63542e-05	0.00213692
1853	Sphingomonas_sp. S-NIH.Pt3_0716	3.12238	-2.01517	0.589812	-3.41663	0.000634024	0.0124899
1854	Candidatus Protochlamydia_amoebophila	6.71388	-2.06704	0.619571	-3.33625	0.00084917	0.0154235
1855	Enterobacter_sp. 301B	7.40274	2.5185	0.862534	2.91989	0.00350159	0.0386741
1856	Pseudoalteromonas_donghaensis	9.38875	3.42599	0.769822	4.45037	8.57243e-06	0.000705562
1857	Pseudomonas_sp. XWY-1	2.99727	-2.1628	0.673995	-3.20892	0.00133234	0.0209012
1858	Hydrogenophaga_sp. PBC	1.92912	-1.81206	0.572223	-3.1667	0.00154181	0.02293
1859	Neisseria_sp. 10011	11.7754	3.88439	0.961829	4.03855	5.37832e-05	0.00234165
1860	Enhydrobacter_sp. H5	3.37257	-2.52051	0.622867	-4.04662	5.19619e-05	0.00229001
1861	Campylobacter_sp. P0023	19.0927	4.68671	0.79198	5.91771	3.26458e-09	1.96147e-06
1862	Bacillus_sp. HBCD-sjtu	10.713	-4.09732	0.688532	-5.9508	2.66838e-09	1.7836e-06
1863	Lactobacillus_sp. ESL0261	2.04126	-1.53699	0.537295	-2.86061	0.00422829	0.0437302
1864	Corynebacterium_sp. HMSC036E10	2.15798	-1.80376	0.593132	-3.04107	0.00235738	0.0301573
1865	Bacteroides_sp. D1	8.68472	-2.94623	0.84615	-3.48192	0.000497828	0.0105197
1866	Zobellia_sp. OII3	2.08944	-1.84151	0.531098	-3.46737	0.000525581	0.0109648
1867	Klebsiella_sp. 4_1_44FAA	4.71837	-3.19485	0.622074	-5.13581	2.80937e-07	5.75441e-05
1868	Klebsiella_sp. S1	2.27561	-1.85849	0.565857	-3.28438	0.00102208	0.0175124
1869	Buttiauxella_Enterobacteriaceae bacterium S05	6.49153	-3.56551	0.653432	-5.4566	4.85343e-08	1.74248e-05
1870	Acinetobacter_sp. 742879	6.61348	-2.32208	0.722968	-3.21187	0.00131874	0.0207782
1871	Acidovorax_ebreus	3.2188	-1.57017	0.544898	-2.88158	0.00395686	0.0416976
1872	Lactobacillus_hilgardii	3.17718	1.80377	0.613328	2.94096	0.00327192	0.0373268
1873	Curtobacterium_sp. MCLR17_045	1.75488	-1.62585	0.563043	-2.88762	0.0038817	0.0411868
1874	Enterobacter_sp. NFIX09	2.89814	-1.74047	0.545968	-3.18786	0.00143331	0.0220438
1875	Burkholderia_sp. BDU6	2.07727	-1.81542	0.60811	-2.98534	0.00283261	0.0338579
1876	Burkholderia_sp. OK806	3.12142	-1.93991	0.643413	-3.01503	0.00256957	0.0319424
1877	Kamptonema_[Oscillatoria] sp. PCC 6506	3.49141	-2.33309	0.674799	-3.45746	0.000545288	0.0112329
1878	Klebsiella_sp. PO552	5.7072	-2.97576	0.670227	-4.43992	8.99915e-06	0.000727398
1879	Lactobacillus_sp. UMNPBX10	2.41986	-2.28897	0.672603	-3.40315	0.000666132	0.0129526
1880	Phytobacter_sp. SCO41	3.53688	-1.86858	0.611254	-3.05696	0.00223597	0.0291263
1881	Escherichia_sp. MOD1-EC2449	2.17661	-1.68032	0.576902	-2.91265	0.00358374	0.0391848
1882	Shigella_sp. FC2045	2.39435	-1.76408	0.604741	-2.91708	0.0035332	0.0388565
1883	Sphingobium_indicum	2.50876	-2.17632	0.632455	-3.44106	0.000579433	0.0117088
1884	Klebsiella_sp. LTGPAF-6F	2.76769	-2.1821	0.629058	-3.46884	0.000522702	0.0109174
1885	Pseudoalteromonas_telluritireducens	2.26495	-1.78508	0.607215	-2.93978	0.00328443	0.0374247
1886	Acidovorax_sp. CF316	10.31	-4.46843	0.96066	-4.65142	3.29661e-06	0.000355817
1887	_Muribaculaceae bacterium Isolate-083 (Janvier)	1.96211	-2.01298	0.634299	-3.17355	0.00150587	0.0227141
1888	Myroides_sp. ZB35	4.15278	-3.16363	0.699249	-4.52432	6.05886e-06	0.000551571
1889	Streptomyces_sp. DfronAA-171	1.94222	-1.75953	0.617674	-2.84864	0.00439058	0.0446868
1890	Vibrio_sp. 2521-89	2.23964	-2.06179	0.626529	-3.29081	0.000998983	0.0172406
1891	Vibrio_sp. V1B	1.79228	-1.64709	0.581081	-2.83453	0.00458938	0.0459831
1892	Lactobacillus_sp. HT111-2	2.00981	-1.81648	0.630921	-2.87909	0.0039882	0.0418924
1893	Planktothrix_prolifica	2.42298	-2.14192	0.659296	-3.2488	0.00115892	0.0190251
1894	Flavobacterium_sp. GSP27	2.06435	-1.80376	0.585354	-3.08148	0.00205973	0.0275625
1895	Ochrobactrum_sp. MH181795	2.00248	-2.03681	0.58969	-3.45404	0.000552257	0.0113455
1896	Thermoactinomyces_sp. AS95	1.69591	-1.76074	0.594394	-2.96224	0.00305414	0.0357824

## Sheet: Kraken2_Differential_Archaea
Differential Archaea between IBS and NCGS (Kraken2 based analysis)
Sr.	Taxonomy	baseMean	log2FoldChange	lfcSE	stat	pvalue	padj
1	Haloferax_mucosum	7.91933	-1.96804	0.56717	-3.46992	0.000520607	0.012722
2	Halovenus_aranensis	33.3536	-2.96463	0.726838	-4.0788	4.52685e-05	0.00308472
3	Natrinema_versiforme	11.1585	2.26336	0.576695	3.92471	8.68352e-05	0.00345443
4	Natrinema_gari	3.35871	-2.03943	0.585962	-3.48049	0.000500503	0.012722
5	Methanosarcina_vacuolata	13.9224	2.81589	0.715151	3.93748	8.23431e-05	0.00345443
6	Methanococcoides_burtonii	12.1612	2.36365	0.6012	3.93156	8.43973e-05	0.00345443
7	Methanolobus_profundi	12.8938	1.93244	0.585191	3.30224	0.000959156	0.0207963
8	Methanobrevibacter_boviskoreani	35.5371	3.58646	0.740087	4.84599	1.25981e-06	0.000568839
9	Methanobrevibacter_filiformis	23.331	2.44339	0.655056	3.73005	0.000191445	0.00652279
10	Methanobrevibacter_woesei	19.419	2.70364	0.612755	4.41228	1.02289e-05	0.000975839
11	Methanothermus_fervidus	3.30946	1.81268	0.559949	3.23722	0.00120698	0.0239888
12	Methanocaldococcus_fervens	48.1864	2.61577	0.718398	3.64111	0.000271461	0.00809748
13	Methanococcus_aeolicus	10.6431	-2.68153	0.650065	-4.12502	3.707e-05	0.00294707
14	Methanothermococcus_okinawensis	13.4974	3.2872	0.709286	4.63452	3.57761e-06	0.000568839
15	Thermococcus_sp. 4557	14.3576	2.11913	0.647553	3.27252	0.00106595	0.0221069
16	Thermococcus_sp. AM4	7.25547	2.43185	0.60568	4.01507	5.94278e-05	0.00345443
17	Thermococcus_sp. EP1	7.74532	2.26441	0.621926	3.64097	0.000271613	0.00809748
18	Pyrococcus_horikoshii	24.1331	2.75074	0.767171	3.58556	0.000336359	0.00943783
19	Pyrococcus_abyssi	10.3635	-2.91009	0.640323	-4.54472	5.50081e-06	0.000655972
20	Thermoplasma_sp. Kam2015	14.2239	-2.42873	0.630152	-3.8542	0.00011611	0.00426033
21	Thermoplasma_volcanium	3.83536	1.82169	0.591707	3.07871	0.00207897	0.0381672
22	Caldivirga_maquilingensis	3.18566	-1.75672	0.512137	-3.43018	0.000603183	0.0137009
23	Sulfurisphaera_tokodaii	8.38295	1.80258	0.604037	2.98423	0.00284295	0.0484316
24	Caldisphaera_lagunensis	18.79	-2.25955	0.65241	-3.46339	0.000533418	0.012722
25	Nitrosopumilus_Candidatus Nitrosopumilus sp. NM25	8.33633	-2.38491	0.607696	-3.92452	8.69038e-05	0.00345443
26	Candidatus Nitrosocaldus_islandicus	18.0177	-2.00644	0.651757	-3.07851	0.00208039	0.0381672
27	Methanosphaera_stadtmanae	16.9281	3.38554	0.724401	4.67358	2.95993e-06	0.000568839
28	Nitrosopumilus_sp. AR	2.28748	-1.90581	0.626463	-3.04218	0.00234874	0.0414944

## Sheet: Kraken2_Differential_Viruses
Differential Viruses between IBS and NCGS (Kraken2 based analysis)										Differential Bacteria between NCGS and NCGS_PG (Kraken2 based analysis)
Sr.	Taxonomy	baseMean	log2FoldChange	lfcSE	stat	pvalue	padj			Sr.	Taxonomy	baseMean	log2FoldChange	lfcSE	stat	pvalue	padj
1	Pis4avirus_Vibrio phage pYD38-A	18.527	-4.93409	0.921589	-5.3539	8.60788e-08	7.35974e-06			1	Mimivirus_Acanthamoeba polyphaga mimivirus	4.90615	-2.17111	0.650015	-3.3401	0.000837487	0.0139023
2	L5virus_Tsukamurella phage TPA2	10.1854	1.59657	0.608408	2.62417	0.00868599	0.0481607			2	T5virus_Escherichia virus T5	3.58851	2.32626	0.728433	3.19352	0.00140551	0.0218732
3	Seuratvirus_Escherichia virus Cajan	3.11447	2.33893	0.671437	3.48347	0.00049495	0.0120909			3	Iridovirus_Invertebrate iridescent virus 30	14.9567	-3.57879	0.833102	-4.29574	1.74108e-05	0.000619328
4	Kp32virus_Klebsiella virus KpV289	4.35919	-2.7916	0.782849	-3.56595	0.000362534	0.0103322			4	Spn3virus_Escherichia phage phAPEC8	28.1348	5.7253	1.03122	5.55198	2.82445e-08	3.51643e-06
5	_Chrysochromulina ericina virus	58.1165	-2.20436	0.799579	-2.7569	0.00583522	0.0418183			5	V5virus_Escherichia virus FV3	77.8115	7.1103	1.09765	6.47777	9.30894e-11	2.31793e-08
6	Pandoravirus_inopinatum	4.36186	1.62935	0.616234	2.64405	0.00819214	0.0481607			6	V5virus_Escherichia virus V5	5.95807	3.38004	0.845011	4	6.3343e-05	0.00197155
7	Mimivirus_Megavirus chiliensis	10.8243	1.79731	0.686399	2.61846	0.00883283	0.0481607			7	V5virus_Escherichia virus FFH2	4.75721	3.01977	0.808774	3.73376	0.000188644	0.00427022
8	Rdjlvirus_Roseobacter virus RDJL1	2.60194	2.02235	0.64004	3.15973	0.00157917	0.0225032			8	V5virus_Escherichia virus JES2013	9.93685	4.17261	0.915763	4.55643	5.20308e-06	0.000288342
9	T4virus_Aeromonas phage CC2	3.15108	2.23947	0.733536	3.05298	0.00226584	0.0244328			9	V5virus_Escherichia phage slur16	9.37395	4.08365	0.908431	4.49528	6.94799e-06	0.000288342
10	Mimivirus_Acanthamoeba polyphaga mimivirus	5.09405	1.7962	0.65629	2.73689	0.00620226	0.0424234			10	T5virus_Salmonella phage NR01	4.96929	3.09054	0.788679	3.91863	8.90529e-05	0.0024638
11	Orthopoxvirus_Skunkpox virus	2.38228	1.73401	0.652722	2.65659	0.00789358	0.0481607			11	T5virus_Salmonella virus SPC35	5.34204	3.09551	0.804706	3.84675	0.000119694	0.00298038
12	Betaentomopoxvirus_Adoxophyes honmai entomopoxvirus	2.63855	1.69112	0.623264	2.71333	0.00666108	0.0438094			12	G7cvirus_Escherichia virus IME11	3.72654	2.61805	0.74674	3.50598	0.000454928	0.00871362
13	Kp34virus_Klebsiella virus SU503	2.56533	-1.99885	0.681769	-2.93185	0.00336944	0.030325			13	G7cvirus_Shigella virus Sb1	2.98426	2.23766	0.707026	3.16489	0.00155141	0.0227236
14	Kp34virus_Klebsiella virus SU552A	2.41889	-1.89209	0.666723	-2.8379	0.00454113	0.0369778			14	Leishmaniavirus_uncultured crAssphage	15.877	-4.58996	0.843656	-5.44056	5.31146e-08	4.40851e-06
15	Kp34virus_Klebsiella virus KP34	3.18876	-2.3814	0.698222	-3.41066	0.000648068	0.0138525			15	T7virus_Citrobacter phage SH4	2.71904	2.07375	0.66235	3.1309	0.00174271	0.0241075
16	Kp34virus_Klebsiella virus F19	2.27352	-1.77745	0.645173	-2.755	0.00586924	0.0418183			16	Hk578virus_Escherichia virus JL1	9.75014	4.1437	0.918645	4.51067	6.46239e-06	0.000288342
17	Kp34virus_Klebsiella virus Kp2	2.71177	-2.09828	0.681539	-3.07874	0.00207878	0.0244328			17	T7virus_Escherichia phage PE3-1	5.1066	3.13602	0.846588	3.7043	0.000211973	0.00439845
18	Kp34virus_Klebsiella virus KpV41	2.12655	-1.65182	0.632498	-2.61158	0.00901254	0.0481607			18	T7virus_Enterobacteria phage K1F	4.00831	2.74149	0.804621	3.40719	0.00065636	0.0116738
19	Sfi21dt1virus_Streptococcus phage YMC-2011	13.0754	2.45614	0.80781	3.04049	0.00236192	0.0244328			19	T7virus_Citrobacter phage CR44b	3.01986	2.26149	0.750783	3.01218	0.00259377	0.0339921
20	Lymphocystivirus_Vibrio phage qdvp001	4.06632	2.6745	0.693155	3.85844	0.000114113	0.00487834
21	Simplexvirus_Cellulophaga phage phi14:2	2.60995	2.02648	0.632763	3.2026	0.00136195	0.0224992
22	Iridovirus_Invertebrate iridescent virus 30	14.2071	4.73522	0.857972	5.51908	3.40775e-08	5.82725e-06
23	T7virus_Enterobacteria phage EcoDS1	3.27106	2.19122	0.687971	3.18504	0.00144732	0.0224992
24	T7virus_Escherichia phage CICC 80001	2.4555	1.9174	0.667251	2.87358	0.00405855	0.0347006
25	Leishmaniavirus_uncultured crAssphage	16.7401	3.11821	0.844779	3.69115	0.000223238	0.00763474
26	Ydn12virus_Streptomyces virus TP1604	2.52872	1.97082	0.655644	3.00593	0.00264767	0.0251528
27	Rotavirus_A	2.41889	1.89006	0.616529	3.06565	0.00217194	0.0244328
28	Phijl1virus_Lactobacillus virus phiJL1	2.4555	1.91735	0.69051	2.77672	0.00549111	0.0418183
29	Kp32virus_Klebsiella virus K11	6.04323	-3.42868	0.828273	-4.13955	3.47984e-05	0.00198351
30	Kp32virus_Klebsiella virus Kp1	3.51718	-2.5484	0.757759	-3.36307	0.000770813	0.0146454
31	Kp32virus_Klebsiella virus K5	2.78499	-2.14548	0.707599	-3.03205	0.002429	0.0244328
32	Kp32virus_Pseudoalteromonas phage RIO-1	2.3649	-1.84716	0.689068	-2.68066	0.00734773	0.0465356
