# Supplementary material for: Multi-meta-omics reveal distinct microbial genomic profiles and metabolic dysregulation in non-celiac gluten sensitivity
Source: mSphere. 2026 Mar 30;11(4):e00856-25. doi: 10.1128/msphere.00856-25 (PMC13123714; doi:10.1128/msphere.00856-25)
Supplement: Data S3 — List of metabolites GCMS and LCMS. [file msphere.00856-25-s0003.xlsx]

## Sheet: GCMS
Metabolite	IBS_1	IBS_2	IBS_3	IBS_4	IBS_5	IBS_6	IBS_8	IBS_9	IBS_10	IBS_11	IBS_12	IBS_13	IBS_14	NCGS_1	NCGS_3	NCGS_4	NCGS_5	NCGS_6	NCGS_7	NCGS_8	NCGS_9	NCGS_10	NCGS_11	NCGS_12	NCGS_14	NCGS_PG_1	NCGS_PG_2	NCGS_PG_3	NCGS_PG_4	NCGS_PG_5	NCGS_PG_6	NCGS_PG_7	NCGS_PG_8	NCGS_PG_9	NCGS_PG_10	NCGS_PG_11	NCGS_PG_12	NCGS_PG_13	NCGS_PG_14
No match: 1089.32	0.0017089	0.00210023	0.0093622	0.000978217	0.0155848	0.00195231	0.00787769	0.00254485	0.00139209	0.00041895	0	0	0.00370609	0.000451392	0.00211951	0.0016979	0.00358762	0.00928841	0	0.0026238	0	0	0.00195804	0.000168054	0	0	0.00338371	0.0113487	0.00308787	0.0022814	0.00339885	0.00232033	0.00177077	0	0	0.000704863	0	0.00290545	0.000542663
No match: 1096.65	0.00115176	0.0322296	0.0436133	0.00223677	0	0.0175855	0.026471	0.00590427	0.00258706	0.00249203	0.00503697	0.00228506	0.0015287	0.000841637	0.00311393	0	0.00594028	0.00140778	0.00561903	0.0252611	0.0011077	0.00108045	0.00115036	0.00272954	0.00145038	0.00177994	0.0169832	0.0124087	0	0.0020184	0.0283727	0.0156907	0.00606855	0.0138133	0.00342456	0.0264895	0.0240553	0.00205874	0.00426593
No match: 1099.44_KD0001_SCANTMS_SP5_Feces_Healthy_1_3	0.00106844	0.000552107	0.00276007	0.00955743	0	0.000364817	0.00394265	0	0.00167742	0.000843929	0.00201872	0.00605407	0.0020038	0.00113162	0.000906078	0	0.0499081	0.00131361	0.00041231	0.00101137	0.00387578	0.00404518	0.00152697	0.00348322	0.00469163	0.000611346	0.0385006	0.00975433	0	0.0142894	0.000500911	0.000145218	0.000953225	0.00987161	0.0246591	0.00314881	0.00474021	0.0140544	0.013931
Lactic_acid_2TMS	0.0529477	2.58791	2.54265	0.167113	0.120353	0.0475119	0.564099	0.0297967	0.0435574	0.0367683	0.085764	0.172321	0.0528009	0.0370824	0.0562011	0.339078	0.0278935	0.465216	0.034315	0.0550746	0.0384274	0.0370604	0.0408755	0.0521805	0.0427886	0.0460971	0.0435807	0.047559	0.0294379	0.0286802	1.90527	0.146037	0.0333824	0.0662741	0.0397997	0.0591723	0.294535	0.0289707	0.0335441
Diacetone_acohol_1TMS	0.000144283	0.00167558	0.00295068	0.000283913	0.00193751	0.00258894	0.00355162	0.00157101	0.00073563	0.000593664	0	0.00165304	0.00191181	0.000661288	0	0.000247111	7.03868e-05	0	0	0.0125492	0.00213775	0	5.752e-05	0.00148099	0.00121869	0	0.0157068	0.00238045	0	0.00224186	0.00160753	0.0131139	0.00773608	0.00261701	0.00100633	0.0894234	0.00140315	0.000257246	0.00163028
Alanine_2TMS	1.08472	0.808407	0.630199	1.83054	0.535181	0.33234	0.303726	0.212706	0.755292	0.814643	0.65184	1.08124	1.94498	0.484568	0.778899	0.831327	0.161242	0.479397	1.62828	0.726194	0.471953	0.440412	0.417694	0.593932	1.07373	0.904102	0.469606	0.297389	0.610714	0.383507	0.254764	0.326787	0.760573	0.928288	0.719389	0.512181	1.45404	1.22947	0.692417
Pyruvic_acid_1MEOX_1TMS	0.00359323	0.00551199	0.00257602	0.00433029	0	0.00384628	0.00135343	0.00205351	0.00342346	0.0103946	0	0.00809422	0.00819416	0	0	0	0	0	0	0	0	0	0	0.000842591	0	0.00542078	0.00134694	0.00200245	0	0	0.0016721	0.0018112	0	0.00472948	0	0.0029104	0.00340118	0.00196397	0.00264908
Glycine_2TMS	0.114821	0.128372	0.0775962	0.258592	0.092552	0.0207983	0.0134457	0.0143893	0.034661	0.0421804	0.0383737	0.0961469	0.121719	0.0302403	0.0622729	0.0993346	0.0185795	0.0229941	0.172971	0.0323796	0.016863	0.0242178	0.0161668	0.027421	0.0444822	0.0697862	0.0299817	0.0145127	0.0538958	0.0313031	0.0390132	0.008202	0.0585622	0.0504503	0.0196376	0.0156615	0.187744	0.107646	0.0459961
No match: 1174.34_KD0001_SCANTMS_SP5_Feces_Healthy_1_20	0	0.0112605	0.00779189	0	0.00138576	0	0	0	0	0	0.000242616	0.000411599	0.000524699	0	0	0.000482824	0	0	0	0	0	0	0.000330922	0.000360265	0	0	0	1.46423e-05	0.00051871	0	0.00457586	0	0	0	0.000234663	0	0.000328341	0	0
No match: 1184.70_KD0001_SCANTMS_SP5_Feces_Healthy_1_21	0	0.027133	0.129043	0.000371067	0.00440569	0.00368515	0.0470517	0.00473664	0.00195516	0.00307875	0.00334334	0.00367668	0.00143469	0.00243734	0.00637315	0.00883627	0.0038696	0.0236092	0.00461264	0.00766434	0.00286854	0.00218225	0.00429685	0.00190849	0.00509734	0.00149258	0.00134886	0.00136882	0	0	0.00641027	0.00576128	0.00383739	0	0.00242675	0.0026861	0.00195111	0.00189986	0.00251522
No match: 1186.56_KD0001_SCANTMS_SP5_Feces_Healthy_1_22	0	0.0541216	0.0674624	0.00764302	0	0.000194726	0	0.047467	0	0	0	0.000257046	0.01623	6.60215e-05	0	0	0.0456805	0.0576446	0	0	0.00124397	0	0.000197046	8.11586e-05	0.000105137	0	0.00523441	0.0135616	8.59419e-06	0	0.0425447	0.0171881	7.90372e-05	0	5.84489e-05	0.00038313	0.0204608	0.000852985	0
3-Hydroxybutyric_acid_2TMS	0.00403485	0.0256774	0.0261191	0.00447375	0.0311799	0.00158554	0.0330714	0.0438747	0.00997843	0.00580759	0.00598436	0.0103394	0.00125032	0.00335577	0	0.149626	0.000369136	0.00948206	0.00275957	0.00558759	0	0	0.00729889	0.00967438	0.00530881	0.000260955	0.00377063	0.000846772	0.0232734	0	0	0.000610635	0.00248952	2.04313e-05	0.000335527	0	0.00789195	0.00449476	0.0035819
tentative_2-aminobutanoic_acid_2TMS	0.0220471	0.0209899	0.0561046	0.0771509	0.0601201	0.00498117	0.0351743	0.0203064	0.00586986	0.0428653	0.00809343	0.0190816	0.201096	0.0128465	0.0195439	0.0187423	7.30954e-05	0.0344141	0.00451698	0.0165143	0.0131217	0.00504814	0.000686365	0.0322215	0.0106985	0	0.00489504	0.0257961	0.00892371	0.0216149	0.00722124	0.0163458	0.0152005	0.0317979	0.0200203	0.00447736	0.0138947	0.0126599	0.0041086
Carbonic_acid_1MeOX_2TMS	0.928592	1.37927	1.42238	1.65464	1.01883	1.42347	2.19435e-05	0.551797	1.66611	2.2207	1.2141	0.632312	0.40886	1.58206	1.69405	1.42395	0.782643	1.54215	0.463775	0	1.15114	1.59527	1.08413	0.754013	0.600476	0.545942	1.41915	2.09241	1.03447	1.1484	0.241733	0.93593	0	0.728041	0.999383	1.30058	0.798074	0.840396	0.233534
No match: 1205.43_KD0001_SCANTMS_SP5_Feces_Healthy_1_26	0.00285978	0.00249878	0.00294106	0.00264014	0.00238644	0.00281639	0.00255127	0.00242374	0.00295489	0.00263667	0.00586354	0.00473608	0.00426519	0.00297106	0.00252876	0.00256279	0.00266783	0.00283188	0.0027421	0.00290987	0.00312979	0.00389601	0.00339034	0.0052769	0.0029986	0.00284774	0.00303736	0.00359126	0.00299093	0.00260702	0.00260498	0.00298993	0.0025005	0.0055656	0.00383965	0.0029838	0.00139371	0.00261803	0.00251695
No match: 1207.88_KD0001_SCANTMS_SP5_Feces_Healthy_1_27	0	0.00546737	0.00638137	0.00383726	0.00725248	0.00523648	0.00544791	0.00376757	0.128404	0	0	0	0.00651287	0.00457104	0.0189588	0.00173041	0.00329817	0.00148772	0.00127447	0.006466	0.0276331	0.00966647	0.0641297	0.0065505	0.0697901	0.00439682	0.002941	0.00523203	0.00390633	0.000809882	0.00473899	0.00096571	0.0035137	0.183728	0.0456946	0.0295513	0.00307976	0	0.0621551
Oxalic_acid_2TMS	0.0129013	0.00203699	0	0.0432367	0	0.00205409	0.000841097	0	0.0373459	0.0138327	0.0202855	0.00441929	0.0100673	0.0533643	0.0174918	0.0197713	0.0387729	0.0169357	0.0135045	0.0740162	0.031477	0.113836	0.0212412	0.00554066	0.0051194	0.0522834	0.00139687	0.00101162	0.0426353	0.0112847	0.000376894	0.0118172	0.0034009	0.000452637	0.0159688	0.00257066	0.00744903	0.0115871	0
No match: 1214.47_KD0001_SCANTMS_SP5_Feces_Healthy_1_28	0.0049342	0.00508684	0.00522346	0.00449687	0.00458809	0.0052421	0.00482999	0.00434938	0.0049877	0.00447647	0.0107676	0.00869504	0.00736654	0.00540076	0.00439299	0.00433921	0.00468419	0.00503223	0.00431451	0.00539025	0.0063186	0.00687446	0.006004	0.00937366	0.00494041	0.00522857	0.00558835	0.00657847	0.00527554	0.00449702	0.00439512	0.00546178	0.00456113	0.00919614	0.00648259	0.00529494	0.00241807	0.00450342	0.00426692
No match: 1221.74_KD0001_SCANTMS_SP5_Feces_IBS_1_253	0.0152786	0.00824498	0	0.018575	0.00718977	0.00788964	0.00735369	0.000644072	0.0135797	0.0280694	0.0150441	0.0115738	0.0170829	0.0105472	0.0146972	0.00787819	0.00695164	0.00793045	0.0100123	0.025274	0.0136501	0.0100761	0.01544	0.014951	0.0142071	0.0236092	0.00780888	0.00896311	0.0106447	0.0119106	0.0065241	0.00885979	0.0106396	0.0139757	0.0124311	0.00822909	0.00890594	0.0142473	0.00779341
tentative_betaAlanine_2TMS	0.00644706	0.00320002	0.00959541	0.00768565	0.000390628	0.000830992	0.0113255	0.0191247	0.00261896	0.00495116	0.00828331	0.0151046	0.0672232	0.0043077	0.00654726	0.000219588	0.000266914	0.000206984	0.00435067	0.00243432	0.000868376	0.000846775	0.000313795	0.00107879	0.00256226	0.0818607	0.00158248	0.00961346	0.00347814	0.000654112	0.000187403	0.00186642	0.0153005	0.0015578	0.0077193	0.000993201	0.00519733	0.00304471	0.00180359
Valine_2TMS	0.413582	0.621115	0.179393	1.47918	0.122943	0.240175	0.162764	0.0737846	0.77904	0.601515	0.258483	0.706444	1.30442	0.381793	0.451869	0.0974031	0.0908779	0.102948	1.24093	0.400557	0.27014	0.211573	0.187774	0.301831	0.753232	0.470112	0.343685	1.26146	0.339233	0.241611	0.0510009	0.516021	0.427717	0.387522	0.39191	0.310899	0.694268	0.769068	0.424747
No match: 1236.12_KD0001_SCANTMS_SP5_Feces_Healthy_1_35	0	0.0374219	0.0477269	0.00281022	0.00458266	0.0209911	0.0383587	0.00629969	0	0.00328083	0	0.0057606	0.00500329	0.00872782	0.00666083	0.00534402	0.00313697	0.00429728	0.00715533	0.022837	0.0023799	0.00376241	0.00723906	0.00526719	0.00375166	0.00474761	0.0209804	0.020169	0.00497147	0.00633806	0.0686449	0.0130182	0.00682067	0.0195463	0.00620149	0.0304008	0.0279518	0.00518396	0.00575044
No match: 1249.72_KD0001_SCANTMS_SP5_Feces_Healthy_1_38	0.0139409	0.0128954	0.0132599	0.012552	0.0117339	0.0125927	0.0119857	0.0110867	0.0129046	0.0122052	0.0236231	0.0223365	0.0193938	0.0144511	0.0126594	0.0111136	0.0126419	0.0117561	0.0131216	0.014233	0.0151597	0.0177476	0.0159139	0.0215327	0.0124373	0.0146815	0.0135396	0.0162626	0.0133414	0.0118339	0.0108231	0.0057245	0.0118078	0.022187	0.016538	0.0137062	0.0156506	0.0121615	0.0113084
No match: 1255.44_KD0001_SCANTMS_SP5_Feces_NCGS_PG_2_262	0.00562572	0.110268	0.145181	0.0187003	0.00742857	0.0588381	0.0978871	0.0584337	0.00396302	0.0100822	0	0.0148017	0.0125129	0.00596816	0.0119225	0.00252855	0.0385154	0.0333387	0.0112639	0.0584177	0.00494933	0.000298684	0.00761837	0.0102522	0.00940472	0	0.0446128	0.0439262	0	0.00012193	0.0940083	0.0423202	0.0135171	0.0399298	0.000663567	0.0684381	0.0772712	0.00757311	0.0115393
No match: 1255.58_KD0001_SCANTMS_SP5_Feces_Healthy_1_41	0.00314563	0.0696077	0.103657	0.0217984	0.00571423	0.0211895	0.0468138	0.0708189	0.00223705	0.0114164	0	0.0102172	0.0156003	0.00158646	0.0123863	0.0030235	0.0532588	0.0497684	0.00372251	0.013075	0.00296137	0	0.00309862	0.00511926	0.00983734	0	0.0130466	0.0153634	0.00055338	0	0.049738	0.0171264	0.00393892	0.00839202	0.00156813	0.00393631	0.0441126	0.00296755	0.00378128
No match: 1256.81_KD0001_SCANTMS_SP5_Feces_IBS_1_276	0.00166383	0.0319899	0.0409706	0.00032824	0.00129902	0.0168006	0.0279687	0.00412225	0.000488003	0.000610253	0.000484526	0.00407926	0.000186556	0.00213645	0.000321925	0.0121733	0.00171914	0.000275926	0.00406535	0.0202414	0.00139847	0.000989638	0.00143673	0.0042337	0.00144033	0.000278952	0.0174507	0.0163931	0.00137624	0.0016722	0.0242881	0.0111716	0.00566783	0.0135537	0.000851349	0.0243216	0.0219567	0.00194897	0.00397817
No match: 1261.68_KD0001_SCANTMS_SP5_Feces_Healthy_1_43	0.150292	0.0137325	0.00754888	0.17474	0.065972	0.0780236	0.133634	0.0052861	0.00319404	0.118064	0.0749968	0.12865	0.0888378	0.124926	0.142138	0.000999558	0.125641	0.0918431	0.274883	0.149456	0.120383	0.0803665	0.116153	0.037188	0.115436	0.0993835	0.111695	0.0438766	0.0939585	0.113868	0.0950194	0.0793393	0.125134	0.0842846	0.157647	0.0827449	0.00694634	0.143235	0.127962
Glycerol_3TMS	0.73396	0.615942	0.466663	0.847571	0.317931	0.368191	0.640715	0.16849	0.77602	0.568785	0.350634	0.613483	0.424734	0.607288	0.686557	0.304377	0.605777	0.441934	1.34299	0.717336	0.574638	0.382292	0.547532	0.174317	0.554931	0.478561	0.535157	0.207684	0.44148	0.549386	0.456087	0.388585	0.601169	0.397403	0.758745	0.394844	0.742013	0.693216	0.612775
No match: 1267.61_KD0001_SCANTMS_SP5_Feces_NCGS_PG_1_190	0.0600722	8.103e-05	0.00494475	0	0.0166169	8.36249e-05	0.0745419	0	0.121278	0	0	0	0.00664085	0	0	0.00372677	0	0	0	0.00308724	0	0	0.0119722	0	0.00397668	0.0677396	0.0330135	0.0120395	0.0167157	0.0168835	0	0.211673	0.0104402	0	0.00671039	0.00495905	0.000122397	0.000112071	0.00922898
No match: 1270.01_KD0001_SCANTMS_SP5_Feces_Healthy_1_45	0.0231694	0.00611803	0.00175601	0.0606802	0.00428116	0.00160768	0.00258249	0.00114123	0.00818174	0.0229237	0.0294051	0.00672126	0.00683648	0.00369347	0.0165206	0.00394049	0.00385092	0.00370268	0.00224675	0.0103131	0.00262031	0.00433748	0.00245871	0.000146491	0.00648331	0.0145731	0.0064191	0.00123279	0.0101731	0.00119767	0.0015805	0.00596141	0.00369075	0.000764289	0.00306553	0.00166044	0.00406173	0.00797162	0.000928161
No match: 1274.95_KD0001_SCANTMS_SP5_Feces_IBS_1_463	0.0145873	0.00682537	0.00808445	0.0176525	0.00111617	0.00536088	0.00625422	0.00125235	0.00126288	0.00190843	0.0173602	0.000978321	0.00165231	0.000793146	0.00172107	0.000795151	0.000810127	0.00620569	0.00138282	0.00612437	0.00073158	0.000525064	0.0197778	0.00044709	0.000337708	0.00118189	0.00473631	0.00312221	0.0180196	0.000811965	0.00653866	0.00375544	0.0015566	0.00420183	0.000584235	0.00637766	0.00423428	0.0011976	0.000825809
No match: 1275.10_KD0001_SCANTMS_SP5_Feces_NCGS_1_676	0.00429541	0.050942	0.0609038	0.00365781	0.00425388	0.0392652	0.0465726	0.00816867	0.00378297	0.00509998	0.00146339	0.00809479	0.00401011	0.00700009	0.00555392	0.00341437	0.00424497	0.00293515	0.00872709	0.0498481	0.00564209	0.00295803	0.00502525	0.00887214	0.00416055	0.00157318	0.0347914	0.0363046	0.00474153	0.00594116	0.0465657	0.0269395	0.00969139	0.0287736	0.00579301	0.0504437	0.0365143	0.00623311	0.00821018
tentative_Diethylenglycol_2TMS	0.112033	1.77092	2.06379	0.137927	0.12328	1.36521	1.71484	0.356535	0.132884	0.129321	0.124216	0.353578	0.114884	0.154533	0.157984	0.0530739	0.169138	0.0463442	0.367112	1.40935	0.157508	0.0464126	0.153727	0.340691	0.154183	0.0511484	1.12269	1.34639	0.13565	0.178899	1.53561	0.898753	0.367056	1.27643	0.132853	1.75591	1.70309	0.182808	0.319934
Leucine_2TMS	0.549998	0.807393	0.141189	1.65872	0.125047	0.278728	0.191886	0.119264	1.05013	0.855255	0.381961	0.862378	1.47582	0.536177	0.505257	0.0879016	0.122038	0.12125	1.6513	0.589322	0.37267	0.308512	0.240295	0.348264	0.961414	0.697596	0.568088	0.842492	0.504541	0.329278	0.0429823	0.377652	0.610583	0.485331	0.509742	0.346493	0.778221	1.25092	0.546821
No match: 1301.29_KD0001_SCANTMS_SP5_Feces_Healthy_1_51	0.0117159	0.00914119	0.0112018	0.0116639	0.0111425	0.00904769	0.00986219	0.00611172	0.0894269	0.00980007	0.0157014	0.00853508	0.0107898	0.00700068	0.0060468	0.00690301	0.0412918	0.00771587	0.00670717	0.00897552	0.00858065	0.00880783	0.0102689	0.0108729	0.0130491	0.00733515	0.00983919	0.0102524	0.00658428	0.0061437	0.00734577	0.0074885	0.00643782	0.0637709	0.010677	0.0112531	0.00884423	0.00617502	0.010814
Norleucine_2TMS	0.394304	0.00221445	0.0142131	0.0123168	0.0730703	0.0254343	0.054593	0.017089	0.109799	0.0115813	0.215986	0.0137897	0.789027	0.328703	0.358834	0.00905119	0.0104943	0.0577093	1.19518	0.00221979	0.00456967	0.166531	0.135634	0.00255273	0.647647	0.389541	0.00429933	0.00336868	0.334582	0.178508	0.00368593	0.0239472	0.384518	0.0562897	0.0073365	0.0287859	0.0111807	0.079523	0.00357138
No match: 1304.12_KD0001_SCANTMS_SP5_Feces_NCGS_PG_2_324	0.291488	0.0313479	0.0368412	0.0135116	0.0561298	0.0273395	0.0838095	0.00698319	0.0197204	0.0124938	0.161687	0.015581	0.580754	0.241919	0.264795	0.00831553	0.00784769	0.0442329	0.877201	0.0272098	0.00656415	0.124539	0.113638	0.0069144	0.478172	0.287936	0.0213196	0.023807	0.248438	0.132274	0.0336658	0.0161188	0.283124	0.03016	0.00859295	0.0327687	0.0347211	0.00587882	0.00731415
Isoleucine_2TMS	0.394304	0.497107	0.079124	1.03276	0.0730703	0.204918	0.0650297	0.0615298	0.676224	0.499779	0.215986	0.596632	0.789027	0.328703	0.358834	0.0563204	0.0573739	0.0577093	1.19518	0.340993	0.216068	0.166531	0.151448	0.23455	0.647647	0.389541	0.304922	0.414485	0.334582	0.178508	0.0218992	0.214187	0.384518	0.324099	0.344759	0.270116	0.559363	0.719537	0.367655
No match: 1310.42_KD0001_SCANTMS_SP5_Feces_NCGS_1_378	0.00334673	0.0850331	0.0909012	0.00952765	0.00469471	0.0547427	0.0771904	0.0120261	0.00618213	0.0041972	0.00112724	0.0103738	0.00757463	0.00622909	0.00183964	0.000330623	0.00601499	0.00024705	0.014481	0.0653946	0.00106148	0.00103401	0.0058258	0.0101662	0.00588696	0.00367446	0.0483498	0.046019	0.00313437	0.00713904	0.0779236	0.0429059	0.0145021	0.0415782	0.00193145	0.0768729	0.0245331	0.00860782	0.0117823
No match: 1318.72_KD0001_SCANTMS_SP5_Feces_IBS_1_438	0.00998101	0.000292638	0.000140727	0.0209936	0	0.00389806	0	0.00328413	0.00368801	0.00488265	0.0215458	0.011392	0.0149843	0.00160441	0.00823873	0	0.00368322	0	0.00606848	0.0186907	0.00386133	0.00543447	0.00126848	0.00419354	0.0188398	0.0352113	0.00447753	0.00143368	0	0.0058237	6.29712e-05	0	0.0140432	0.00815358	0.00413875	0.00935025	0.0113772	0.00244412	0.00772729
Glycine_3TMS	0.288395	0.499237	0.263717	0.708631	0.319169	0.0752387	0.0702524	0.0487403	0.139633	0.244432	0.178157	0.421268	0.596384	0.138567	0.209016	0.328297	0.0517657	0.0762974	0.724823	0.117461	0.0963153	0.0989509	0.0520227	0.154087	0.221	0.28129	0.125836	0.0620803	0.174685	0.119399	0.225395	0.0531988	0.195052	0.223411	0.115502	0.223824	0.119638	0.457389	0.216147
Urea_2TMS	0.0144069	0.0265517	0.0282397	0	0.0116903	0.0163972	0.0201297	0.00651404	0.0179943	0.0141579	0.0285499	0.0045828	0.0224588	0.161307	0.295942	0.0165525	0.204112	0.0060954	0.0211714	0.0424961	0.369656	0.0458509	0.41663	0.0123701	0.256918	0.0335268	0.016421	0.0180206	0.0758319	0.0918578	0.0196837	0.010475	0.0159823	0.0284041	0.130908	0.0279305	0.0395374	0.108316	0.00851923
Phosphoric_acid_3TMS	0.0112689	0.00142257	0.00211074	0.0421841	0.00218242	0.00150871	0.00192335	0.00131066	0.0137499	0.00823834	0.0298791	0.00539551	0.00600402	0.0353878	0.0207433	0.0121105	0.0128565	0.00703996	0.0201278	0.0433917	0.0124954	0.0477265	0.0107127	0.00199898	0.00377525	0.0331331	0.0014702	0.00154247	0.0102018	0.00139539	0.00258404	0.00388518	0.0156953	0.0249942	0.00597849	0.00135476	0.03631	0.00486164	0.00214438
No match: 1338.84_KD0001_SCANTMS_SP5_Feces_Healthy_1_59	0.00112363	0.0059914	0.00133063	0.00455018	0.000779303	0.00122388	6.5952e-05	0.00253056	0.00360992	0.00162998	0.000356822	0.00128589	0.0246162	0.0196663	0.000777983	0.000500238	8.70991e-05	0.000744631	0.00252836	0.000720795	0.000831007	0.000538036	0.000363143	0.00129439	0.00348905	0.00103375	0.000574508	0.000452244	0.000188374	0.000129533	0	0.00314242	0.0013009	0.00215555	0.00684392	0.000566429	0.00407265	0.0141159	0.0145395
Proline_2TMS	0.164281	0.939945	0.0636155	0.471416	0.0907977	0.131025	0.0247126	0.0293256	0.0712493	0.206653	0.0694223	0.208529	0.158649	0.095272	0.152023	0.0593529	0.0370693	0.02777	0.351882	0.113332	0.12233	0.0776094	0.047431	0.159127	0.369119	0.176332	0.0806174	0.0634412	0.0582203	0.0451378	0.0209013	0.199258	0.141821	0.241239	0.111681	0.0745461	0.269307	0.245518	0.131366
Threonine_2TMS	0	0	0	0	0	0	0	0	0	0	0	0	0	0	0	0	0	0	0	0	0	0	0	0	0	0	0	0	0	0	0	0	0	0	0	0	0	0	0
No match: 1356.48_KD0001_SCANTMS_SP5_Feces_Healthy_1_64	0.0132663	0.0075566	0.0133936	0.0359839	0.0179792	0.0208503	0.0220997	0.0380436	0.0144778	0.0136299	0.0511656	0.0750764	0.0204032	0.00430137	0.0316129	0.0195198	0.0235422	0.022525	0.035058	0.112139	0.0317954	0.00859916	0.0796393	0.0215663	0.0952557	0.0165675	0.0111376	0.00916156	0.0266287	0.0180098	0.0111111	0.0183727	0.0491989	0.0420649	0.0513784	0.0527922	0.0343349	0.0574634	0.0447599
No match: 1370.75_KD0001_SCANTMS_SP5_Feces_NCGS_PG_2_339	0.00163591	0.0181342	0.0285357	0.000369448	0.00707129	0.0209874	0.0215833	0.0384788	0.0486837	0.00348827	0.00144584	0.00544812	0.000887984	0	0.00293801	0.0132089	0.00312558	0.00222466	0.0420881	0.0171097	6.65895e-05	0.00401381	0.0239977	0.00605125	0	0.00160348	0.0124787	0.0148539	0.0349054	0	0.0313549	0.00957196	0.00472712	0.0148674	0.00644011	0.046695	0	0.00437657	0.00505394
No match: 1372.55	0.0383931	0.0339245	0.0696352	0.0324243	0.0505533	0.0885272	0.0407573	0.118079	0.164441	0.0312551	0.06994	0.0572961	0.0512144	0.035106	0.0304235	0.0644642	0.039176	0.0396492	0.144831	0.0364231	0.0387842	0.0440277	0.104915	0.0603049	0.0324312	0.0393334	0.0364025	0.042326	0.127566	0.030419	0.0411033	0.0432332	0.0335413	0.0601756	0.0417969	0.120827	0.0170166	0.0314535	0.0303297
No match: 1372.72_KD0001_SCANTMS_SP5_Feces_NCGS_1_486	0.0521995	0.0505826	0.0584123	0.0478557	0.0475625	0.0538068	0.0515601	0.0180886	0.0512338	0.0466106	0.100277	0.0845087	0.0742908	0.0524563	0.0451841	0.0467249	0.0476818	0.0511201	0.0502455	0.0540421	0.0571917	0.065829	0.0608887	0.0899467	0.0482849	0.0537042	0.0538885	0.0625292	0.0538562	0.0448458	0.0462213	0.055368	0.0452153	0.08862	0.062682	0.057902	0.0250216	0.0465822	0.0437894
Serine_3TMS	0.374463	0.241204	0.0904981	0.826525	0	0.0988368	0.0516741	0	0.30878	0.165668	0.182838	0.488822	0.763375	0.200584	0.173514	0	0.0645161	0	1.06583	0.16966	0.100999	0.137408	0.121242	0.1188	0.339637	0.254276	0.200069	0.153696	0.316569	0.109885	0.033096	0.0751003	0.331992	0.264964	0.211675	0.21851	0.300505	0.679338	0.365977
Succinic_acid_2TMS	0.0206766	0.0655682	0.100648	0.0732006	0.0408543	0.0785462	0.140595	0.0114409	0.0242288	0.05907	0.0218461	0.0396963	0.00545041	0.0189965	0.0586113	0.0579304	0.0271724	0.0454713	0.0636008	0.0874172	0.0292599	0.0281839	0.0278571	0.0247528	0.0524486	0.0580521	0.0208351	1.80217	0.0119182	0.0077216	0.576075	0.586062	0.0273788	0.0279335	0.0166016	0.0172242	0.0590862	0.0276397	0.00715377
Fumaric_acid_2TMS	0.0243091	0.00120834	0.00973012	0.0598313	0.0714235	0.000871149	0.0030327	0.0265029	0.0291557	0.0476418	0	0.0198101	0.036841	0.0255712	0.0316087	0.0948071	0.0145175	0.0192779	0.025923	0.0411495	0	0.0177765	7.04312e-05	0.0355979	0.0273039	0.0541015	0.0131458	0.0401649	0	0.00896619	0.0103685	0.0163305	0.0487966	0.0294008	0.013652	0.0126902	0.0297028	0.0292842	0.0147436
Threonine_3TMS	0.200073	0.234307	0.144532	0.549555	0.103411	0.0988863	0.0673801	0.0356439	0.252403	0.132072	0.138182	0.314464	0.292207	0.127822	0.131612	0.0962175	0.0426449	0.0684119	0.56715	0.152796	0.0856201	0.103685	0.0811133	0.101797	0.29178	0.218613	0.138907	0.10262	0.150895	0.0842248	0.0402408	0.0763267	0.206576	0.172481	0.140247	0.162261	0.298378	0.423974	0.19203
Pipecolinic_acid_2TMS	0.0306522	0	0.0121092	0.0130439	0.00297113	0.020225	0	0.00314623	0.0297595	0.00984436	0	0.00908897	0	0.0087495	0.0101826	0.00182689	0	0	0.00994135	0.0191977	0.0607478	0.0141322	0.0250738	0.0245257	0.082252	0.0146165	0.00703426	0.00465437	0	0	0.000565093	0	0.0240699	0.0772791	0.051552	0.0102321	0.715555	0.0142091	0.0225401
No match: 1415.13_KD0001_SCANTMS_SP5_Feces_Healthy_1_77	0.170782	0.00689517	0.0205233	0.213723	0.0133865	0.0135785	0.0392461	0.00290338	0.0657283	0	0.0698514	0.016575	0.0796097	0.0503388	0.0175337	0	0.00917195	0.0117802	0.0655718	0.0251242	0.111577	0.0369995	0.0186088	0.256034	0.173612	0.0440818	0.00909787	0.00439438	0.0154072	0.0312664	0.000138303	0.00593654	0.0532059	0.129483	0.0977585	0.0794026	0.179739	0.0563999	0.154625
No match: 1435.46_KD0001_SCANTMS_SP5_Feces_Healthy_1_83	0.309223	0.00594899	0.0711138	0.797594	0.106876	0.136098	0.0275277	0.108348	0.0689286	0.185364	0.226692	0.127757	0.0915543	0.170935	0.332604	0.0530377	0.0833424	0.0465529	0.115729	0.480206	0.138732	0.166382	0.157398	0.0882887	0.463623	0.469913	0.190282	0.049325	0.109366	0.11132	0	0.0138185	0.312375	0.272692	0.246146	0.373036	0.354529	0.147468	0.319834
No match: 1439.22_KD0001_SCANTMS_SP5_Feces_Healthy_1_84	0.00605525	0.000580115	0.0643572	0.0122923	0.169987	0.00404365	0.0576643	0.0801094	0.00678281	0.00191173	0.00723545	0.0064804	0.0993404	0.00494166	0.009739	0.0369806	0.00258454	0.0233726	0.0291754	0.0139917	0.00418861	0.00477914	0.0148924	0.00287424	0.0137374	0.0326097	0.00552382	0.0947957	0.00337833	0.00663998	0.0132221	0.0723763	0.00292933	0.00819825	0.00791348	0.0150124	0.0122682	0.00398364	0.00957479
No match: 1441.26_KD0001_SCANTMS_SP5_Feces_Healthy_2_320	0.00479613	0	0.122868	0	0.0960422	0.000347099	0.0213173	0.108279	0.000966968	0.000362359	0	0.00993839	0.0498089	0	1.36518e-05	0.0694492	0.00835746	0.040229	0.000364942	0.00289124	0	0	0	0.00065418	0.00592771	0.00088816	0.000187223	0.00248982	0	0.000746858	0.0263656	0.00197121	0.00325031	0	0	0.00856453	0.000275667	0.00346023	0.00945383
tentative_betaAlanine_3TMS	0.0107527	0.00429123	0.0263106	0.0112818	0.0159928	0.00319733	0.0208459	0.0314235	0.00393812	0.0130276	0.0187277	0.0310488	0.128798	0.00934281	0.0111321	0.0103121	0.00380152	0.00852409	0.00115837	0.00556996	0.0048139	0.00140922	0.00234303	0.00278204	0.00682364	0.11712	0.00183482	0.0134782	0.00639228	0.00645486	0.00507176	0.00785472	0.0197311	0	0.0150886	0.00500469	0	0.00652473	0.00376099
Glutaric_acid_2TMS	0.0287389	0.0163411	0.0283916	0.018755	0.0129572	0.0258387	0.033985	0.0129808	0.0291221	0.0188284	0.0152548	0.0126194	0.0141334	0.0211321	0.0208112	0.0146627	0.0139746	0.0203889	0.0132905	0.0428165	0.0692237	0.0275265	0.0345454	0.0370205	0.0266504	0.0239994	0.0177345	0.0143976	0.0225321	0.0155273	0.0153396	0.0117694	0.043776	0.0576793	0.0353936	0.0444904	0.0442929	0.0154123	0.0581831
No match: 1481.01_KD0001_SCANTMS_SP5_Feces_Healthy_2_534	0.00672624	0.0232013	0.0253404	0.0127591	0.00935849	0.0130235	0.0202104	0.000140544	0.0155658	0.0216342	0.0154389	0.00331278	0.0100811	0.00566085	0.00484202	0.0121729	0	0.0125042	0.000554906	0.0119934	0.00451237	0.0152953	0.000546829	0.00337555	0.000311309	0.0105056	0.00681407	0.0101184	0.00508225	0.0573784	0.00418478	0	0.00386406	0.0103519	0.0042577	0.0200725	0.0265357	0.00634024	8.77677e-05
Threitol_4TMS_tentative	0	0.0408369	0.0154523	0.000440675	0.0140845	0.000501202	0.00380967	0.000967264	0.00126847	0.000167994	0	0	0	0	0.00156518	0.0327482	0	0.00931888	9.85024e-05	0	8.95287e-05	0	0.0016094	8.69399e-05	0.000739512	0	0.00023975	0.000100823	0	0	0.0364182	0.00157411	5.07215e-05	0	0.000560854	0.000470546	0.00164191	0.00633365	0
Thymine_2TMS	0.0390902	0.00680373	0.00437435	0.110911	0.0078638	0.011956	0.00329617	0.00629551	0.0142166	0.0371531	0.0333036	0	0.00606445	0	0.0525779	0.0196742	0	0.00764384	0.0157083	0.0741973	0.013351	0.0290781	0.0102136	0.0226906	0.1724	0.191052	0.0515146	0.00368913	0	0.0125361	0.00146254	0.000637789	0.0398023	0.0249653	0.0159619	0.0584884	0.12954	0.00105023	0.0888818
No match: 1509.82_KD0001_SCANTMS_SP5_Feces_NCGS_1_169	0.00120055	0.000231224	0.00141274	0.0023889	0.000376549	0.000730436	0.000558585	0.000392355	0.00208268	0.00457398	0.00049816	0	9.09878e-05	0.000461117	0.000270242	0.00035218	0.00261087	0.000800381	0.00137318	0.0045697	0	0	0	0.00239488	0.00142585	0.00147566	0.000977268	0.000189288	0	0	0	0.000288479	0.0024751	0.00628752	0.00216331	4.97827e-05	0.00443911	6.2667e-05	0.00155928
No match: 1534.37_KD0001_SCANTMS_SP5_Feces_Healthy_1_111	0.102278	0.00034005	0.0112521	0.206628	0.02651	0.0926909	0.0540422	0.00711345	0.00486359	0.0129866	0.265835	0.00420883	0.114143	0.00225278	0.0029249	0.000721629	0.12731	0.111434	0.00484162	0.11733	0.161908	0.0993428	0.0083163	0.177341	0.148905	0.142059	0.135387	0.0215928	0.00597679	0.113491	0.0164523	0.00587626	0	0	0.191318	0.00221555	0.219658	0.107362	0.257771
Malic_acid_3TMS	0.0599919	0	0.00548017	0.161577	0.00146912	0.0683974	0.00217625	0.0178997	0.0952465	0.0135328	0.0211993	0.0981392	0.0295337	0.0628268	0.115959	0.0029154	0.0227894	0.0134479	0.0611355	0.074991	0.0237576	0.0402232	0.0557577	0.0438871	0.121594	0.0967319	0.0619097	0.0396151	0.0186696	0.0376361	0.00356763	0.0222544	0.0792264	0.122566	0.0526874	0.056362	0.124926	0.0860614	0.0481689
No match: 1536.81_KD0001_SCANTMS_SP5_Feces_Healthy_1_112	0.0261019	0.0233542	0.0134608	0.0728203	0.0100606	0.0084488	0.00597531	0.000332126	0.0165998	0.0556041	0	0.0166707	0.000639831	0.0141544	0.0316412	0.0456403	0.00537013	0.00737581	0.0309155	0.0141548	0.0122075	0.00682672	0.00781479	0.0044339	0.0151981	0.0386987	0.00957313	0.00623363	0.014185	0.0194821	0.00300049	0.00339317	0	0.00279482	0.00733867	0.0228705	0.0219121	0.0493407	0.00070703
No match: 1543.63_KD0001_SCANTMS_SP5_Feces_Healthy_1_114	0	0	0.000787721	0.00303768	0.00163748	0	0	0	0.000470842	0.000871958	0	0.000356108	0	0	0	0.000255442	0	0	0	0.000871777	0.00182974	0.000950314	0.00243545	0.000690638	0.000727244	0	0.00123854	0.000114755	0	0	0	0	0	0	0.00144862	0.00182181	0.00126149	0.00122941	0
No match: 1545.98_KD0001_SCANTMS_SP5_Feces_Healthy_1_115	0.0156538	0.0133759	0.0143648	0.0150851	0.0130244	0.0150208	0.0144268	0.0124528	0.0143618	0.0149323	0.0268721	0.0241775	0.0209119	0.0151723	0.0136451	0.0125273	0.0136064	0.0137748	0.0139718	0.0163182	0.0161271	0.0190404	0.0162245	0.024765	0.0145966	0.0167367	0.0152649	0.0174556	0.0148077	0.0135446	0.0120618	0.0148137	0.013455	0.024175	0.0179079	0.0156022	0.00697901	0.0137375	0.0131068
Gamma-Aminobutyric_acid_3TMS	0.00870792	0.202182	0.038189	0.139517	0.0221065	0.00730648	0.0213153	0.0544569	0.136101	0.00651315	0	0.00538036	0.955986	0.0321975	0.000105539	0.0116882	0	0.0471731	0.0468906	0.00530866	0.000159429	0.00278746	0.00518836	0.00740764	0.142898	0.0194794	0.00344378	0.0296979	0	0	0.0200667	0.0784706	0.0184683	0	0.244438	0.0498559	0.0142799	0.466286	0.449725
Erythronic_acid_4TMS	0.00134228	0.0167334	0.0128862	0.00330926	0.00281652	0.00875002	0.016006	0.0275262	0.0128657	0.00120623	0.0130738	0.0319984	0.00707147	0.000399322	0.0171137	0.00770899	0.00626481	0.00213354	0.0290508	0.0632346	0.0104595	0.00137532	0.0578333	0.00914306	0.0634076	0.00238174	0.00806395	0.00274585	0.0162235	0.0100984	0.00384423	0.0189621	0.0419406	0.0170554	0.0368424	0.0283638	0.00734128	0.0203555	0.0174463
Aspartic_acid_3TMS	0.494123	0.0599281	0.0775828	0.987362	0.103971	0.170001	0.0825219	0.0615526	0.339157	0.556088	0.342473	0.457841	0.541442	0.221953	0.293796	0.0569084	0.0741425	0.13355	0.840893	0.364303	0.321764	0.230094	0.192666	0.200141	0.462437	0.377124	0.139649	0.207655	0.251223	0.184452	0.0355409	0.0632858	0.417033	0.471057	0.266916	0.300302	0.325456	0.802893	0.335487
No match: 1573.16_KD0001_SCANTMS_SP5_Feces_Healthy_1_124	0.0136365	0.00651731	0.00468704	0.0163521	0.00452463	0.00537934	0.00503268	0.00408566	0.00982984	0.0120019	0.00744669	0.0103851	0.00597603	0.00625334	0.00641233	0.00671089	0.00608268	0.00454646	0.0153057	0.00814221	0.0129467	0.00756804	0.0109712	0.00824733	0.00950992	0.0209191	0.00671601	0.0115836	0.00849879	0.0125216	0.00372599	0.00604899	0.00492155	0.0083047	0.00866714	0.00983929	0.00885325	0.0272424	0.00382681
No match: 1579.81_KD0001_SCANTMS_SP5_Feces_NCGS_7_178	0.00435262	0.0035042	0.00285004	0.000487785	0.00168879	0.0014324	0.00320104	0.00394119	0.00831915	0.00148779	0.00252486	0.0051468	0.00176494	0.000407815	0.000402231	0.00367161	0.00032867	0.000645784	0.00724145	0.00876163	0.0054184	0.00576659	0.00802839	0.00760123	0.00682377	0.00577755	0.000551934	0.00162543	0.00123518	0.000785272	0.000936128	0.00114384	0.0047033	0.00633682	0.00606035	0.0052913	0.00125448	0.0051336	0.00607392
No match: 1581.00_KD0001_SCANTMS_SP5_Feces_Healthy_1_126	0.00936173	0.00695931	0.00789969	0.00773959	0.00729178	0.00707578	0.0070029	0.00645182	0.0087315	0.00738922	0.0142501	0.0113625	0.0109181	0.00776691	0.00777978	0.00714339	0.00696402	0.00687135	0.00869032	0.00887979	0.00825458	0.00949127	0.00874306	0.0129448	0.00819374	0.0101459	0.00755483	0.00859741	0.00827564	0.00686828	0.00588783	0.00738511	0.00703527	0.013108	0.00903174	0.00828214	0.00365273	0.00773967	0.00820303
Threonic_acid_4TMS	0	0.0170108	0.0171227	0.00249409	0.00199359	0.00401632	0.00587524	0.0237669	0.00431906	0.00114619	0.00802765	0.0185318	0.00139126	0	0.00678267	0.0165958	0.00386797	0.00457853	0.0139142	0.0224856	0.00475825	0	0.0411348	0.00187263	0.0131844	2.71783e-05	0.0020952	0.00104173	0.00768944	0.00345439	0.00241661	0.00779001	0.00687753	0	0.00927764	0.0195198	0.00399081	0.00730667	0.00741349
Methionine_2TMS	0.158276	0.0974531	0.00658038	0.283712	0.0314153	0.0410168	0.00590362	0.0146119	0.128428	0.173538	0.0492789	0.0736141	0.179288	0.109193	0.0810812	0.00018821	0.0159087	0.0251728	0.305467	0.0493259	0.023733	0.0496016	0.011545	0.0328983	0.0232836	0.1522	0.0660132	0.0379992	0.049133	0.0256712	0.00550928	0.0100581	0.0755086	0.0321447	0.0223625	0.0328288	0.0916393	0.15344	0.0474794
No match: 1594.62	0	0.000295824	0	0.00487802	9.17921e-05	4.2562e-05	0	0	0.0028441	0.00364574	0	0.00217578	0.000608084	0.000794601	0.000268502	0	0	0	0.00480901	0.00140442	0.00233621	0.000111955	0.00127679	0.000636668	0.00226341	0.00796211	0.00134981	0.00425641	0.000170665	0.00265404	0	0	0.000426619	0	0	0.00323722	0.00870435	0.00889473	0.00013515
Arabinose_1MEOX_4TMS_MP_tentative	0.010457	0	8.63845e-05	0.00853349	0.00109587	0.0025107	0.000186167	0.000370185	0.00161583	0.0034331	0	0.0555377	0.0026756	0.00113596	0.0312751	0.0034048	0	0	0.00290611	0.0109796	0.00193352	0.00371081	0.00130579	0.00205961	0.10281	0.0745188	0.0540642	0.000889234	0	0.002859	0	0	0.00394441	0.00931537	0.00446903	0.0271877	0.0691206	0.00222788	0.0350207
No match: 1606.79_KD0001_SCANTMS_SP5_Feces_Healthy_1_136	0.0130587	0.0194148	0.0215697	0.0135306	0.0106843	0.0162463	0.0175195	0.00858471	0.0124016	0.0128106	0.00491949	0.0124378	0.015313	0.0140812	0.010821	0.011614	0.0108553	0.012472	0.0104241	0.0197802	0.016518	0.0125137	0.0124908	0.0138682	0.0115531	0.0139935	0.0158724	0.0167028	0.00965106	0.0113688	0.0160871	0.0133565	0.00879554	0.0199711	0.0116605	0.0198261	0.020467	0.0168145	0.00876044
No match: 1608.70_KD0001_SCANTMS_SP5_Feces_IBS_2_68	0	0.0102654	0.00340432	0.00975527	0.00585163	0.000504828	0.000610669	0.00438647	0.0103274	0.00785262	0	0	0	0.0026275	0.00386385	0.00402812	0	0.00627763	0.00713864	0.00356451	7.14563e-05	0	0	0.00253588	0.000295669	0.0100505	0.00223305	0.00116409	0	0	0.00465179	0.0055851	0.00313642	0	0.000104449	0.000859624	0.00374587	0.000344599	8.60383e-05
No match: 1618.13_KD0001_SCANTMS_SP5_Feces_IBS_1_335	0.00610578	0.0113588	0.00503873	0.0146093	0.00710489	0.00527448	0.00192952	0.00216969	0.0140754	0.0129069	0	0.00444586	0.0186051	0.00636425	0.00582004	0.00443284	0	0.00547775	0.0183898	0.00921283	0.00367329	0.00893905	0.00727854	0.00196448	0.00422885	0.0172034	0.00279455	0.00608913	0.00681247	0.00682476	0.00206586	0.00386486	0.0073437	0.00087491	0.00390926	0.00371632	0.00359414	0.0104278	0.000570914
2-Hydroxyglutaric_acid_3TMS	0.000703839	0.190135	0.0330522	0.000389567	0.0087532	0.103308	0.00390558	0.0399102	0.0675146	0.0233998	0	0.0136229	0.0304134	0.00207472	0.0157813	0.0682671	0.0483346	0.0111368	0.000708852	0.0117985	0.0100891	0.0114179	0.0848025	0.00932311	0.0150449	0.0185454	0.00435801	0.000142451	0.00135302	7.69085e-05	0.00527422	0.00617387	0.00449748	0	0	0.0502755	0.0441356	0.0314191	0.000277008
No match: 1629.83_KD0001_SCANTMS_SP5_Feces_Healthy_1_143	0.0188817	0.00576451	0.00189582	0.0247715	0.00131188	0.00453628	0.00121298	0.000992492	0.0095706	0.0144704	0.00100882	0.000856719	0.000520424	0.00620184	0.00621188	0.00459927	0.00499178	0.00237146	0.0137411	0.00557022	0.0127448	0.00334058	0.0110504	0.00396886	0.00519291	0.0254265	0.0044924	0.00212132	0.00674175	0.0131171	0	0.0021476	0.00391555	0.00380386	0.00371015	0.00667243	0.00969581	0.0324828	0.000101526
No match: 1640.07_KD0001_SCANTMS_SP5_Feces_Healthy_1_146	0	0	0	0	0	0	0.000780444	0	0	0.00152946	0	0	0	0	0	0	0	0	0	0	0	0	0	0	0	0.0090212	0	0	0	0	0	0	0	0	0	0	0	0	0
No match: 1642.03_KD0001_SCANTMS_SP5_Feces_Healthy_1_147	0.0153838	0	0.00422834	0.00247489	0	0	0.00060027	0.00135691	0.00390489	1.73647e-05	0	0.00435732	0.0022187	0.00254488	0	6.42222e-05	0	0	0.000183754	0.00969105	0	0	0.00652636	0.00013897	5.52126e-05	0.000698936	0.00113585	0	0	0	5.79542e-05	0.00111668	0.00492579	0	0.000165353	0.00995087	0.000458677	0.00343599	0
5-aminovaleric_acid_3TMS	0.0926079	0.011109	0.702056	0.224445	1.34465	0.0138165	0.899052	0.608166	0.113163	0.0425365	0.0803866	0.0195615	1.22561	0.0041368	0.0138098	0.386408	0.00688794	0.252959	0.39007	0.0104514	0.00708744	0.0116105	0.156366	0.0226825	0.013302	0.328077	0.00989994	1.2084	0.0167247	0.0618395	0.412611	0.215713	0.0226481	0.0139961	0.0119439	0.437577	0.00591924	0.0146986	0.0851513
No match: 1653.89_KD0001_SCANTMS_SP5_Feces_Healthy_1_152	0.0193872	0.00434346	0.00083817	0.0163116	0.0110622	0.000320701	0.00714378	0.00504674	0.0106336	0.0107648	0.00067492	0.00629961	0.00224389	0.00484204	0.00460446	0.00593937	0.000598676	0.00368422	0.0166762	0.00701583	0.013493	0.00284822	0.00735959	0.00324642	0.00837188	0.0303714	0.00132924	0.0080891	0.0089266	0.0148872	0.000513798	0.000540091	0.000617089	0.00202714	0.00531267	0.00993782	0.0222657	0.0492707	0.000331566
Pyroglutamic_acid_2TMS	0.510162	0.130817	0.114407	0.49002	0.0612629	0.0877651	0.0339035	0.0290748	0.189729	0.255225	0.10146	0.149565	0.348542	0.244803	0.297715	0.122824	0.130869	0.0553893	0.429647	0.262536	0.109746	0.131399	0.123042	0.0985026	0.290355	0.210478	0.0576494	0.0405363	0.13733	0.0979148	0.0404904	0.0750193	0.167834	0.106122	0.106703	0.0608989	0.10439	0.232239	0.0654717
Lyxose_1MEOX_4TMS_BP_tentative	0.0320213	0.024236	0.0470995	0.00909749	0.0116411	0.0738205	0.299045	0.1357	0.0355079	0.0123115	0.0256781	0.0870548	0.0295402	0.0164132	0.121755	0.137164	0.0719837	0.269588	0.0683394	0.14523	0.0123044	0.0206924	0.105789	0.0056893	0.0121342	0.0384384	0.0280256	0.0109399	0.0790389	0.0305542	0.0197033	0.0114174	0.0381057	0.00340938	0.0264776	0.100292	0.023596	0.0323518	0.0115584
Glutamic_acid_3TMS	1.10637	0.429529	0.620116	2.01028	0.369155	1.11319	0.16823	0.262549	0.709264	1.26092	0.444947	1.57485	0.426932	0.942391	1.13976	0.442893	0.357109	0.267434	1.59492	1.03574	0.837122	0.835148	0.611191	0.866129	1.54786	1.24767	0.541406	0.131291	0.389007	0.425639	0.19647	0.061849	0.947815	1.47538	0.273664	0.751084	1.47708	0.798959	0.188308
Xylose_1MEOX_4TMS_BP_tentative	0.0571559	0.23375	0.459561	0.0242715	0.0487409	0.114071	0.399896	0.104949	0.107268	0.0205712	0.0206102	0.115689	0.0975657	0.0669436	0.121755	0.117617	0.0904228	0.269588	0.0810742	0.0377346	0.0164504	0.0276566	0.0807568	0.00783194	0.0354746	0.0336535	0.134136	0.0171678	0.144299	0.0351648	0.239788	0.167702	0.0243874	0.0246314	0.047799	0.0645289	0.0556877	0.0401013	0.0435102
Xylose_1MEOX_4TMS_MP_tentative	0.0995154	0.483633	0.870835	0.0478807	0.100731	0.212449	0.710868	0.17706	0.207869	0.0386468	0.00886116	0.200881	0.250576	0.132165	0.0314615	0.199644	0.160731	0.0669221	0.137378	0.0676892	0.0284798	0.0504655	0.141868	0.0120501	0.0703591	0.0589289	0.265375	0.0350877	0.280884	0.0593388	0.476531	0.340702	0.0461473	0.019927	0.101509	0.11308	0.107943	0.0507092	0.0912532
Ribose_1MEOX_4TMS_MP_tentative	0.365262	0.977696	1.78247	0.222123	0.0457328	0.35114	1.44734	0.737328	0.137429	0.0756343	0.210142	0.478725	0.504966	0.138778	0.810735	0.579832	0.414834	1.58144	0.352254	0.350894	0.102523	0.136166	0.545365	0.0225867	0.131495	0.237731	0.445039	0.0718184	0.395897	0.202805	0.956553	0.685584	0.118418	0.130323	0.190101	0.59249	0.0751112	0.203077	0.148915
Lyxose_1MEOX_4TMS_MP_tentative	1.363	0.0790407	0.261061	1.2576	0.322218	0.605565	0.135483	0.414083	0.402046	0.390885	0.603022	0.538727	0.292631	0.544956	1.12566	0.133631	0.32825	0.30216	0.311559	0.766438	0.369057	0.304372	0.513813	0.157055	0.6067	0.885786	0.767248	0.222046	0.638419	0.479345	0.0708283	0.0814805	0.440738	0.789869	0.630638	0.841212	0.439837	0.465286	0.236006
Ribulose_1MEOX_4TMS_MP_tentative	0.0278873	0.0167013	0.0742825	0.0541942	0.0116715	0.0814945	0.04962	0.04748	0.0664866	0.0133549	0.0343418	0.0426149	0.0301589	0.0348955	0.0553072	0.0309561	0.046191	0.0716787	0.0360933	0.0253613	0.00710978	0.0329407	0.0337582	0.00390262	0.0142048	0.0330083	0.0324719	0.00567672	0.063814	0.0109673	0.0212363	0.019047	0.00979311	0.0130468	0.0227678	0.0550659	0.0350052	0.0155893	0.0133503
Phenylalanine_2TMS	0.295524	0.407332	0.218359	0.714426	0.106509	0.125309	0.165662	0.0561814	0.44683	0.333283	0.143373	0.3255	1.62378	0.205889	0.226347	0.1283	0.057105	0.12117	0.725452	0.237483	0.162046	0.130398	0.131792	0.103158	0.378754	0.323392	0.306571	0.675311	0.241948	0.141417	0.0616188	0.174705	0.256786	0.158376	0.167779	0.139961	0.287897	0.519645	0.193203
N-Carboxy-L-serine_4TMS	0.000991325	0.000701282	0.000183733	0.00455823	0	0	0.000206295	0.000935791	0.00169776	0.00232962	0	0.00246823	6.69389e-05	0.000880613	0	0.0015308	0	0.000168436	0.00751429	0.00032005	0.00231184	0	0.00204536	0.000107761	0.00133797	0.00832361	0.000511132	0	0.00210632	0.00283742	0.000141376	0	0.000215265	0	0.00211826	0.00222726	0.00289134	0.0113932	6.16185e-05
No match: 1724.37_KD0001_SCANTMS_SP5_Feces_IBS_1_13	0.0143475	0.0404597	0.00707385	0.0162608	0.00543039	0.0253408	0.00391076	0.00685211	0.0793939	0.0176162	0.011502	0.014138	0.0181864	0.00709876	0.0090677	0.000883401	0.00717341	0.00414803	0.0939107	0.0110981	0.00493222	0.0166029	0.0116115	0.00654148	0.0204835	0.0192396	0.0315024	0.00815765	0.0128878	0.00927079	0.000147031	0.00764875	0.0179069	0.0143877	0.00613285	0.00278352	0.0842906	0.0458247	0.0204644
tentative_Fucose_1MeOX_4TMS_MP	0.0914573	0.248835	0.516538	0.242075	0.164202	0.0369327	0.153378	0.040496	0.0447629	0.00896749	0.0146898	0.0181787	0.0971349	0.0170653	0.0278004	0.0394306	0.0404982	0.0588617	0.0568367	0.0149945	0.0117357	0.0111187	0.0330078	0.0105647	0.0589651	0.0722468	0.0363597	0.0514302	0.066113	0.119881	0.275368	0.125797	0.0745657	0.0141879	0.0306106	0.0295801	0.0596579	0.043099	0.0322924
tentative_Fucose_1MeOX_4TMS_BP	0.00592661	0.0164041	0.0360848	0.0164124	0.0111813	0.00249378	0.010212	0	0.00318034	0.000940169	0.000609238	0.000874092	0.00670722	0.00145216	0.00196062	0.00360632	0.00253301	0.00381469	0.00373366	0.00143933	0.000792378	0.000306168	0.00229016	0.000552609	0.00401367	0.00499816	0.0021458	0.00315185	0.00452333	0.00774253	0.0194125	0.00831836	0.00508833	0	0.00217579	0.00212709	0.00415153	0.00275305	0.00214761
tentative_4-hydroxyphenyl_acetic_acid_2TMS	0	0.00595352	0.0148342	0.0130146	0.0040371	0.00999528	0.0026165	0	0.0825976	0.00176612	0.00539085	0.00845015	0.0132712	0.000397866	0.00483961	0.00252014	0.00669061	0	0.00529637	0.00301237	0.00157086	0.00243165	0.0129955	0.0023959	0.00577551	0.00911468	0.00220052	0.00147503	0.0119713	0.0169932	0.00313486	0.0058257	0.00194787	0	0.00693739	0.00221976	0.00343376	0.0361376	0.00255913
No match: 1747.89_KD0001_SCANTMS_SP5_Feces_Healthy_1_190	0.0664859	1.09485	1.34641	0.0826123	0.089905	0.71511	1.12271	0.225647	0.0828703	0.0863128	0.0752674	0.195355	0.0991795	0.14497	0.133908	0.0708629	0.0863326	0.0742521	0.20828	0.733053	0.0828684	0.0697083	0.126277	0.180502	0.089809	0.0840509	0.632238	0.69087	0.0920852	0.125806	2.33368	0.420435	0.223916	0.689095	0.111096	1.02839	1.03872	0.115066	0.189017
Taurine_3TMS	0.0191998	0.0179457	0.0206371	0.296118	0.0135729	0.000170642	0.000890573	0.0577368	0.00776613	0.000776578	0	0.000725663	0.0208486	0.000191731	0.000109317	0.0193348	0	0	0.000461275	0.017283	0.000253638	0.000289371	0.0222172	0.000335859	0.000111559	0.0521219	0.000139507	0.0232885	0	0.00646952	0.000371073	0.013205	0.116233	0.000365617	0.000624767	0	0.000143751	0.000441952	0.000118529
No match: 1772.48_KD0001_SCANTMS_SP5_Feces_Healthy_1_198	0	0.00626056	0.00624303	0	0.000857132	0.00317206	0.00312175	0	0.00237403	0.000741845	0	0.00216149	0.000830339	0.000408719	0.0023	0.00389083	0	0.0108965	0.000497038	0.0267088	0.000260756	0	0.00014171	0.000337151	0.000567649	0.00180715	0	8.02281e-05	0.00137496	0	0.00478791	0.00322946	0.00333661	0	0.000248313	2.12072e-05	0.000759492	0.000693326	0.00122762
No match: 1782.30_KD0001_SCANTMS_SP5_Feces_Healthy_1_202	0.00021551	0.015946	0.0226278	0.000282157	0.00465615	0.00687387	0.0201461	0.00439203	0.00697068	0.00339524	0	0.00402429	0.00796396	0.00313483	0.00255358	0.00900702	0.00210758	0.00368628	0.00558439	0.0491683	0.00149179	0	0.0195921	0.000601876	0.00689621	0.000554587	0.00249933	0.000602466	0.0042534	0.002405	0.00856823	0.0149976	0.0106218	0	0.00734581	0.00530976	0.00578545	0.00446532	0.00406324
No match: 1785.89_KD0001_SCANTMS_SP5_Feces_IBS_1_352	0.017764	0.0126335	0.0178939	0.0374886	0.0377975	0.0181532	0.00524591	0.00357726	0.0299119	0.0292016	0.0277235	3.72689e-05	0.00373861	0.00764172	0.00575223	0.0125821	0.00410707	0.0130139	0.00278982	0.0114485	0.00477355	0.0215311	0.00252802	0.00469799	0.00434699	0.0158539	0.0031492	0.00769483	0.00601592	0.00393415	0.00133155	0.00368272	0.00298773	0	0.00763205	0.0151776	0.0145471	0.00359499	0.00305366
No match: 1805.34_KD0001_SCANTMS_SP5_Feces_Healthy_1_208	0.0546903	0.0529129	0.71811	0.0397276	0.00230299	0.0292776	0.316655	0.0314129	0.0958689	0.0292868	0.0672772	0.0139695	0.110606	0.0193905	0.0336473	0.0651243	0.0425579	0.0282094	0.0266928	0.104473	0.214512	0.0312513	0.0662378	0.0802617	0.0180853	0.0697318	0.0164329	0.0374342	0.0244708	0.0406796	0.00945716	0.0192285	0.121658	0.199926	0.0370053	0.224106	0.00514735	0.03391	0.00617921
No match: 1812.69_KD0001_SCANTMS_SP5_Feces_Healthy_1_211	0.0617177	0.0168913	0.00457671	0.150033	0.0082647	0.0209575	0.00657113	0.0160585	0.0578535	0.0540001	0.0294812	0.0272982	0.25161	0.0175594	0.0480527	0.00651789	0.0128459	0.0200666	0.0908418	0.0622106	0.0185832	0.0244196	0.0324781	0.0165435	0.059945	0.0449503	0.0126054	0.0116645	0.0349747	0.0285462	0.00460603	0.00964504	0.0758318	0.0184087	0.0235222	0.0338671	0.0134067	0.101098	0.0390345
No match: 1829.56_KD0001_SCANTMS_SP5_Feces_IBS_1_24	0.00930967	0.00157557	0.220427	0.00755748	0.244745	0.0182786	0.107946	0.342698	0.24862	0.000257578	0.0259831	0.27937	0.139044	0.0458162	0.4038	0.0632856	0.126112	0.0819101	0.537979	0.00353063	0.000135811	0	0.30721	0	0	0.10361	0.00481952	0.00103301	0.551931	0.00264378	0.0295773	0.0132014	0	0.0117353	0.00568791	0.40326	0	0.000156697	0.00279672
tentative_Orotic_acid_3TMS	0.0228656	0.000265385	0.00147417	0.0512036	0.00141018	0.00178828	0.0114752	0.000907541	0.00528603	0.00305059	0.00258607	0.00203245	0.00154101	0.00265246	0.0119037	0.00672636	0.00196284	0.00695414	0.0090853	0.0437886	0.00191492	0.00400666	0.0118986	0.00443004	0.0253107	0.00938307	0.00115589	6.84058e-05	0.00295459	0.00207405	0.00243575	0.000422835	0.0191987	0	0.0031159	0.0056737	0.0297417	0.0245295	0.00136039
No match: 1847.69_KD0001_SCANTMS_SP5_Feces_Healthy_1_223	0.00579222	0.00400942	0.020188	0.00617551	0.0272929	0.000328595	0.0254657	0.00711614	0.00362871	0.00182086	0.000370305	0.000315138	0.00216592	0.000163137	0.000100579	0.0644294	0.000209073	0.0106679	0.00732561	0.00291436	0.000342807	0.000161146	0.0103636	0.000346442	0.00100061	0.0163958	0.000320872	0.0269068	0.000898531	0.00581112	0.00358528	0.00458121	0.00177027	0.000717228	0.000416644	0.0166089	0.000488983	0.000772721	0.000245589
Quinic_acid_5TMS	0.0053423	0.0166946	0.00897288	0.00205961	0.00196468	0.00315074	0.00249255	0	0.00793602	0.0111377	0.000470497	0.00181185	0.101296	0.000133462	0.0127634	0.00923447	0.00575799	0	0.00399172	0.0186283	0	0.0257063	0.0121329	0.00575641	0.00381803	0.0122646	0	0.00245854	0	0.0050099	0.00167225	0.112225	0.00696182	0	0.14592	0.000343647	0.0240821	0	0.000728074
No match: 1862.21_KD0001_SCANTMS_SP5_Feces_Healthy_2_509	0	0	0	0	0	0	0	0	0	0	0	0	0	0	0	0	0	0	0	0	0	0	0	0	0	0	0	0	0	0	0	0	0	0	0	0	0	0	0
Glutamine_3TMS	0.016365	0.0660074	0.0133945	0.0410387	0.00730966	0.00629945	0.00588041	0	0.0997083	0.0228548	0.0155196	0.0145472	0.0962426	0.00727874	0.0068635	0.01632	0	0.00617616	0.175137	0.0152786	0.00480677	0.00537637	0.00195877	0.0026929	0	0.0140227	0.00872406	0.00632329	0.0293413	0	0.0412305	0.0154357	0.0249878	0	0	0.00381027	0.0121774	0.0523263	0.000358209
Fructose_1MEOX_5TMS_BP_tentative	0.0488043	0.319007	0.111475	0.0919375	0.0811166	0.196439	0.0738172	0	0.133662	0.0164174	0.0343909	0.0871928	0.121672	0.0416751	0.147901	0.0691004	0.0789673	0.0696402	0.14378	0.0131108	0.0263875	0.0493832	0.0897879	0.00695309	0.0628902	0.0917866	0.0433317	0.0232953	0.060095	0.0179052	0.076943	0.0240032	0.0392337	0.03212	0.15515	0.0525847	0.122111	0.0531057	0.0678838
Mannose_1MEOX_5TMS_MP_tentative	0.109831	0.0712824	0.389704	0.102196	0.0216016	0.0834206	0.0434907	0.0895749	0.0903755	0.00379259	0.0222371	0.0684953	0.0289199	0.0217075	0.0814155	0.00573558	0.127046	0.0571334	0.0763865	0.100212	0.0171503	0.0392357	0.0535628	0.0040044	0.0489715	0.10366	0.0575643	0.00949988	0.0519319	0.0286487	0.0253053	0.0213186	0.115248	0.0311377	0.0836854	0.0488175	0.0345714	0.0508475	0.0489769
Citric_acid_4TMS	0.0100072	0.0287015	0.00703649	0	0.00382133	0	0.00666281	0	0.0188317	0.0625042	0.00409418	0	0.00625194	0.00576599	0.0233124	0.0135625	0.0117952	0.00764669	0	0.0012444	0.00978733	0	0	0.0139108	0.01105	0.00912329	0.00534905	0.00303503	0.00684671	0.00451213	0.0043769	0.00432034	0.00631307	0	0.00829839	0.000358878	0.0167128	0.00432623	0
No match: 1875.78_KD0001_SCANTMS_SP5_Feces_Healthy_1_234	0.00359428	0.00212665	0.00437818	0.000573028	0.00155942	0.00156499	0.000493771	0.00175738	0.00326334	0.00387129	0.00294032	0.00158354	0.00111685	0.00174175	0.00374223	0.00198073	0.00103112	0.00257683	0.00315856	0.00347449	0.00213439	0.00303542	0.0057174	0.00424967	0.00291352	0.00263508	0.00213476	0.00126155	0.00106302	0.00057424	0.000121506	0.000428176	0.00140637	0.000632451	0.00138776	0.00651056	0.00133631	0.00136945	0.00104764
Fructose_1MEOX_5TMS_MP_tentative	0.015481	0.0911124	0.0305593	0.0301767	0.0219684	0.057714	0.0202464	0.0191892	0.0493327	0.00720356	0.00871739	0.029334	0.0321332	0.010056	0.0480695	0.0205007	0.0314507	0.0224875	0.0428909	0.0424302	0.0247432	0.0163681	0.0298615	0.0169433	0.0187826	0.0320968	0.013901	0.00632354	0.178136	0.112422	0.73743	0.162979	0.0120711	0.0351206	0.0487243	0.0263454	0.0376981	0.0710114	0.0202482
Galactose_1MEOX_5TMS_MP_tentative	0.0632681	0.0622743	0.0312437	0.0480618	0.0149588	0.0222102	0.0507436	0.05072	0.0112097	0.0107601	0.00747253	0.0154973	0.0455346	0.0113121	0.0156869	0.00714401	0.023328	0.023348	0.0239281	0.0104652	0.00534683	0.00696146	0.0185237	0.00433901	0.0246616	0.0243908	0.0317398	0.0158682	0.0481259	0.0303229	0.209194	0.0458488	0.0260784	0.00743928	0.0207318	0.0161199	0.0360576	0.0148144	0.0143262
No match: 1888.66_KD0001_SCANTMS_SP5_Feces_IBS_2_54	0.0039304	0.0312283	0.0133267	0.023507	0.00262237	0.0279656	0.0211756	0.00177393	0.0709523	0.0461575	0.00560156	0.00231143	0.00914918	0.0259575	0.00131613	0.00535732	0.0280359	0.00305374	0.005894	0.0324513	0.0335841	0.00141222	0.000631049	0.00677032	0.0144531	0.0236738	0.0199655	0.0336032	0.012644	0.032436	0.00358287	0.000269993	0.00455242	0.036309	0.0118915	0.0391135	0.0390942	0.00039069	0.00248914
Glucose_1MEOX_5TMS_MP_tentative	2.86319	3.14463	1.93811	1.55403	2.75031	2.01996	2.23324	1.73133	2.39025	0.0348431	1.63511	2.4617	6.91339	0.463657	1.80516	2.92958	3.19227	5.34019	4.61707	1.50528	0.80745	2.02942	2.47129	0.123256	1.01389	1.73183	3.49628	1.80002	2.68081	2.91929	5.28633	2.5577	1.72128	3.73176	2.42796	1.72865	1.382	1.82072	1.23424
Galactose_1MEOX_5TMS_BP	0.14601	0.134861	0.0581007	0.12395	0.0276512	0.0476452	0.118085	0.119895	0.0168578	0.00598683	0.013043	0.0344488	0.0736715	0.0253094	0.0330837	0.754078	0.0458756	0.0420536	0.0352257	0.0182785	0.00919739	0.0110855	0.039573	0.00896249	0.0603665	0.0546674	0.0664817	0.0320613	0.107966	0.0658263	0.578058	0.104723	0.0587226	0.674008	0.0428476	0.0404452	0.0898039	0.0321189	0.0316793
Glucose_1MEOX_5TMS_BP	0.328251	0.367402	0.219658	0.164054	0.323975	0.21719	0.26162	0.188346	0.260668	0.00360465	0.135845	0.249338	0.885161	0.0424292	0.187872	0.364668	0.385503	0.697184	0.615161	0.153484	0.0743824	0.203305	0.260184	0.008726	0.100019	0.176939	0.425427	0.181841	0.301656	0.344566	0.708361	0.30676	0.183797	0.393772	0.249322	0.17799	0.145068	0.199578	0.128184
Lysine_4TMS	0.657115	0.431754	0.0910391	1.33079	0.0896592	0.292376	0.107332	0.117342	0.80414	0.588612	0.418987	0.548549	1.05555	0.577581	0.490559	0.0561605	0.214706	0.147047	1.0694	0.397746	0.240746	0.288262	0.405015	0.176449	0.731991	0.650382	0.355194	0.175498	0.572538	0.370551	0.0549225	0.243558	0.388731	0.216272	0.262987	0.355749	0.0563487	1.25536	0.387407
No match: 1932.21_KD0001_SCANTMS_SP5_Feces_NCGS_1_433	0.034563	0.0157905	0.0193448	0.105154	0.000253383	0.00735065	0.00653191	0.00170299	0.00168691	0.00663044	0.0101468	0.00305697	0.0152762	0.00482263	0.00661803	0.00723397	0.00456923	0.0110769	0.00793646	0.000894389	0.00451212	0.00605377	0.00603642	0.00204592	0.0152229	0.011652	0.00190733	0.00507023	0.0021421	0.00627728	0.00534666	0.00577125	0.00193802	0.00844917	0.01032	0.00862697	0.00925137	0.00607653	0.0110244
No match: 1948.88	0.068419	0	0.000119021	0.00141507	0.000402813	0	5.05069e-05	0	0.00160436	0.108956	0	0.000138576	0.00577187	0.000215425	0.0129165	0.000107618	0.00397212	0.000130452	0.0113161	0.0160522	0.0185276	0.0026904	0.00230539	0.00315953	0.00253668	0.00159084	6.39241e-06	0.00122988	0.00121487	0.00516629	0	0.0036715	0.00567222	0.000914432	0.00811395	0.000413891	0.102738	0.0122036	0.00549958
Tyramine_3TMS	0.12541	0.0106153	0.12309	0.476957	0.0245379	0.000299753	0.0758464	0	0.0129993	0.000350403	0.0645007	0.00501693	0.00414363	0.000172893	0.0262449	0.0037386	0.000767633	0.00286666	0.000572076	0.014744	0.00802802	0.000250674	0.000122155	0.0116651	0.000450094	0.48225	0.000990463	0.525048	0.0392944	0	0.00147986	0.000285211	0.243296	0.00497883	0.00135196	0.00110073	0.00854747	0.00348029	0.000514966
No match: 1953.04_KD0001_SCANTMS_SP5_Feces_NCGS_PG_2_189	0.10384	0.0227963	0.0122694	0.024636	0.0487871	0.0145512	0.00386577	0.00869723	0.0373269	0.00160142	0.0154347	0.000908253	0.0179236	0.00192023	0.00493397	0.0218613	0.00820811	0.0527006	0.00725808	0.00687455	0.00211785	0.0194812	0.017716	0.000264193	0.00984199	0.0126501	0.00555387	0.00589563	0.00738344	0.00752675	0.0054963	0.00561345	0.00329883	0.0185944	0.00853174	0.0099016	0.0103287	0.00492372	0.00254404
Glucuronic_acid_1MEOX_5TMS_BP	0.0133127	0.030793	0.0415247	0.0106339	0.0122091	0.00710633	0.0197922	0.00419865	0.0175836	0.0224803	0.00900061	0.00562637	0.00433237	0.00218463	0.0169897	0.0878098	0.0102272	0.0169379	0.00899823	0.0113406	0.00890693	0.00365293	0.0305566	0.000569038	0.00685236	0.0179045	0.00354176	0.0122039	0.0207714	0.0129994	0.0127003	0.0110332	0.00411654	0.00741023	0.00588737	0.0121422	0.00868619	0.0143714	0.000123777
No match: 1959.01_KD0001_SCANTMS_SP5_Feces_IBS_1_456	0.145833	0.0931103	0.0615489	0.110097	0.207732	0.0689979	0.0213523	0.00931011	0.149289	0.00190135	0.0758676	0.00226436	0.0731059	0.00533665	0.0253387	0.102666	0.0333796	0.228692	0.032782	0.0300056	0.00717756	0.0899907	0.0175664	0.000243834	0.00999409	0.0506657	0.0304037	0.024057	0.0376449	0.0312271	0.0258237	0.0219226	0.0107267	0.0184324	0.0354042	0.0438932	0.0367185	0.0201814	0.00732706
Glucuronic_acid_1MEOX_5TMS_MP	0.02153	0.0224088	0.104557	0.00707173	0.00420943	0.011225	0.0194588	0.0220147	0.0169195	0.0022734	0.002618	0.0201695	0.0367167	0.00888087	0.0284764	0.101424	0.0162091	0.0397521	0.0112879	0.00791451	0.00425035	0.0097113	0.0263011	0.000426903	0.00597046	0.0113368	0.0699608	0.0154836	0.0383433	0.0171219	0.071483	0.0407578	0.0107764	0.00156465	0.00894298	0.0186656	0.0119634	0.024255	0.0161136
No match: 1976.72_KD0001_SCANTMS_SP5_Feces_Healthy_1_276	0.00200493	0.0866118	0.0183628	0.00191612	0.00377193	0.00753082	0.00665092	0.00296535	0.00270052	0.00601257	0	0.00671578	0.00352164	0.000539058	0.00829313	0.00782964	0.00468242	0.00176001	0.00139499	0.00295629	0.00240874	0.00213593	0.00274935	0.000744114	0.00986327	0.00282916	0.00259529	0.00126354	0.00195983	0.000498784	0.00537789	0.000789248	0.000633495	0	0.000545083	0.000813296	0.0092601	0.000732061	0.000641612
Gluconic_acid_6TMS	0.00608538	0.00498999	0.0103625	0.0101989	0.00132034	0.000852549	0.0433983	0.00567865	0.00388032	0.000145849	0	0.0102367	0.00804468	0.00952232	0.00773969	0.0071365	0.00119313	0.0409446	0.0122237	0.00247139	0.00326323	0.00185234	0.00392787	7.35403e-05	0.0133771	0.00547195	0.0102965	0.0011656	0.00191917	0.00311824	0.00933343	0.00330683	0.0426158	0.00265213	0.0088926	0.00204945	0.0143328	0.00542983	0.0525044
No match: 1993.94_KD0001_SCANTMS_SP5_Feces_IBS_1_274	0.197166	0.00441947	0.0133915	0.405372	0.0204322	0.0142153	0.00827986	0.0657356	0.051259	0.0375434	0.0815232	0.000219183	0.00263102	0.0286685	0.124147	0.0163065	0.0361664	0.0280418	0.0460151	0.273596	0.0302274	0.0577498	0.0527644	0.00181632	0.0272762	0.246397	0.0930529	0.0291173	0.0777064	0.0818663	0.00105201	0.0149906	0.156869	0.0840703	0.0846019	0.184255	0.120544	0.000456084	0.0330533
No match: 1996.93	0.0127135	0.00155474	0.00129576	0.013363	0.000535643	0.00513754	0.000698587	0.000647779	0.00412364	0.0148863	0	0.00392428	0	0.00369883	0.00588999	0.00604012	0.00182789	0.00311322	0.01016	0.00703466	0.015643	0.0032011	0.0102769	0.00131325	0.00468105	0.044074	0.00344255	0.000657548	0.00271591	0.00688661	0.000210061	0.00015014	0.00178138	0	0.00104476	0.00435262	0.00896665	0.00910691	0
Tyrosine_3TMS	0.463557	0.624769	0.0710493	0.561124	0.223533	0.197811	0.12536	0.0599393	0.754415	0.535747	0.240317	0.46796	1.04729	0.294891	0.254815	0.242443	0.0871339	0.145631	1.31469	0.386792	0.240653	0.158869	0.298479	0.123683	0.660759	0.3417	0.387123	0.171249	0.446929	0.248988	0.0646981	0.273493	0.400489	0.267047	0.228525	0.191745	0.344348	0.989218	0.308561
No match: 2029.21_KD0001_SCANTMS_SP5_Feces_Healthy_1_298	0	0.00366895	0.0134533	0.000546029	0.0283627	0.00247877	0.000915394	0.00107798	0.0007818	0.000514261	0	0.00132671	0.000919408	0.000454844	0.00162424	0.0799839	0.000770098	0.00542473	0.00239083	0.00104923	0.000225219	0.000291268	0.00205768	0.000132298	0.00022369	0.000492302	0.000231825	0.000357755	0.000730415	0	0.00809552	0.00354358	0.000202365	0	0	0.00019545	0.000879456	0.00096404	0
Myo-inositol_6TMS	0.134615	0.312923	2.29767	0.324895	0.0374273	0.0205144	0.392702	0.0300697	0.0463193	0.0486965	0.0913361	0.0286272	0.294813	0.0215117	0.0282329	1.59639	0.0174813	0.853189	0.0277001	0.11647	0.0413016	0.108595	0.0785225	0.0413201	0.182608	0.0509547	0.0412949	0.0258434	0.0645169	0.0170448	0.852487	0.0228377	0.0975448	0.0904153	0.223251	0.140935	0.361047	0.0235355	0.180596
No match: 2056.55_KD0001_SCANTMS_SP5_Feces_Healthy_1_307	0.0678913	0.0302166	0.048742	0.0226534	0.0684701	0.0633628	0.0169188	0.00663906	0.0574894	0.0240008	0.0744874	0.0119196	0.0497754	0.0162647	0.0773019	0.0259574	0.0427545	0.111507	0.0251947	0.177535	0.0229616	0.027194	0.0765327	0.0138213	0.0170556	0.118246	0.0219396	0.0196042	0.0557644	0.0173638	0.0113339	0.0163334	0.185869	0.0103826	0.0273607	0.0644325	0.0189039	0.0477628	0.00917538
Pantothenic_acid_3TMS	0.0238471	0.00375099	0.0103708	0.0393638	0.00517996	0.0209834	0.00448946	0.0142169	0.0119494	0.020522	0.00807211	0.017471	0.0327021	0.0107851	0.0203079	0.00516666	0.0154404	0.00856777	0.0393875	0.0495851	0.0125353	0.0153296	0.033127	0.00764352	0.0213275	0.042392	0.0070743	0.00402904	0.0120235	0.0133166	0.00117829	0.00415172	0.0345939	0.00890383	0.0110423	0.0142335	0.0138563	0.022908	0.0085268
Hexadecanoic_acid_1TMS	0.220794	0.613284	0.382209	0.47707	0.113747	0.983728	0.39627	0.0711305	0.499951	0.638142	0.2261	0.153185	0.159608	0.664724	0.703813	0.100357	0.453536	0.172454	0.140939	0.87152	0.668638	0.204095	0.277746	0.158055	0.41064	0.341854	0.616653	1.16834	0.478066	0.759586	0.0755476	0.196143	0.0791872	0.658514	0.311959	1.09677	1.149	0.371505	0.0671805
No match: 2086.38_KD0001_SCANTMS_SP5_Feces_Healthy_1_317	0.0109082	0.0047494	0	0.0116447	0.000950597	0.00102031	8.98788e-05	0.000509302	0.00505218	0.00728134	0.000145818	0	0.00207268	0.00274888	0.00323231	0.00679816	0.000202814	0.0031677	0.0132772	0.00387523	0.0102569	0.00144135	0.00636363	0.00175795	0.00455135	0.0220202	0.0045076	0.0071727	0.00519074	0.0113838	0	0.00113794	0.00108569	0.000996372	0.00255264	0	0.00282602	0.0258703	0.000335017
No match: 2089.69_KD0001_SCANTMS_SP5_Feces_NCGS_1_788	0.119857	0.00626197	0.000889508	0.0502034	0.00434146	0.00419874	0.00301636	0.00491351	0.0248671	0.00739819	0.00391313	2.12699e-05	0.0227043	0.00183167	0.0185944	0.00145461	0.00770023	0.00163643	0.021509	0.00390608	0.00850729	0.00092454	0.00780513	0.00544687	0.0476306	0.0103539	0.00837282	0.00489833	0.00502563	0.0223824	0.00554229	0.00384041	0.00960307	0	0.0131613	0.00416021	0.121256	0.00647905	0.00837506
N-Carboxy-L-lysine_4TMS	0.0145133	0.00574837	0.000292585	0.032397	0.000764559	0.00676517	0.00214228	0	0.0201416	0.0302484	0	0	0	0.00828274	0.00956965	0.000807273	0.00269952	0.00253771	0.017685	0.0112067	0.00879969	0.00267082	0.00982074	0.000272922	0.0106445	0.00385817	0.0043445	0.00199463	0.00588553	0.0119038	0	0.00229482	0.00303909	0.000327474	0.00194263	0.00790998	0.00362743	0.0395875	0.00143529
No match: 2103.30_KD0001_SCANTMS_SP5_Feces_NCGS_1_518	0.0233278	0.00194182	0.00912712	0.0707695	0.00907073	0.0205662	0.00243763	0.00754398	0.0114117	0.00609208	0.00737096	0.0120528	0.00420091	0.0166005	0.0317147	0.0107042	0.0318372	0.00989547	0.00716648	0.000318734	0.00745011	0.0272833	0.00910072	0.00170195	0.0152702	0.0713821	0.00884991	0.00193022	0.0059385	0.00709727	0.0022757	0.00253849	0.00475504	0.00496044	0.0110298	0.00372308	0.0219954	0.00750755	0.00753457
No match: 2107.46_KD0001_SCANTMS_SP5_Feces_NCGS_1_38	0.0387982	0.00181541	0.0199881	0.124736	0.0103577	0.0376012	0.00486422	0.0171018	0.0195587	0.00736739	0.0109097	0.0206746	0.00518949	0.0299146	0.0564249	0.00957386	0.0641424	0.0178037	0.00674032	0.000464985	0.0106584	0.0516444	0.0175294	0.00417425	0.0273254	0.127756	0.0177605	0.00313933	0.00948785	0.011233	0.00524018	0.00433852	0.00563017	0.0107644	0.0193645	0.0069664	0.0382634	0.0102212	0.015004
No match: 2127.46_KD0001_SCANTMS_SP5_Feces_Healthy_1_332	0	0	0	0	0	0	0	0	0	0	0	0	0	0	0	0	0	0	0	0	0	0	0	0	0	0	0	0	0	0	0	0	0	0	0	0	0	0	0
No match: 2133.25_KD0001_SCANTMS_SP5_Feces_NCGS_PG_1_108	0.0147112	0.0108432	0.00882222	0.0435059	0	0.00374361	0.00352156	0.00177635	0.00992623	0.0118415	0	0.00958864	0.0126321	0.00519746	0.00959363	0.000278321	0	0.00389319	0.0273116	0.00703589	0.00434668	0.00578809	0.00705029	0.00341794	0.01707	0.0166326	0.00514074	0.00556408	0.00800024	0.00447499	0.00293166	0.00233145	0.0066131	0	0.00775691	0.0082844	0.0128838	0.0233896	0.00733863
N-Acetyl-glucosamine_1MEOX_4TMS	0.203377	0.0271211	0.0145169	0.123901	0.013221	0.0179176	0.0186489	0.019053	0.0108565	0.00157395	0.014468	0.0150374	0.0373961	0.00819576	0.0357643	0.0035743	0.01978	0.011372	0.0207248	0.00682528	0.0200897	0.0116323	0.0190937	0.0105232	0.0829263	0.06833	0.0214188	0.0179719	0.0106246	0.042801	0.0100664	0.0456771	0.0357483	0.0385623	0.0264537	0.0339894	0.0661875	0.0301642	0.0325669
No match: 2199.20_KD0001_SCANTMS_SP5_Feces_IBS_1_292	0.00491937	0.00759093	0.00478215	0.00738745	0.00512183	0.00398005	0.00382187	0	0.0075122	0.00833799	0.0033197	0.000144506	0.00420292	0.00515388	0.00530614	0.00463382	0.00502333	0.00448143	0	0.00537304	0.0069583	0.00426235	0.00492645	0.000303513	0.00615797	0.00604507	0.0023297	0.00258376	0.00257536	0.00596766	0.000425414	0.00169842	0	0.002048	0.00248254	0.00465427	0.0056864	0.00560371	0
No match: 2199.51_KD0001_SCANTMS_SP5_Feces_NCGS_1_376	0	0	0	0	0	0	0	0	0	0	0	0	0	0.00515388	0.00530614	0.00463382	0	0	0	0.00537304	0.0069583	0.00426235	0.00492645	0	0	0	0	0	0	0	0	0	0	0	0	0	0	0	0
No match: 2199.42_KD0001_SCANTMS_SP5_Feces_Healthy_1_360	0	0	0	0	0	0	0	0	0	0	0	0	0	0	0	0	0	0	0	0	0	0	0	0	0	0.00604507	0	0.00258376	0.00257536	0	0	0	0	0	0	0	0	0.00560371	0
No match: 2227.56_KD0001_SCANTMS_SP5_Feces_Healthy_2_185	0.362173	0.0136707	0.027889	0.94331	0.0536847	0.174417	0.0174039	0.0655969	0.0784604	0.231507	0.182134	0	0.00975998	0.111934	0.478918	0.0581805	0.0920889	0.0420055	0.140761	0.603152	0.13837	0.144612	0.115508	0.067719	0.266189	0.496565	0.14712	0.0240942	0.100004	0.0984662	0	0.00277476	0.279286	0.139025	0.112696	0.26435	0.470684	0.0124073	0.124366
Uric_acid_4TMS	0.00287222	0.010354	0	0.0263614	0	0.0261536	0.0017757	0	0.00118763	0.0826243	0	0	0	0.00274952	0.0218443	0.00203175	0	0.000793757	0.00552043	0.00987066	0.0167345	0.00367551	0.00121245	0.010791	0.00680029	0.00817951	0.000903315	0	0	0	0	0	0.00377494	0.00754299	0.000619929	0.000828375	0.0245019	6.90908e-05	2.22121e-05
Octadecanoic_acid_1TMS	0.144091	0.215178	0.158965	0.224853	0.101409	0.332774	0.156834	0.0859286	0.181495	0.228017	0.203349	0.161372	0.169053	0.33506	0.325111	0.0985101	0.191346	0.120142	0.122698	0.336258	0.329167	0.163631	0.168491	0.172723	0.216862	0.193263	0.244618	0.378675	0.22635	0.309755	0.0787904	0.119789	0.0958075	0.284204	0.185447	0.365266	0.353326	0.174582	0.0928175
No match: 2287.66_KD0001_SCANTMS_SP5_Feces_NCGS_1_5	0.00472883	0.00153651	0.000148614	0.0085699	0.000672857	0.00317733	2.07489e-05	0	0.0172523	0.0198306	0.00113189	0.000432635	0.000642072	0.00498465	0.00774876	0.000455139	0.00991668	0.000132682	0.00110279	0.00737963	0.00621046	0.00109033	0.00514373	0.000318941	0.000622344	0.00153799	0.0021111	0.000341133	0.00769991	0.00417952	0.000140053	7.11001e-05	0	0.000277642	0.0068771	0.000516213	0.00284959	0.00516567	9.44059e-05
No match: 2294.63_KD0001_SCANTMS_SP5_Feces_Healthy_1_392	0.0153211	0.00317097	0.00326811	0.0173605	0.0137181	0.00671115	0.00266281	0	0.0512751	0.0303908	0	3.37669e-05	0.0309693	0.0267561	0.0169947	0.000102121	0.0193976	0.00622566	0.0484469	0.0815076	0.200981	0	0.00139857	0.00772385	0.180314	0.0860356	0.0203571	0.0174645	0	0.0682863	0.00102426	0.152266	0.016608	0.183539	0.216237	0.00267346	0.00125936	0.448868	0.0302507
Guanine_3TMS	0.00097339	0.000213566	0.0121065	0.00459538	0.0192353	0	0.00072852	0	0.0213484	0.0156484	0	0	0.000990967	0.00139519	0.0405591	0.00652039	0.00319998	0.00994158	0.00542834	0.0123236	0.0045572	0.000197813	0.00124104	0.000337437	1.69087e-05	0.00504153	0.000258497	0.00805473	0.0152631	0	0.000541072	0	0.00617158	0	0.000163375	0.000218418	0	4.98671e-05	0.000150635
Tryptophan_3TMS	0.0322699	0.122103	0.097472	0.133785	0.231037	0.0181733	0.0351133	0.00433601	0.0695704	0.0622192	0.0105499	0.0173183	0.221469	0.0197903	0.0257012	0.0155966	0.00213158	0.027488	0.183673	0.0221665	0.0107487	0.0129854	0.0161832	0.00669998	0.0388334	0.0385335	0.0202722	0.0405748	0.0204024	0.0125886	0.0210689	0	0.0392966	0.000213803	0.00848727	0.013351	0.064171	0.0737079	0.0177035
No match: 2513.80_KD0001_SCANTMS_SP5_Feces_NCGS_PG_1_337	0.00117126	0.0316858	0.032282	0.00211612	0.0019769	0.015705	0.0256733	0.00180963	0.00274015	0.00513932	0	0.00148553	0.00212426	0.0038635	0.00410977	0.00272077	0.00200802	0.00191659	0.00308041	0.0208511	0.0027823	0.00213866	0.002659	0.00149849	0.00264275	0.00383832	0.00897799	0.0105033	0.00425895	0.00451729	0.0288975	0.00754628	0.0026569	0.0114783	0.003567	0.0263379	0.0361902	0.00412469	0.00183952
No match: 2581.45_KD0001_SCANTMS_SP5_Feces_IBS_1_82	0.255974	0.00329779	0.0222409	0.0633348	0.298843	0.0113318	0.00338555	0.00162843	0.0835558	0.109175	0.0119863	0.00392392	0.480748	0.210047	0.017237	0.00115589	0.0405412	0.0648459	0.488742	0.174617	0.206002	0.00138493	0.000910071	0.0123307	0.269436	0.641644	0.0538266	0.00307053	0.00156074	0.0608719	0.0073405	0.00237667	0.299236	0.496246	0.154564	0.00477846	0.0116279	0.111408	0.620994
Uridine_4TMS	0.0371851	0.0298992	0.0088955	0.197686	0.00542978	0.0119834	0.0100033	0.00387261	0.00955072	0.0827778	0.0356635	0	0.0124287	0.0512686	0.0625227	0.00475558	0.0443395	0.0220654	0.0330512	0.0988763	0.0549173	0.012444	0.00332101	0.000543098	0.0477118	0.152979	0.00156197	0.00331058	0.00902459	0.0218604	0.00133472	0.00190732	0.0141394	0.00843136	0.0165846	0.00241031	0.00560343	0.00283663	0.00196907
No match: 2698.56	0.241868	0.536889	1.74721	0.0924514	1.37335	0.0916061	0.418214	0.909047	0.405533	0.11745	0.564674	0.0211795	2.66064	0.0614929	0.139145	0.812037	0.550657	0.367281	0.0982222	0.232231	0.165814	0.0226314	0.388874	0.00439336	0.0641271	0.0331477	0.0559345	0.25486	0.224306	0.43015	0.690897	0.91195	0.347425	1.05857	0.0907151	0.131452	0.658084	0.246645	0.111358
No match: 2729.72_KD0001_SCANTMS_SP5_Feces_IBS_1_221	0.0923353	0.28074	0.788996	0.0673222	0.672763	0.0256346	0.190053	0.299846	0.11846	0.0135134	0.196317	0.0197311	1.39367	0.0267337	0.0381264	0.420101	0.219751	0.172069	0.0501563	0.0209054	0.0216655	0.00494287	0.118794	0.000240596	0.00993743	0.0224267	0.0164389	0.10085	0.0712891	0.192122	0.414624	0.530204	0.125271	0.440058	0.0124289	0.0566466	0.294302	0.0928986	0.0370163
Guanosine_5TMS	0.0284431	0.00357678	0.00532956	0.359824	0.000438205	0.00653026	0.0122491	0.0172247	0.00898477	0.142962	0.0803872	0.000119513	0.0544106	0.180106	0.132797	0.000387158	0.152698	0.0396436	0.0119849	0.223336	0.118471	0.0733675	0.00206619	0.00276713	0.153802	0.483211	0.0322788	0.0376028	0.00417501	0.0561446	0.00277398	0	0.0102575	0.0368918	0.0166561	0.0461915	0.022312	0.020509	0.00728246
tentative_Triose_1MeOX_8TMS	0.0247047	0.103743	0.468871	0.0296556	0.261066	0.0262296	0.318447	0.0607158	0.0753349	0.0150302	0.0335374	0.000194441	0.200035	0.00253893	0.0148049	0.146321	0.146352	0.072221	4.59675e-05	0.0119142	0.0141531	0.00579314	0.054728	0.000125688	0.00464671	0.00477774	0.00928873	0.0469765	0.0307939	0.0469596	0.0430535	0.104951	0.0228471	0.08912	0.0134818	0.0101794	0.389172	0.0554782	0.00440308
No match: 3418.68_KD0001_SCANTMS_SP5_Feces_IBS_2_216	0.000489056	0.318072	0.256679	0.00604289	0.165364	0.000370172	0.0154879	0.00721782	0.0020659	0.000329826	0.00504595	0.000235098	0.677238	0	0	0.566335	0.0136892	0.00538512	0.0188708	0.0196492	0.00161561	0.00147175	0.0380746	0.0125836	0	0.16025	0.000582699	0.00123072	0.000228554	0.241891	0.0194746	0.494719	0.000898115	0	0.00012305	0.00301155	0.0200977	0.000574187	0.00047052
No match: 3455.73_KD0001_SCANTMS_SP5_Feces_Healthy_1_626	0.355029	0.100592	0.322365	0.342987	0.252019	0.0920683	0.137015	0.259649	0.102808	0.136243	0.152778	0.0657989	0.640019	0.0793601	0.0778023	0.359196	0.204668	0.2709	0.36622	0.481926	0.255962	0.110994	0.43631	0.0700713	0.164649	0.416888	0.0305535	0.140712	0.0995027	0.379239	0.0599298	0.176215	0.215997	0.246576	0.0232561	0.160048	0.365593	0.151982	0.0987021

## Sheet: LCMS
Metabolite	Sample_ID	Response Ratio
4-Hydroxyproline	IBS_1	0.013
4-Hydroxyproline	IBS_2	0.086
4-Hydroxyproline	IBS_3	0.05
4-Hydroxyproline	IBS_4	0.018
4-Hydroxyproline	IBS_5	0.055
4-Hydroxyproline	IBS_6	0.009
4-Hydroxyproline	IBS_7	0.01
4-Hydroxyproline	IBS_8	0.013
4-Hydroxyproline	IBS_9	0.012
4-Hydroxyproline	IBS_10	0.016
4-Hydroxyproline	IBS_11	0.006
4-Hydroxyproline	IBS_12	0.01
4-Hydroxyproline	IBS_13	0.016
4-Hydroxyproline	IBS_14	0.028
4-Hydroxyproline	NCGS_1	0.005
4-Hydroxyproline	NCGS_2	0.004
4-Hydroxyproline	NCGS_3	0.026
4-Hydroxyproline	NCGS_4	0.084
4-Hydroxyproline	NCGS_5	0.009
4-Hydroxyproline	NCGS_6	0.01
4-Hydroxyproline	NCGS_7	0.006
4-Hydroxyproline	NCGS_8	0.017
4-Hydroxyproline	NCGS_9	0.007
4-Hydroxyproline	NCGS_10	0.008
4-Hydroxyproline	NCGS_11	0.013
4-Hydroxyproline	NCGS_12	0.003
4-Hydroxyproline	NCGS_13	0.002
4-Hydroxyproline	NCGS_14	0.007
4-Hydroxyproline	NCGS_PG_1	0.009
4-Hydroxyproline	NCGS_PG_2	0.012
4-Hydroxyproline	NCGS_PG_3	0.017
4-Hydroxyproline	NCGS_PG_4	0.011
4-Hydroxyproline	NCGS_PG_5	0.006
4-Hydroxyproline	NCGS_PG_6	0.016
4-Hydroxyproline	NCGS_PG_7	0.018
4-Hydroxyproline	NCGS_PG_8	0.017
4-Hydroxyproline	NCGS_PG_9	0.008
4-Hydroxyproline	NCGS_PG_10	0.005
4-Hydroxyproline	NCGS_PG_11	0.01
4-Hydroxyproline	NCGS_PG_12	0.009
4-Hydroxyproline	NCGS_PG_13	0.005
4-Hydroxyproline	NCGS_PG_14	0.014
2-Hydroxyadipic acid	IBS_1	N/F
2-Hydroxyadipic acid	IBS_2	0.048
2-Hydroxyadipic acid	IBS_3	N/F
2-Hydroxyadipic acid	IBS_4	N/F
2-Hydroxyadipic acid	IBS_5	N/F
2-Hydroxyadipic acid	IBS_6	0.047
2-Hydroxyadipic acid	IBS_7	N/F
2-Hydroxyadipic acid	IBS_8	N/F
2-Hydroxyadipic acid	IBS_9	N/F
2-Hydroxyadipic acid	IBS_10	N/F
2-Hydroxyadipic acid	IBS_11	N/F
2-Hydroxyadipic acid	IBS_12	N/F
2-Hydroxyadipic acid	IBS_13	0.011
2-Hydroxyadipic acid	IBS_14	0.173
2-Hydroxyadipic acid	NCGS_1	N/F
2-Hydroxyadipic acid	NCGS_2	N/F
2-Hydroxyadipic acid	NCGS_3	N/F
2-Hydroxyadipic acid	NCGS_4	0.057
2-Hydroxyadipic acid	NCGS_5	N/F
2-Hydroxyadipic acid	NCGS_6	0.028
2-Hydroxyadipic acid	NCGS_7	N/F
2-Hydroxyadipic acid	NCGS_8	N/F
2-Hydroxyadipic acid	NCGS_9	N/F
2-Hydroxyadipic acid	NCGS_10	0.006
2-Hydroxyadipic acid	NCGS_11	N/F
2-Hydroxyadipic acid	NCGS_12	0.006
2-Hydroxyadipic acid	NCGS_13	0.031
2-Hydroxyadipic acid	NCGS_14	N/F
2-Hydroxyadipic acid	NCGS_PG_1	N/F
2-Hydroxyadipic acid	NCGS_PG_2	N/F
2-Hydroxyadipic acid	NCGS_PG_3	0.037
2-Hydroxyadipic acid	NCGS_PG_4	0.016
2-Hydroxyadipic acid	NCGS_PG_5	N/F
2-Hydroxyadipic acid	NCGS_PG_6	N/F
2-Hydroxyadipic acid	NCGS_PG_7	N/F
2-Hydroxyadipic acid	NCGS_PG_8	N/F
2-Hydroxyadipic acid	NCGS_PG_9	N/F
2-Hydroxyadipic acid	NCGS_PG_10	0.011
2-Hydroxyadipic acid	NCGS_PG_11	0.009
2-Hydroxyadipic acid	NCGS_PG_12	N/F
2-Hydroxyadipic acid	NCGS_PG_13	N/F
2-Hydroxyadipic acid	NCGS_PG_14	N/F
2-Hydroxybutyric acid	IBS_1	0.019
2-Hydroxybutyric acid	IBS_2	0.197
2-Hydroxybutyric acid	IBS_3	0.489
2-Hydroxybutyric acid	IBS_4	0.045
2-Hydroxybutyric acid	IBS_5	0.053
2-Hydroxybutyric acid	IBS_6	0.019
2-Hydroxybutyric acid	IBS_7	0.137
2-Hydroxybutyric acid	IBS_8	0.119
2-Hydroxybutyric acid	IBS_9	0.073
2-Hydroxybutyric acid	IBS_10	0.027
2-Hydroxybutyric acid	IBS_11	0.05
2-Hydroxybutyric acid	IBS_12	0.039
2-Hydroxybutyric acid	IBS_13	0.025
2-Hydroxybutyric acid	IBS_14	0.064
2-Hydroxybutyric acid	NCGS_1	0.011
2-Hydroxybutyric acid	NCGS_2	0.015
2-Hydroxybutyric acid	NCGS_3	0.022
2-Hydroxybutyric acid	NCGS_4	0.036
2-Hydroxybutyric acid	NCGS_5	0.031
2-Hydroxybutyric acid	NCGS_6	0.199
2-Hydroxybutyric acid	NCGS_7	0.041
2-Hydroxybutyric acid	NCGS_8	0.021
2-Hydroxybutyric acid	NCGS_9	0.014
2-Hydroxybutyric acid	NCGS_10	0.011
2-Hydroxybutyric acid	NCGS_11	0.012
2-Hydroxybutyric acid	NCGS_12	0.03
2-Hydroxybutyric acid	NCGS_13	0.162
2-Hydroxybutyric acid	NCGS_14	0.016
2-Hydroxybutyric acid	NCGS_PG_1	0.024
2-Hydroxybutyric acid	NCGS_PG_2	0.025
2-Hydroxybutyric acid	NCGS_PG_3	0.018
2-Hydroxybutyric acid	NCGS_PG_4	0.009
2-Hydroxybutyric acid	NCGS_PG_5	0.011
2-Hydroxybutyric acid	NCGS_PG_6	0.212
2-Hydroxybutyric acid	NCGS_PG_7	0.038
2-Hydroxybutyric acid	NCGS_PG_8	0.023
2-Hydroxybutyric acid	NCGS_PG_9	0.031
2-Hydroxybutyric acid	NCGS_PG_10	0.014
2-Hydroxybutyric acid	NCGS_PG_11	0.016
2-Hydroxybutyric acid	NCGS_PG_12	0.037
2-Hydroxybutyric acid	NCGS_PG_13	0.01
2-Hydroxybutyric acid	NCGS_PG_14	0.016
Adenine	IBS_1	0.553
Adenine	IBS_2	0.301
Adenine	IBS_3	0.876
Adenine	IBS_4	0.205
Adenine	IBS_5	0.821
Adenine	IBS_6	0.11
Adenine	IBS_7	0.71
Adenine	IBS_8	0.611
Adenine	IBS_9	0.151
Adenine	IBS_10	0.766
Adenine	IBS_11	0.364
Adenine	IBS_12	0.814
Adenine	IBS_13	0.445
Adenine	IBS_14	0.49
Adenine	NCGS_1	0.149
Adenine	NCGS_2	0.037
Adenine	NCGS_3	0.486
Adenine	NCGS_4	0.282
Adenine	NCGS_5	0.1
Adenine	NCGS_6	0.685
Adenine	NCGS_7	0.029
Adenine	NCGS_8	0.815
Adenine	NCGS_9	0.083
Adenine	NCGS_10	0.063
Adenine	NCGS_11	1.003
Adenine	NCGS_12	0.078
Adenine	NCGS_13	0.493
Adenine	NCGS_14	0.124
Adenine	NCGS_PG_1	0.244
Adenine	NCGS_PG_2	0.385
Adenine	NCGS_PG_3	0.021
Adenine	NCGS_PG_4	0.672
Adenine	NCGS_PG_5	0.154
Adenine	NCGS_PG_6	0.458
Adenine	NCGS_PG_7	0.024
Adenine	NCGS_PG_8	0.464
Adenine	NCGS_PG_9	0.139
Adenine	NCGS_PG_10	0.06
Adenine	NCGS_PG_11	0.226
Adenine	NCGS_PG_12	0.156
Adenine	NCGS_PG_13	0.117
Adenine	NCGS_PG_14	0.134
Adenosine monophosphate	IBS_1	N/F
Adenosine monophosphate	IBS_2	N/F
Adenosine monophosphate	IBS_3	0.002
Adenosine monophosphate	IBS_4	0.006
Adenosine monophosphate	IBS_5	0.001
Adenosine monophosphate	IBS_6	N/F
Adenosine monophosphate	IBS_7	N/F
Adenosine monophosphate	IBS_8	N/F
Adenosine monophosphate	IBS_9	0.006
Adenosine monophosphate	IBS_10	N/F
Adenosine monophosphate	IBS_11	N/F
Adenosine monophosphate	IBS_12	0.001
Adenosine monophosphate	IBS_13	N/F
Adenosine monophosphate	IBS_14	N/F
Adenosine monophosphate	NCGS_1	0.051
Adenosine monophosphate	NCGS_2	N/F
Adenosine monophosphate	NCGS_3	0.003
Adenosine monophosphate	NCGS_4	N/F
Adenosine monophosphate	NCGS_5	N/F
Adenosine monophosphate	NCGS_6	0.001
Adenosine monophosphate	NCGS_7	N/F
Adenosine monophosphate	NCGS_8	0.002
Adenosine monophosphate	NCGS_9	0.005
Adenosine monophosphate	NCGS_10	0.052
Adenosine monophosphate	NCGS_11	N/F
Adenosine monophosphate	NCGS_12	0.001
Adenosine monophosphate	NCGS_13	N/F
Adenosine monophosphate	NCGS_14	N/F
Adenosine monophosphate	NCGS_PG_1	0.03
Adenosine monophosphate	NCGS_PG_2	N/F
Adenosine monophosphate	NCGS_PG_3	N/F
Adenosine monophosphate	NCGS_PG_4	N/F
Adenosine monophosphate	NCGS_PG_5	N/F
Adenosine monophosphate	NCGS_PG_6	0.002
Adenosine monophosphate	NCGS_PG_7	N/F
Adenosine monophosphate	NCGS_PG_8	0.003
Adenosine monophosphate	NCGS_PG_9	N/F
Adenosine monophosphate	NCGS_PG_10	N/F
Adenosine monophosphate	NCGS_PG_11	N/F
Adenosine monophosphate	NCGS_PG_12	0.029
Adenosine monophosphate	NCGS_PG_13	N/F
Adenosine monophosphate	NCGS_PG_14	N/F
Betaine	IBS_1	0.346
Betaine	IBS_2	0.419
Betaine	IBS_3	0.213
Betaine	IBS_4	0.204
Betaine	IBS_5	0.181
Betaine	IBS_6	0.334
Betaine	IBS_7	0.094
Betaine	IBS_8	0.046
Betaine	IBS_9	0.044
Betaine	IBS_10	0.054
Betaine	IBS_11	0.373
Betaine	IBS_12	0.046
Betaine	IBS_13	0.61
Betaine	IBS_14	0.122
Betaine	NCGS_1	0.017
Betaine	NCGS_2	0.038
Betaine	NCGS_3	0.61
Betaine	NCGS_4	0.67
Betaine	NCGS_5	0.366
Betaine	NCGS_6	0.266
Betaine	NCGS_7	0.131
Betaine	NCGS_8	0.832
Betaine	NCGS_9	0.181
Betaine	NCGS_10	0.654
Betaine	NCGS_11	0.277
Betaine	NCGS_12	0.443
Betaine	NCGS_13	0.018
Betaine	NCGS_14	0.037
Betaine	NCGS_PG_1	0.022
Betaine	NCGS_PG_2	0.027
Betaine	NCGS_PG_3	0.021
Betaine	NCGS_PG_4	0.132
Betaine	NCGS_PG_5	0.064
Betaine	NCGS_PG_6	0.376
Betaine	NCGS_PG_7	0.383
Betaine	NCGS_PG_8	1.705
Betaine	NCGS_PG_9	0.573
Betaine	NCGS_PG_10	0.163
Betaine	NCGS_PG_11	0.234
Betaine	NCGS_PG_12	0.207
Betaine	NCGS_PG_13	0.114
Betaine	NCGS_PG_14	0.03
Choline	IBS_1	1.817
Choline	IBS_2	2.989
Choline	IBS_3	1.643
Choline	IBS_4	9.664
Choline	IBS_5	3.382
Choline	IBS_6	1.137
Choline	IBS_7	0.424
Choline	IBS_8	1.499
Choline	IBS_9	1.865
Choline	IBS_10	0.768
Choline	IBS_11	0.928
Choline	IBS_12	0.866
Choline	IBS_13	2.579
Choline	IBS_14	2.27
Choline	NCGS_1	0.753
Choline	NCGS_2	0.72
Choline	NCGS_3	1.094
Choline	NCGS_4	2.905
Choline	NCGS_5	2.641
Choline	NCGS_6	1.026
Choline	NCGS_7	1.286
Choline	NCGS_8	2.354
Choline	NCGS_9	1.582
Choline	NCGS_10	0.581
Choline	NCGS_11	2.437
Choline	NCGS_12	1.043
Choline	NCGS_13	1.53
Choline	NCGS_14	1.795
Choline	NCGS_PG_1	2.491
Choline	NCGS_PG_2	2.392
Choline	NCGS_PG_3	1.518
Choline	NCGS_PG_4	1.557
Choline	NCGS_PG_5	1.471
Choline	NCGS_PG_6	0.681
Choline	NCGS_PG_7	2.979
Choline	NCGS_PG_8	1.904
Choline	NCGS_PG_9	2.28
Choline	NCGS_PG_10	2.247
Choline	NCGS_PG_11	0.872
Choline	NCGS_PG_12	2.11
Choline	NCGS_PG_13	1.017
Choline	NCGS_PG_14	1.415
cis-Aconitic acid	IBS_1	N/F
cis-Aconitic acid	IBS_2	0.007
cis-Aconitic acid	IBS_3	0.006
cis-Aconitic acid	IBS_4	0.002
cis-Aconitic acid	IBS_5	0.001
cis-Aconitic acid	IBS_6	0
cis-Aconitic acid	IBS_7	0.003
cis-Aconitic acid	IBS_8	0.005
cis-Aconitic acid	IBS_9	0.002
cis-Aconitic acid	IBS_10	0.007
cis-Aconitic acid	IBS_11	0.017
cis-Aconitic acid	IBS_12	N/F
cis-Aconitic acid	IBS_13	0.004
cis-Aconitic acid	IBS_14	0.005
cis-Aconitic acid	NCGS_1	N/F
cis-Aconitic acid	NCGS_2	N/F
cis-Aconitic acid	NCGS_3	0.006
cis-Aconitic acid	NCGS_4	0.012
cis-Aconitic acid	NCGS_5	0.002
cis-Aconitic acid	NCGS_6	0.002
cis-Aconitic acid	NCGS_7	0.003
cis-Aconitic acid	NCGS_8	0.002
cis-Aconitic acid	NCGS_9	0.003
cis-Aconitic acid	NCGS_10	0.001
cis-Aconitic acid	NCGS_11	0.005
cis-Aconitic acid	NCGS_12	0.009
cis-Aconitic acid	NCGS_13	0.002
cis-Aconitic acid	NCGS_14	0.002
cis-Aconitic acid	NCGS_PG_1	N/F
cis-Aconitic acid	NCGS_PG_2	0.002
cis-Aconitic acid	NCGS_PG_3	0.003
cis-Aconitic acid	NCGS_PG_4	0.006
cis-Aconitic acid	NCGS_PG_5	0.002
cis-Aconitic acid	NCGS_PG_6	0.002
cis-Aconitic acid	NCGS_PG_7	0.007
cis-Aconitic acid	NCGS_PG_8	N/F
cis-Aconitic acid	NCGS_PG_9	0.002
cis-Aconitic acid	NCGS_PG_10	0.003
cis-Aconitic acid	NCGS_PG_11	0.002
cis-Aconitic acid	NCGS_PG_12	0.007
cis-Aconitic acid	NCGS_PG_13	0.002
cis-Aconitic acid	NCGS_PG_14	0.003
Citramalic acid	IBS_1	0.036
Citramalic acid	IBS_2	0.256
Citramalic acid	IBS_3	0.224
Citramalic acid	IBS_4	0.021
Citramalic acid	IBS_5	0.168
Citramalic acid	IBS_6	0.046
Citramalic acid	IBS_7	0.039
Citramalic acid	IBS_8	0.059
Citramalic acid	IBS_9	0.051
Citramalic acid	IBS_10	0.132
Citramalic acid	IBS_11	0.075
Citramalic acid	IBS_12	0.062
Citramalic acid	IBS_13	0.089
Citramalic acid	IBS_14	0.054
Citramalic acid	NCGS_1	0.028
Citramalic acid	NCGS_2	0.007
Citramalic acid	NCGS_3	0.036
Citramalic acid	NCGS_4	0.493
Citramalic acid	NCGS_5	0.056
Citramalic acid	NCGS_6	0.136
Citramalic acid	NCGS_7	0.04
Citramalic acid	NCGS_8	0.098
Citramalic acid	NCGS_9	0.028
Citramalic acid	NCGS_10	0.084
Citramalic acid	NCGS_11	0.177
Citramalic acid	NCGS_12	0.062
Citramalic acid	NCGS_13	0.022
Citramalic acid	NCGS_14	0.057
Citramalic acid	NCGS_PG_1	0.031
Citramalic acid	NCGS_PG_2	0.024
Citramalic acid	NCGS_PG_3	0.038
Citramalic acid	NCGS_PG_4	0.088
Citramalic acid	NCGS_PG_5	0.024
Citramalic acid	NCGS_PG_6	0.11
Citramalic acid	NCGS_PG_7	0.053
Citramalic acid	NCGS_PG_8	0.059
Citramalic acid	NCGS_PG_9	0.041
Citramalic acid	NCGS_PG_10	0.047
Citramalic acid	NCGS_PG_11	0.042
Citramalic acid	NCGS_PG_12	0.081
Citramalic acid	NCGS_PG_13	0.057
Citramalic acid	NCGS_PG_14	0.067
Citric acid	IBS_1	0.312
Citric acid	IBS_2	0.501
Citric acid	IBS_3	0.33
Citric acid	IBS_4	0.29
Citric acid	IBS_5	0.16
Citric acid	IBS_6	0.169
Citric acid	IBS_7	0.063
Citric acid	IBS_8	0.093
Citric acid	IBS_9	0.124
Citric acid	IBS_10	0.712
Citric acid	IBS_11	0.866
Citric acid	IBS_12	0.162
Citric acid	IBS_13	0.631
Citric acid	IBS_14	0.573
Citric acid	NCGS_1	0.459
Citric acid	NCGS_2	N/F
Citric acid	NCGS_3	0.604
Citric acid	NCGS_4	0.341
Citric acid	NCGS_5	0.264
Citric acid	NCGS_6	0.233
Citric acid	NCGS_7	0.1
Citric acid	NCGS_8	0.178
Citric acid	NCGS_9	0.102
Citric acid	NCGS_10	0.347
Citric acid	NCGS_11	0.246
Citric acid	NCGS_12	0.434
Citric acid	NCGS_13	0.371
Citric acid	NCGS_14	0.339
Citric acid	NCGS_PG_1	0.576
Citric acid	NCGS_PG_2	0.353
Citric acid	NCGS_PG_3	0.274
Citric acid	NCGS_PG_4	0.688
Citric acid	NCGS_PG_5	0.149
Citric acid	NCGS_PG_6	0.01
Citric acid	NCGS_PG_7	0.053
Citric acid	NCGS_PG_8	0.128
Citric acid	NCGS_PG_9	0.025
Citric acid	NCGS_PG_10	0.299
Citric acid	NCGS_PG_11	0.101
Citric acid	NCGS_PG_12	0.48
Citric acid	NCGS_PG_13	0.161
Citric acid	NCGS_PG_14	0.345
Creatine	IBS_1	0.014
Creatine	IBS_2	4.372
Creatine	IBS_3	1.303
Creatine	IBS_4	0.35
Creatine	IBS_5	0.562
Creatine	IBS_6	0.014
Creatine	IBS_7	0.006
Creatine	IBS_8	1.155
Creatine	IBS_9	0.031
Creatine	IBS_10	0.1
Creatine	IBS_11	0.008
Creatine	IBS_12	0.014
Creatine	IBS_13	0.049
Creatine	IBS_14	0.713
Creatine	NCGS_1	0.011
Creatine	NCGS_2	0.025
Creatine	NCGS_3	0.018
Creatine	NCGS_4	2.214
Creatine	NCGS_5	0.031
Creatine	NCGS_6	0.034
Creatine	NCGS_7	0.011
Creatine	NCGS_8	0.018
Creatine	NCGS_9	0.006
Creatine	NCGS_10	0.01
Creatine	NCGS_11	0.032
Creatine	NCGS_12	0.012
Creatine	NCGS_13	6.553
Creatine	NCGS_14	0.033
Creatine	NCGS_PG_1	0.148
Creatine	NCGS_PG_2	0.013
Creatine	NCGS_PG_3	0.211
Creatine	NCGS_PG_4	0.086
Creatine	NCGS_PG_5	0.012
Creatine	NCGS_PG_6	2.393
Creatine	NCGS_PG_7	4.92
Creatine	NCGS_PG_8	0.023
Creatine	NCGS_PG_9	0.017
Creatine	NCGS_PG_10	0.025
Creatine	NCGS_PG_11	0.011
Creatine	NCGS_PG_12	0.041
Creatine	NCGS_PG_13	0.01
Creatine	NCGS_PG_14	0.012
Creatinine	IBS_1	0.177
Creatinine	IBS_2	1.825
Creatinine	IBS_3	1.397
Creatinine	IBS_4	0.024
Creatinine	IBS_5	0.864
Creatinine	IBS_6	0.004
Creatinine	IBS_7	0.004
Creatinine	IBS_8	1.321
Creatinine	IBS_9	0.388
Creatinine	IBS_10	0.016
Creatinine	IBS_11	0.004
Creatinine	IBS_12	0.008
Creatinine	IBS_13	0.181
Creatinine	IBS_14	0.602
Creatinine	NCGS_1	0.003
Creatinine	NCGS_2	0.678
Creatinine	NCGS_3	0.003
Creatinine	NCGS_4	0.63
Creatinine	NCGS_5	0.001
Creatinine	NCGS_6	1.626
Creatinine	NCGS_7	0.002
Creatinine	NCGS_8	0.007
Creatinine	NCGS_9	0.001
Creatinine	NCGS_10	0.002
Creatinine	NCGS_11	0.139
Creatinine	NCGS_12	0.005
Creatinine	NCGS_13	0.961
Creatinine	NCGS_14	0.001
Creatinine	NCGS_PG_1	0.712
Creatinine	NCGS_PG_2	0.006
Creatinine	NCGS_PG_3	1.591
Creatinine	NCGS_PG_4	0.044
Creatinine	NCGS_PG_5	0.038
Creatinine	NCGS_PG_6	0.516
Creatinine	NCGS_PG_7	0.891
Creatinine	NCGS_PG_8	0.008
Creatinine	NCGS_PG_9	0.004
Creatinine	NCGS_PG_10	0.008
Creatinine	NCGS_PG_11	0.023
Creatinine	NCGS_PG_12	0.157
Creatinine	NCGS_PG_13	0.001
Creatinine	NCGS_PG_14	0.001
Cytidine monophosphate	IBS_1	N/F
Cytidine monophosphate	IBS_2	N/F
Cytidine monophosphate	IBS_3	0.001
Cytidine monophosphate	IBS_4	0.033
Cytidine monophosphate	IBS_5	0.001
Cytidine monophosphate	IBS_6	N/F
Cytidine monophosphate	IBS_7	N/F
Cytidine monophosphate	IBS_8	0
Cytidine monophosphate	IBS_9	0.01
Cytidine monophosphate	IBS_10	N/F
Cytidine monophosphate	IBS_11	N/F
Cytidine monophosphate	IBS_12	0.008
Cytidine monophosphate	IBS_13	N/F
Cytidine monophosphate	IBS_14	N/F
Cytidine monophosphate	NCGS_1	0.085
Cytidine monophosphate	NCGS_2	N/F
Cytidine monophosphate	NCGS_3	0.012
Cytidine monophosphate	NCGS_4	N/F
Cytidine monophosphate	NCGS_5	0.001
Cytidine monophosphate	NCGS_6	0.003
Cytidine monophosphate	NCGS_7	N/F
Cytidine monophosphate	NCGS_8	0.014
Cytidine monophosphate	NCGS_9	0.009
Cytidine monophosphate	NCGS_10	0.051
Cytidine monophosphate	NCGS_11	N/F
Cytidine monophosphate	NCGS_12	0.001
Cytidine monophosphate	NCGS_13	N/F
Cytidine monophosphate	NCGS_14	N/F
Cytidine monophosphate	NCGS_PG_1	0.108
Cytidine monophosphate	NCGS_PG_2	0.001
Cytidine monophosphate	NCGS_PG_3	N/F
Cytidine monophosphate	NCGS_PG_4	N/F
Cytidine monophosphate	NCGS_PG_5	N/F
Cytidine monophosphate	NCGS_PG_6	0.002
Cytidine monophosphate	NCGS_PG_7	N/F
Cytidine monophosphate	NCGS_PG_8	0.004
Cytidine monophosphate	NCGS_PG_9	N/F
Cytidine monophosphate	NCGS_PG_10	N/F
Cytidine monophosphate	NCGS_PG_11	N/F
Cytidine monophosphate	NCGS_PG_12	0.017
Cytidine monophosphate	NCGS_PG_13	N/F
Cytidine monophosphate	NCGS_PG_14	N/F
Cytosine	IBS_1	0.05
Cytosine	IBS_2	0.022
Cytosine	IBS_3	0.05
Cytosine	IBS_4	0.017
Cytosine	IBS_5	0.097
Cytosine	IBS_6	0.017
Cytosine	IBS_7	0.85
Cytosine	IBS_8	0.039
Cytosine	IBS_9	0.015
Cytosine	IBS_10	0.166
Cytosine	IBS_11	0.006
Cytosine	IBS_12	0.082
Cytosine	IBS_13	0.067
Cytosine	IBS_14	0.021
Cytosine	NCGS_1	0.007
Cytosine	NCGS_2	0.012
Cytosine	NCGS_3	0.078
Cytosine	NCGS_4	0.183
Cytosine	NCGS_5	0.007
Cytosine	NCGS_6	0.019
Cytosine	NCGS_7	0.011
Cytosine	NCGS_8	0.06
Cytosine	NCGS_9	0.005
Cytosine	NCGS_10	0.01
Cytosine	NCGS_11	0.085
Cytosine	NCGS_12	0.006
Cytosine	NCGS_13	0.027
Cytosine	NCGS_14	0.004
Cytosine	NCGS_PG_1	0.033
Cytosine	NCGS_PG_2	0.07
Cytosine	NCGS_PG_3	0.008
Cytosine	NCGS_PG_4	0.09
Cytosine	NCGS_PG_5	0.015
Cytosine	NCGS_PG_6	0.015
Cytosine	NCGS_PG_7	0.004
Cytosine	NCGS_PG_8	0.044
Cytosine	NCGS_PG_9	0.007
Cytosine	NCGS_PG_10	0.022
Cytosine	NCGS_PG_11	0.02
Cytosine	NCGS_PG_12	0.019
Cytosine	NCGS_PG_13	0.01
Cytosine	NCGS_PG_14	0.011
D-2-Hydroxyglutaric acid	IBS_1	0.021
D-2-Hydroxyglutaric acid	IBS_2	0.843
D-2-Hydroxyglutaric acid	IBS_3	0.187
D-2-Hydroxyglutaric acid	IBS_4	0.105
D-2-Hydroxyglutaric acid	IBS_5	0.062
D-2-Hydroxyglutaric acid	IBS_6	0.565
D-2-Hydroxyglutaric acid	IBS_7	0.434
D-2-Hydroxyglutaric acid	IBS_8	0.04
D-2-Hydroxyglutaric acid	IBS_9	0.305
D-2-Hydroxyglutaric acid	IBS_10	0.476
D-2-Hydroxyglutaric acid	IBS_11	0.168
D-2-Hydroxyglutaric acid	IBS_12	0.031
D-2-Hydroxyglutaric acid	IBS_13	0.16
D-2-Hydroxyglutaric acid	IBS_14	0.298
D-2-Hydroxyglutaric acid	NCGS_1	0.028
D-2-Hydroxyglutaric acid	NCGS_2	0.022
D-2-Hydroxyglutaric acid	NCGS_3	0.163
D-2-Hydroxyglutaric acid	NCGS_4	0.362
D-2-Hydroxyglutaric acid	NCGS_5	0.317
D-2-Hydroxyglutaric acid	NCGS_6	0.102
D-2-Hydroxyglutaric acid	NCGS_7	0.074
D-2-Hydroxyglutaric acid	NCGS_8	0.109
D-2-Hydroxyglutaric acid	NCGS_9	0.121
D-2-Hydroxyglutaric acid	NCGS_10	0.125
D-2-Hydroxyglutaric acid	NCGS_11	0.58
D-2-Hydroxyglutaric acid	NCGS_12	0.113
D-2-Hydroxyglutaric acid	NCGS_13	0.132
D-2-Hydroxyglutaric acid	NCGS_14	0.148
D-2-Hydroxyglutaric acid	NCGS_PG_1	0.138
D-2-Hydroxyglutaric acid	NCGS_PG_2	0.061
D-2-Hydroxyglutaric acid	NCGS_PG_3	0.017
D-2-Hydroxyglutaric acid	NCGS_PG_4	0.036
D-2-Hydroxyglutaric acid	NCGS_PG_5	0.029
D-2-Hydroxyglutaric acid	NCGS_PG_6	0.046
D-2-Hydroxyglutaric acid	NCGS_PG_7	0.048
D-2-Hydroxyglutaric acid	NCGS_PG_8	0.049
D-2-Hydroxyglutaric acid	NCGS_PG_9	0.06
D-2-Hydroxyglutaric acid	NCGS_PG_10	0.015
D-2-Hydroxyglutaric acid	NCGS_PG_11	0.329
D-2-Hydroxyglutaric acid	NCGS_PG_12	0.306
D-2-Hydroxyglutaric acid	NCGS_PG_13	0.247
D-2-Hydroxyglutaric acid	NCGS_PG_14	0.02
Desaminotyrosine	IBS_1	0.046
Desaminotyrosine	IBS_2	0.082
Desaminotyrosine	IBS_3	1.123
Desaminotyrosine	IBS_4	0.045
Desaminotyrosine	IBS_5	0.902
Desaminotyrosine	IBS_6	0.108
Desaminotyrosine	IBS_7	0.403
Desaminotyrosine	IBS_8	0.696
Desaminotyrosine	IBS_9	1.828
Desaminotyrosine	IBS_10	1.184
Desaminotyrosine	IBS_11	0.014
Desaminotyrosine	IBS_12	0.131
Desaminotyrosine	IBS_13	1.357
Desaminotyrosine	IBS_14	1.056
Desaminotyrosine	NCGS_1	1.755
Desaminotyrosine	NCGS_2	0.009
Desaminotyrosine	NCGS_3	1.629
Desaminotyrosine	NCGS_4	0.294
Desaminotyrosine	NCGS_5	0.479
Desaminotyrosine	NCGS_6	0.327
Desaminotyrosine	NCGS_7	2.691
Desaminotyrosine	NCGS_8	0.032
Desaminotyrosine	NCGS_9	0.01
Desaminotyrosine	NCGS_10	0.012
Desaminotyrosine	NCGS_11	1.533
Desaminotyrosine	NCGS_12	0.018
Desaminotyrosine	NCGS_13	0.451
Desaminotyrosine	NCGS_14	0.016
Desaminotyrosine	NCGS_PG_1	0.398
Desaminotyrosine	NCGS_PG_2	0.038
Desaminotyrosine	NCGS_PG_3	0.051
Desaminotyrosine	NCGS_PG_4	2.524
Desaminotyrosine	NCGS_PG_5	0.019
Desaminotyrosine	NCGS_PG_6	0.248
Desaminotyrosine	NCGS_PG_7	0.288
Desaminotyrosine	NCGS_PG_8	0.009
Desaminotyrosine	NCGS_PG_9	0.135
Desaminotyrosine	NCGS_PG_10	0.049
Desaminotyrosine	NCGS_PG_11	4.142
Desaminotyrosine	NCGS_PG_12	0.023
Desaminotyrosine	NCGS_PG_13	0.014
Desaminotyrosine	NCGS_PG_14	0.019
D-Glucuronic acid	IBS_1	0.114
D-Glucuronic acid	IBS_2	0.119
D-Glucuronic acid	IBS_3	0.594
D-Glucuronic acid	IBS_4	0.05
D-Glucuronic acid	IBS_5	0.058
D-Glucuronic acid	IBS_6	0.106
D-Glucuronic acid	IBS_7	0.111
D-Glucuronic acid	IBS_8	0.207
D-Glucuronic acid	IBS_9	0.209
D-Glucuronic acid	IBS_10	0.173
D-Glucuronic acid	IBS_11	0.031
D-Glucuronic acid	IBS_12	0.053
D-Glucuronic acid	IBS_13	0.25
D-Glucuronic acid	IBS_14	0.302
D-Glucuronic acid	NCGS_1	0.062
D-Glucuronic acid	NCGS_2	0.026
D-Glucuronic acid	NCGS_3	0.202
D-Glucuronic acid	NCGS_4	0.564
D-Glucuronic acid	NCGS_5	0.117
D-Glucuronic acid	NCGS_6	0.278
D-Glucuronic acid	NCGS_7	0.095
D-Glucuronic acid	NCGS_8	0.115
D-Glucuronic acid	NCGS_9	0.053
D-Glucuronic acid	NCGS_10	0.09
D-Glucuronic acid	NCGS_11	0.255
D-Glucuronic acid	NCGS_12	0.026
D-Glucuronic acid	NCGS_13	0.065
D-Glucuronic acid	NCGS_14	0.057
D-Glucuronic acid	NCGS_PG_1	0.101
D-Glucuronic acid	NCGS_PG_2	0.658
D-Glucuronic acid	NCGS_PG_3	0.177
D-Glucuronic acid	NCGS_PG_4	0.277
D-Glucuronic acid	NCGS_PG_5	0.162
D-Glucuronic acid	NCGS_PG_6	0.466
D-Glucuronic acid	NCGS_PG_7	0.19
D-Glucuronic acid	NCGS_PG_8	0.131
D-Glucuronic acid	NCGS_PG_9	0.03
D-Glucuronic acid	NCGS_PG_10	0.089
D-Glucuronic acid	NCGS_PG_11	0.184
D-Glucuronic acid	NCGS_PG_12	0.111
D-Glucuronic acid	NCGS_PG_13	0.165
D-Glucuronic acid	NCGS_PG_14	0.208
FAD	IBS_1	0.004
FAD	IBS_2	0.001
FAD	IBS_3	0.003
FAD	IBS_4	0.013
FAD	IBS_5	0.002
FAD	IBS_6	0.002
FAD	IBS_7	0.002
FAD	IBS_8	0.001
FAD	IBS_9	0.001
FAD	IBS_10	0.004
FAD	IBS_11	0.004
FAD	IBS_12	0.007
FAD	IBS_13	0.003
FAD	IBS_14	0.004
FAD	NCGS_1	0.006
FAD	NCGS_2	0.001
FAD	NCGS_3	0.005
FAD	NCGS_4	0.004
FAD	NCGS_5	0.006
FAD	NCGS_6	0.002
FAD	NCGS_7	0.003
FAD	NCGS_8	0.006
FAD	NCGS_9	0.004
FAD	NCGS_10	0.01
FAD	NCGS_11	0.005
FAD	NCGS_12	0.007
FAD	NCGS_13	0.001
FAD	NCGS_14	0.004
FAD	NCGS_PG_1	0.01
FAD	NCGS_PG_2	0
FAD	NCGS_PG_3	0.002
FAD	NCGS_PG_4	0.004
FAD	NCGS_PG_5	0.002
FAD	NCGS_PG_6	0.001
FAD	NCGS_PG_7	0.002
FAD	NCGS_PG_8	0.004
FAD	NCGS_PG_9	0.002
FAD	NCGS_PG_10	0.002
FAD	NCGS_PG_11	0.003
FAD	NCGS_PG_12	0.005
FAD	NCGS_PG_13	0.002
FAD	NCGS_PG_14	0.001
Flavin Mononucleotide	IBS_1	0.001
Flavin Mononucleotide	IBS_2	N/F
Flavin Mononucleotide	IBS_3	0.001
Flavin Mononucleotide	IBS_4	0.009
Flavin Mononucleotide	IBS_5	0
Flavin Mononucleotide	IBS_6	0.002
Flavin Mononucleotide	IBS_7	0.002
Flavin Mononucleotide	IBS_8	0.001
Flavin Mononucleotide	IBS_9	0.001
Flavin Mononucleotide	IBS_10	N/F
Flavin Mononucleotide	IBS_11	0.006
Flavin Mononucleotide	IBS_12	0.004
Flavin Mononucleotide	IBS_13	0.001
Flavin Mononucleotide	IBS_14	N/F
Flavin Mononucleotide	NCGS_1	0.021
Flavin Mononucleotide	NCGS_2	0.001
Flavin Mononucleotide	NCGS_3	0.002
Flavin Mononucleotide	NCGS_4	0
Flavin Mononucleotide	NCGS_5	0.001
Flavin Mononucleotide	NCGS_6	0.001
Flavin Mononucleotide	NCGS_7	0
Flavin Mononucleotide	NCGS_8	0.003
Flavin Mononucleotide	NCGS_9	0.008
Flavin Mononucleotide	NCGS_10	0.01
Flavin Mononucleotide	NCGS_11	0.004
Flavin Mononucleotide	NCGS_12	0.006
Flavin Mononucleotide	NCGS_13	N/F
Flavin Mononucleotide	NCGS_14	N/F
Flavin Mononucleotide	NCGS_PG_1	0.008
Flavin Mononucleotide	NCGS_PG_2	0
Flavin Mononucleotide	NCGS_PG_3	N/F
Flavin Mononucleotide	NCGS_PG_4	N/F
Flavin Mononucleotide	NCGS_PG_5	0
Flavin Mononucleotide	NCGS_PG_6	0
Flavin Mononucleotide	NCGS_PG_7	N/F
Flavin Mononucleotide	NCGS_PG_8	0.009
Flavin Mononucleotide	NCGS_PG_9	0.01
Flavin Mononucleotide	NCGS_PG_10	0
Flavin Mononucleotide	NCGS_PG_11	0.01
Flavin Mononucleotide	NCGS_PG_12	0.014
Flavin Mononucleotide	NCGS_PG_13	N/F
Flavin Mononucleotide	NCGS_PG_14	0.002
Fumaric acid	IBS_1	0.128
Fumaric acid	IBS_2	0.019
Fumaric acid	IBS_3	0.023
Fumaric acid	IBS_4	0.289
Fumaric acid	IBS_5	0.009
Fumaric acid	IBS_6	0.171
Fumaric acid	IBS_7	0.073
Fumaric acid	IBS_8	0.031
Fumaric acid	IBS_9	0.07
Fumaric acid	IBS_10	0.281
Fumaric acid	IBS_11	0.062
Fumaric acid	IBS_12	0.071
Fumaric acid	IBS_13	0.236
Fumaric acid	IBS_14	0.135
Fumaric acid	NCGS_1	0.155
Fumaric acid	NCGS_2	0.022
Fumaric acid	NCGS_3	0.281
Fumaric acid	NCGS_4	0.012
Fumaric acid	NCGS_5	0.062
Fumaric acid	NCGS_6	0.041
Fumaric acid	NCGS_7	0.145
Fumaric acid	NCGS_8	0.184
Fumaric acid	NCGS_9	0.091
Fumaric acid	NCGS_10	0.11
Fumaric acid	NCGS_11	0.183
Fumaric acid	NCGS_12	0.151
Fumaric acid	NCGS_13	0.048
Fumaric acid	NCGS_14	0.242
Fumaric acid	NCGS_PG_1	0.211
Fumaric acid	NCGS_PG_2	0.213
Fumaric acid	NCGS_PG_3	0.136
Fumaric acid	NCGS_PG_4	0.076
Fumaric acid	NCGS_PG_5	0.109
Fumaric acid	NCGS_PG_6	0.009
Fumaric acid	NCGS_PG_7	0.073
Fumaric acid	NCGS_PG_8	0.211
Fumaric acid	NCGS_PG_9	0.29
Fumaric acid	NCGS_PG_10	0.145
Fumaric acid	NCGS_PG_11	0.149
Fumaric acid	NCGS_PG_12	0.251
Fumaric acid	NCGS_PG_13	0.205
Fumaric acid	NCGS_PG_14	0.129
Gamma Glutamylglutamic acid	IBS_1	0.006
Gamma Glutamylglutamic acid	IBS_2	0.05
Gamma Glutamylglutamic acid	IBS_3	0.005
Gamma Glutamylglutamic acid	IBS_4	0.019
Gamma Glutamylglutamic acid	IBS_5	0.003
Gamma Glutamylglutamic acid	IBS_6	0.005
Gamma Glutamylglutamic acid	IBS_7	0.016
Gamma Glutamylglutamic acid	IBS_8	0.007
Gamma Glutamylglutamic acid	IBS_9	0.004
Gamma Glutamylglutamic acid	IBS_10	0.022
Gamma Glutamylglutamic acid	IBS_11	0.018
Gamma Glutamylglutamic acid	IBS_12	0.016
Gamma Glutamylglutamic acid	IBS_13	0.035
Gamma Glutamylglutamic acid	IBS_14	0.031
Gamma Glutamylglutamic acid	NCGS_1	0.011
Gamma Glutamylglutamic acid	NCGS_2	0.001
Gamma Glutamylglutamic acid	NCGS_3	0.011
Gamma Glutamylglutamic acid	NCGS_4	0.009
Gamma Glutamylglutamic acid	NCGS_5	0.011
Gamma Glutamylglutamic acid	NCGS_6	0.009
Gamma Glutamylglutamic acid	NCGS_7	0.05
Gamma Glutamylglutamic acid	NCGS_8	0.01
Gamma Glutamylglutamic acid	NCGS_9	0.014
Gamma Glutamylglutamic acid	NCGS_10	0.021
Gamma Glutamylglutamic acid	NCGS_11	0.017
Gamma Glutamylglutamic acid	NCGS_12	0.007
Gamma Glutamylglutamic acid	NCGS_13	0.022
Gamma Glutamylglutamic acid	NCGS_14	0.009
Gamma Glutamylglutamic acid	NCGS_PG_1	0.011
Gamma Glutamylglutamic acid	NCGS_PG_2	0.021
Gamma Glutamylglutamic acid	NCGS_PG_3	0.011
Gamma Glutamylglutamic acid	NCGS_PG_4	0.021
Gamma Glutamylglutamic acid	NCGS_PG_5	0.008
Gamma Glutamylglutamic acid	NCGS_PG_6	0.007
Gamma Glutamylglutamic acid	NCGS_PG_7	0.017
Gamma Glutamylglutamic acid	NCGS_PG_8	0.003
Gamma Glutamylglutamic acid	NCGS_PG_9	0.01
Gamma Glutamylglutamic acid	NCGS_PG_10	0.018
Gamma Glutamylglutamic acid	NCGS_PG_11	0.004
Gamma Glutamylglutamic acid	NCGS_PG_12	0.011
Gamma Glutamylglutamic acid	NCGS_PG_13	0.039
Gamma Glutamylglutamic acid	NCGS_PG_14	0.001
Glucaric acid	IBS_1	0.003
Glucaric acid	IBS_2	0.134
Glucaric acid	IBS_3	0.288
Glucaric acid	IBS_4	0.005
Glucaric acid	IBS_5	0.002
Glucaric acid	IBS_6	0.002
Glucaric acid	IBS_7	0.033
Glucaric acid	IBS_8	0.016
Glucaric acid	IBS_9	0.002
Glucaric acid	IBS_10	0.066
Glucaric acid	IBS_11	0.009
Glucaric acid	IBS_12	0.004
Glucaric acid	IBS_13	0.017
Glucaric acid	IBS_14	0.036
Glucaric acid	NCGS_1	0.012
Glucaric acid	NCGS_2	0.002
Glucaric acid	NCGS_3	0.043
Glucaric acid	NCGS_4	0.054
Glucaric acid	NCGS_5	0.004
Glucaric acid	NCGS_6	0.003
Glucaric acid	NCGS_7	0.025
Glucaric acid	NCGS_8	0.011
Glucaric acid	NCGS_9	0.003
Glucaric acid	NCGS_10	0.004
Glucaric acid	NCGS_11	1.45
Glucaric acid	NCGS_12	0.003
Glucaric acid	NCGS_13	0.003
Glucaric acid	NCGS_14	0.009
Glucaric acid	NCGS_PG_1	0.01
Glucaric acid	NCGS_PG_2	0.008
Glucaric acid	NCGS_PG_3	0.005
Glucaric acid	NCGS_PG_4	0.024
Glucaric acid	NCGS_PG_5	0.003
Glucaric acid	NCGS_PG_6	0.003
Glucaric acid	NCGS_PG_7	0.376
Glucaric acid	NCGS_PG_8	0.003
Glucaric acid	NCGS_PG_9	0.001
Glucaric acid	NCGS_PG_10	0.004
Glucaric acid	NCGS_PG_11	0.004
Glucaric acid	NCGS_PG_12	0.011
Glucaric acid	NCGS_PG_13	0.009
Glucaric acid	NCGS_PG_14	0.004
Gluconic acid	IBS_1	0.158
Gluconic acid	IBS_2	0.113
Gluconic acid	IBS_3	0.183
Gluconic acid	IBS_4	0.291
Gluconic acid	IBS_5	0.026
Gluconic acid	IBS_6	0.017
Gluconic acid	IBS_7	0.214
Gluconic acid	IBS_8	0.112
Gluconic acid	IBS_9	0.103
Gluconic acid	IBS_10	0.089
Gluconic acid	IBS_11	0.012
Gluconic acid	IBS_12	0.031
Gluconic acid	IBS_13	0.467
Gluconic acid	IBS_14	0.445
Gluconic acid	NCGS_1	0.249
Gluconic acid	NCGS_2	0.012
Gluconic acid	NCGS_3	0.342
Gluconic acid	NCGS_4	0.097
Gluconic acid	NCGS_5	0.027
Gluconic acid	NCGS_6	0.068
Gluconic acid	NCGS_7	0.149
Gluconic acid	NCGS_8	0.035
Gluconic acid	NCGS_9	0.034
Gluconic acid	NCGS_10	0.092
Gluconic acid	NCGS_11	0.188
Gluconic acid	NCGS_12	0.015
Gluconic acid	NCGS_13	0.08
Gluconic acid	NCGS_14	0.48
Gluconic acid	NCGS_PG_1	0.125
Gluconic acid	NCGS_PG_2	0.055
Gluconic acid	NCGS_PG_3	0.062
Gluconic acid	NCGS_PG_4	0.028
Gluconic acid	NCGS_PG_5	0.025
Gluconic acid	NCGS_PG_6	0.35
Gluconic acid	NCGS_PG_7	0.13
Gluconic acid	NCGS_PG_8	0.065
Gluconic acid	NCGS_PG_9	0.077
Gluconic acid	NCGS_PG_10	0.671
Gluconic acid	NCGS_PG_11	0.02
Gluconic acid	NCGS_PG_12	0.494
Gluconic acid	NCGS_PG_13	0.191
Gluconic acid	NCGS_PG_14	1.258
Glucose 6-phosphate	IBS_1	0.001
Glucose 6-phosphate	IBS_2	0.036
Glucose 6-phosphate	IBS_3	0.03
Glucose 6-phosphate	IBS_4	0.009
Glucose 6-phosphate	IBS_5	0.001
Glucose 6-phosphate	IBS_6	N/F
Glucose 6-phosphate	IBS_7	0.002
Glucose 6-phosphate	IBS_8	0.023
Glucose 6-phosphate	IBS_9	0.001
Glucose 6-phosphate	IBS_10	N/F
Glucose 6-phosphate	IBS_11	N/F
Glucose 6-phosphate	IBS_12	0.015
Glucose 6-phosphate	IBS_13	N/F
Glucose 6-phosphate	IBS_14	N/F
Glucose 6-phosphate	NCGS_1	0.008
Glucose 6-phosphate	NCGS_2	0.001
Glucose 6-phosphate	NCGS_3	N/F
Glucose 6-phosphate	NCGS_4	0.087
Glucose 6-phosphate	NCGS_5	0
Glucose 6-phosphate	NCGS_6	0.059
Glucose 6-phosphate	NCGS_7	0
Glucose 6-phosphate	NCGS_8	0.003
Glucose 6-phosphate	NCGS_9	0.001
Glucose 6-phosphate	NCGS_10	0.029
Glucose 6-phosphate	NCGS_11	0.001
Glucose 6-phosphate	NCGS_12	0
Glucose 6-phosphate	NCGS_13	N/F
Glucose 6-phosphate	NCGS_14	N/F
Glucose 6-phosphate	NCGS_PG_1	0.002
Glucose 6-phosphate	NCGS_PG_2	N/F
Glucose 6-phosphate	NCGS_PG_3	N/F
Glucose 6-phosphate	NCGS_PG_4	0.002
Glucose 6-phosphate	NCGS_PG_5	N/F
Glucose 6-phosphate	NCGS_PG_6	0.189
Glucose 6-phosphate	NCGS_PG_7	0.001
Glucose 6-phosphate	NCGS_PG_8	0.002
Glucose 6-phosphate	NCGS_PG_9	N/F
Glucose 6-phosphate	NCGS_PG_10	0.004
Glucose 6-phosphate	NCGS_PG_11	0.003
Glucose 6-phosphate	NCGS_PG_12	0.005
Glucose 6-phosphate	NCGS_PG_13	N/F
Glucose 6-phosphate	NCGS_PG_14	0
Glutaric acid	IBS_1	0.084
Glutaric acid	IBS_2	N/F
Glutaric acid	IBS_3	0.05
Glutaric acid	IBS_4	0.039
Glutaric acid	IBS_5	0.026
Glutaric acid	IBS_6	0.049
Glutaric acid	IBS_7	0.034
Glutaric acid	IBS_8	0.027
Glutaric acid	IBS_9	0.03
Glutaric acid	IBS_10	0.091
Glutaric acid	IBS_11	0.042
Glutaric acid	IBS_12	0.03
Glutaric acid	IBS_13	0.034
Glutaric acid	IBS_14	0.043
Glutaric acid	NCGS_1	0.06
Glutaric acid	NCGS_2	0.02
Glutaric acid	NCGS_3	0.053
Glutaric acid	NCGS_4	0.026
Glutaric acid	NCGS_5	0.026
Glutaric acid	NCGS_6	0.02
Glutaric acid	NCGS_7	0.042
Glutaric acid	NCGS_8	0.102
Glutaric acid	NCGS_9	0.247
Glutaric acid	NCGS_10	0.086
Glutaric acid	NCGS_11	0.121
Glutaric acid	NCGS_12	0.13
Glutaric acid	NCGS_13	0.018
Glutaric acid	NCGS_14	0.076
Glutaric acid	NCGS_PG_1	0.066
Glutaric acid	NCGS_PG_2	0.043
Glutaric acid	NCGS_PG_3	0.008
Glutaric acid	NCGS_PG_4	0.07
Glutaric acid	NCGS_PG_5	0.023
Glutaric acid	NCGS_PG_6	0.02
Glutaric acid	NCGS_PG_7	0.011
Glutaric acid	NCGS_PG_8	0.159
Glutaric acid	NCGS_PG_9	0.176
Glutaric acid	NCGS_PG_10	0.122
Glutaric acid	NCGS_PG_11	0.089
Glutaric acid	NCGS_PG_12	0.088
Glutaric acid	NCGS_PG_13	0.03
Glutaric acid	NCGS_PG_14	0.21
Glyceric acid	IBS_1	0.069
Glyceric acid	IBS_2	0.042
Glyceric acid	IBS_3	0.056
Glyceric acid	IBS_4	0.163
Glyceric acid	IBS_5	0.087
Glyceric acid	IBS_6	0.066
Glyceric acid	IBS_7	0.071
Glyceric acid	IBS_8	0.054
Glyceric acid	IBS_9	0.053
Glyceric acid	IBS_10	0.033
Glyceric acid	IBS_11	0.062
Glyceric acid	IBS_12	0.168
Glyceric acid	IBS_13	0.066
Glyceric acid	IBS_14	0.07
Glyceric acid	NCGS_1	0.026
Glyceric acid	NCGS_2	0.053
Glyceric acid	NCGS_3	0.1
Glyceric acid	NCGS_4	0.098
Glyceric acid	NCGS_5	0.087
Glyceric acid	NCGS_6	0.105
Glyceric acid	NCGS_7	0.027
Glyceric acid	NCGS_8	0.111
Glyceric acid	NCGS_9	0.061
Glyceric acid	NCGS_10	0.034
Glyceric acid	NCGS_11	0.091
Glyceric acid	NCGS_12	0.019
Glyceric acid	NCGS_13	0.03
Glyceric acid	NCGS_14	0.036
Glyceric acid	NCGS_PG_1	0.08
Glyceric acid	NCGS_PG_2	0.046
Glyceric acid	NCGS_PG_3	0.043
Glyceric acid	NCGS_PG_4	0.061
Glyceric acid	NCGS_PG_5	0.048
Glyceric acid	NCGS_PG_6	0.038
Glyceric acid	NCGS_PG_7	0.034
Glyceric acid	NCGS_PG_8	0.075
Glyceric acid	NCGS_PG_9	0.055
Glyceric acid	NCGS_PG_10	0.07
Glyceric acid	NCGS_PG_11	0.021
Glyceric acid	NCGS_PG_12	0.056
Glyceric acid	NCGS_PG_13	0.062
Glyceric acid	NCGS_PG_14	0.064
Glycine	IBS_1	0.01
Glycine	IBS_2	0.018
Glycine	IBS_3	0.009
Glycine	IBS_4	0.021
Glycine	IBS_5	0.011
Glycine	IBS_6	0.006
Glycine	IBS_7	0.005
Glycine	IBS_8	0.002
Glycine	IBS_9	0.003
Glycine	IBS_10	0.007
Glycine	IBS_11	0.011
Glycine	IBS_12	0.007
Glycine	IBS_13	0.019
Glycine	IBS_14	0.017
Glycine	NCGS_1	0.004
Glycine	NCGS_2	0.001
Glycine	NCGS_3	0.01
Glycine	NCGS_4	0.014
Glycine	NCGS_5	0.003
Glycine	NCGS_6	0.004
Glycine	NCGS_7	0.021
Glycine	NCGS_8	0.009
Glycine	NCGS_9	0.006
Glycine	NCGS_10	0.005
Glycine	NCGS_11	0.005
Glycine	NCGS_12	0.007
Glycine	NCGS_13	0.008
Glycine	NCGS_14	0.015
Glycine	NCGS_PG_1	0.01
Glycine	NCGS_PG_2	0.005
Glycine	NCGS_PG_3	0.002
Glycine	NCGS_PG_4	0.01
Glycine	NCGS_PG_5	0.007
Glycine	NCGS_PG_6	0.007
Glycine	NCGS_PG_7	0.004
Glycine	NCGS_PG_8	0.01
Glycine	NCGS_PG_9	0.01
Glycine	NCGS_PG_10	0.008
Glycine	NCGS_PG_11	0.007
Glycine	NCGS_PG_12	0.017
Glycine	NCGS_PG_13	0.018
Glycine	NCGS_PG_14	0.008
Guanine	IBS_1	0.092
Guanine	IBS_2	0.032
Guanine	IBS_3	0.307
Guanine	IBS_4	0.069
Guanine	IBS_5	0.291
Guanine	IBS_6	0.021
Guanine	IBS_7	0.302
Guanine	IBS_8	0.033
Guanine	IBS_9	0.05
Guanine	IBS_10	0.347
Guanine	IBS_11	0.111
Guanine	IBS_12	0.117
Guanine	IBS_13	0.131
Guanine	IBS_14	0.136
Guanine	NCGS_1	0.081
Guanine	NCGS_2	0.013
Guanine	NCGS_3	0.496
Guanine	NCGS_4	0.145
Guanine	NCGS_5	0.06
Guanine	NCGS_6	0.201
Guanine	NCGS_7	0.07
Guanine	NCGS_8	0.124
Guanine	NCGS_9	0.091
Guanine	NCGS_10	0.017
Guanine	NCGS_11	0.013
Guanine	NCGS_12	0.037
Guanine	NCGS_13	0.231
Guanine	NCGS_14	0.054
Guanine	NCGS_PG_1	0.059
Guanine	NCGS_PG_2	0.098
Guanine	NCGS_PG_3	0.27
Guanine	NCGS_PG_4	0.296
Guanine	NCGS_PG_5	0.077
Guanine	NCGS_PG_6	0.052
Guanine	NCGS_PG_7	0.003
Guanine	NCGS_PG_8	0.097
Guanine	NCGS_PG_9	0.107
Guanine	NCGS_PG_10	0.035
Guanine	NCGS_PG_11	0.02
Guanine	NCGS_PG_12	0.06
Guanine	NCGS_PG_13	0.314
Guanine	NCGS_PG_14	0.132
Hydroxypropanedioic acid	IBS_1	0.002
Hydroxypropanedioic acid	IBS_2	0.005
Hydroxypropanedioic acid	IBS_3	0.004
Hydroxypropanedioic acid	IBS_4	0.005
Hydroxypropanedioic acid	IBS_5	0.002
Hydroxypropanedioic acid	IBS_6	0.002
Hydroxypropanedioic acid	IBS_7	0.002
Hydroxypropanedioic acid	IBS_8	0.003
Hydroxypropanedioic acid	IBS_9	0.002
Hydroxypropanedioic acid	IBS_10	0.015
Hydroxypropanedioic acid	IBS_11	0.006
Hydroxypropanedioic acid	IBS_12	0.004
Hydroxypropanedioic acid	IBS_13	0.009
Hydroxypropanedioic acid	IBS_14	0.009
Hydroxypropanedioic acid	NCGS_1	0.007
Hydroxypropanedioic acid	NCGS_2	0.003
Hydroxypropanedioic acid	NCGS_3	0.018
Hydroxypropanedioic acid	NCGS_4	0.01
Hydroxypropanedioic acid	NCGS_5	0.004
Hydroxypropanedioic acid	NCGS_6	0.02
Hydroxypropanedioic acid	NCGS_7	0.003
Hydroxypropanedioic acid	NCGS_8	0.006
Hydroxypropanedioic acid	NCGS_9	0.004
Hydroxypropanedioic acid	NCGS_10	0.009
Hydroxypropanedioic acid	NCGS_11	0.008
Hydroxypropanedioic acid	NCGS_12	0.003
Hydroxypropanedioic acid	NCGS_13	0.006
Hydroxypropanedioic acid	NCGS_14	0.003
Hydroxypropanedioic acid	NCGS_PG_1	0.007
Hydroxypropanedioic acid	NCGS_PG_2	0.003
Hydroxypropanedioic acid	NCGS_PG_3	0.006
Hydroxypropanedioic acid	NCGS_PG_4	0.005
Hydroxypropanedioic acid	NCGS_PG_5	0.004
Hydroxypropanedioic acid	NCGS_PG_6	0.001
Hydroxypropanedioic acid	NCGS_PG_7	0.011
Hydroxypropanedioic acid	NCGS_PG_8	0.002
Hydroxypropanedioic acid	NCGS_PG_9	0.001
Hydroxypropanedioic acid	NCGS_PG_10	0.004
Hydroxypropanedioic acid	NCGS_PG_11	0.006
Hydroxypropanedioic acid	NCGS_PG_12	0.003
Hydroxypropanedioic acid	NCGS_PG_13	0.001
Hydroxypropanedioic acid	NCGS_PG_14	0.002
Indolelactic acid	IBS_1	0.003
Indolelactic acid	IBS_2	0.652
Indolelactic acid	IBS_3	0.199
Indolelactic acid	IBS_4	0.006
Indolelactic acid	IBS_5	0.052
Indolelactic acid	IBS_6	0.018
Indolelactic acid	IBS_7	0.887
Indolelactic acid	IBS_8	0.036
Indolelactic acid	IBS_9	0.026
Indolelactic acid	IBS_10	0.017
Indolelactic acid	IBS_11	0.017
Indolelactic acid	IBS_12	N/F
Indolelactic acid	IBS_13	0.013
Indolelactic acid	IBS_14	0.049
Indolelactic acid	NCGS_1	0.001
Indolelactic acid	NCGS_2	N/F
Indolelactic acid	NCGS_3	0.012
Indolelactic acid	NCGS_4	0.008
Indolelactic acid	NCGS_5	0.012
Indolelactic acid	NCGS_6	0.009
Indolelactic acid	NCGS_7	0.004
Indolelactic acid	NCGS_8	0.003
Indolelactic acid	NCGS_9	0.003
Indolelactic acid	NCGS_10	0.005
Indolelactic acid	NCGS_11	0.006
Indolelactic acid	NCGS_12	0.002
Indolelactic acid	NCGS_13	0.005
Indolelactic acid	NCGS_14	0.013
Indolelactic acid	NCGS_PG_1	0.005
Indolelactic acid	NCGS_PG_2	0.007
Indolelactic acid	NCGS_PG_3	0.004
Indolelactic acid	NCGS_PG_4	0.002
Indolelactic acid	NCGS_PG_5	0.004
Indolelactic acid	NCGS_PG_6	0.017
Indolelactic acid	NCGS_PG_7	0.001
Indolelactic acid	NCGS_PG_8	0.002
Indolelactic acid	NCGS_PG_9	0.004
Indolelactic acid	NCGS_PG_10	0.004
Indolelactic acid	NCGS_PG_11	0.004
Indolelactic acid	NCGS_PG_12	0.013
Indolelactic acid	NCGS_PG_13	0.004
Indolelactic acid	NCGS_PG_14	0.003
Inosine	IBS_1	0.418
Inosine	IBS_2	0.123
Inosine	IBS_3	0.129
Inosine	IBS_4	2.735
Inosine	IBS_5	0.007
Inosine	IBS_6	0.11
Inosine	IBS_7	0.071
Inosine	IBS_8	0.172
Inosine	IBS_9	0.249
Inosine	IBS_10	0.049
Inosine	IBS_11	0.526
Inosine	IBS_12	0.852
Inosine	IBS_13	0.195
Inosine	IBS_14	0.724
Inosine	NCGS_1	2.009
Inosine	NCGS_2	0.054
Inosine	NCGS_3	0.982
Inosine	NCGS_4	0.014
Inosine	NCGS_5	1.051
Inosine	NCGS_6	0.251
Inosine	NCGS_7	0.255
Inosine	NCGS_8	1.014
Inosine	NCGS_9	1.237
Inosine	NCGS_10	0.864
Inosine	NCGS_11	0.065
Inosine	NCGS_12	0.154
Inosine	NCGS_13	0.114
Inosine	NCGS_14	1.492
Inosine	NCGS_PG_1	2.772
Inosine	NCGS_PG_2	0.41
Inosine	NCGS_PG_3	0.528
Inosine	NCGS_PG_4	0.087
Inosine	NCGS_PG_5	0.431
Inosine	NCGS_PG_6	0.066
Inosine	NCGS_PG_7	0.119
Inosine	NCGS_PG_8	0.164
Inosine	NCGS_PG_9	1.25
Inosine	NCGS_PG_10	0.966
Inosine	NCGS_PG_11	0.4
Inosine	NCGS_PG_12	0.495
Inosine	NCGS_PG_13	0.441
Inosine	NCGS_PG_14	0.605
Isocitric acid	IBS_1	0.423
Isocitric acid	IBS_2	0.257
Isocitric acid	IBS_3	0.19
Isocitric acid	IBS_4	0.084
Isocitric acid	IBS_5	0.074
Isocitric acid	IBS_6	0.05
Isocitric acid	IBS_7	0.123
Isocitric acid	IBS_8	0.123
Isocitric acid	IBS_9	0.076
Isocitric acid	IBS_10	0.251
Isocitric acid	IBS_11	0.08
Isocitric acid	IBS_12	0.017
Isocitric acid	IBS_13	0.037
Isocitric acid	IBS_14	0.067
Isocitric acid	NCGS_1	N/F
Isocitric acid	NCGS_2	1.523
Isocitric acid	NCGS_3	0.295
Isocitric acid	NCGS_4	0.125
Isocitric acid	NCGS_5	0.073
Isocitric acid	NCGS_6	0.049
Isocitric acid	NCGS_7	0.104
Isocitric acid	NCGS_8	0.031
Isocitric acid	NCGS_9	0.085
Isocitric acid	NCGS_10	0.077
Isocitric acid	NCGS_11	0.118
Isocitric acid	NCGS_12	0.086
Isocitric acid	NCGS_13	0.031
Isocitric acid	NCGS_14	0.02
Isocitric acid	NCGS_PG_1	1.965
Isocitric acid	NCGS_PG_2	0.565
Isocitric acid	NCGS_PG_3	0.212
Isocitric acid	NCGS_PG_4	0.058
Isocitric acid	NCGS_PG_5	0.081
Isocitric acid	NCGS_PG_6	0.111
Isocitric acid	NCGS_PG_7	0.053
Isocitric acid	NCGS_PG_8	0.026
Isocitric acid	NCGS_PG_9	0.068
Isocitric acid	NCGS_PG_10	0.061
Isocitric acid	NCGS_PG_11	0.146
Isocitric acid	NCGS_PG_12	0.021
Isocitric acid	NCGS_PG_13	0.018
Isocitric acid	NCGS_PG_14	0.043
Itaconic acid	IBS_1	0.002
Itaconic acid	IBS_2	0.008
Itaconic acid	IBS_3	0.01
Itaconic acid	IBS_4	0.002
Itaconic acid	IBS_5	0.006
Itaconic acid	IBS_6	0.002
Itaconic acid	IBS_7	0.002
Itaconic acid	IBS_8	0.003
Itaconic acid	IBS_9	0.003
Itaconic acid	IBS_10	0.026
Itaconic acid	IBS_11	0.003
Itaconic acid	IBS_12	0.002
Itaconic acid	IBS_13	0.007
Itaconic acid	IBS_14	0.015
Itaconic acid	NCGS_1	N/F
Itaconic acid	NCGS_2	N/F
Itaconic acid	NCGS_3	0.002
Itaconic acid	NCGS_4	0.01
Itaconic acid	NCGS_5	0.004
Itaconic acid	NCGS_6	0.004
Itaconic acid	NCGS_7	0.004
Itaconic acid	NCGS_8	0.012
Itaconic acid	NCGS_9	0.002
Itaconic acid	NCGS_10	0.002
Itaconic acid	NCGS_11	0.005
Itaconic acid	NCGS_12	0.002
Itaconic acid	NCGS_13	0.006
Itaconic acid	NCGS_14	N/F
Itaconic acid	NCGS_PG_1	0.01
Itaconic acid	NCGS_PG_2	0.003
Itaconic acid	NCGS_PG_3	0.002
Itaconic acid	NCGS_PG_4	0.008
Itaconic acid	NCGS_PG_5	0.002
Itaconic acid	NCGS_PG_6	0.003
Itaconic acid	NCGS_PG_7	0.004
Itaconic acid	NCGS_PG_8	0.006
Itaconic acid	NCGS_PG_9	N/F
Itaconic acid	NCGS_PG_10	0.001
Itaconic acid	NCGS_PG_11	0.001
Itaconic acid	NCGS_PG_12	0.002
Itaconic acid	NCGS_PG_13	0.021
Itaconic acid	NCGS_PG_14	0.002
Ketoleucine	IBS_1	0.065
Ketoleucine	IBS_2	0.017
Ketoleucine	IBS_3	N/F
Ketoleucine	IBS_4	0.18
Ketoleucine	IBS_5	N/F
Ketoleucine	IBS_6	0.072
Ketoleucine	IBS_7	0.012
Ketoleucine	IBS_8	N/F
Ketoleucine	IBS_9	0.03
Ketoleucine	IBS_10	0.039
Ketoleucine	IBS_11	0.158
Ketoleucine	IBS_12	0.021
Ketoleucine	IBS_13	0.291
Ketoleucine	IBS_14	N/F
Ketoleucine	NCGS_1	0.027
Ketoleucine	NCGS_2	N/F
Ketoleucine	NCGS_3	0.14
Ketoleucine	NCGS_4	N/F
Ketoleucine	NCGS_5	0.032
Ketoleucine	NCGS_6	N/F
Ketoleucine	NCGS_7	0.05
Ketoleucine	NCGS_8	0.073
Ketoleucine	NCGS_9	0.064
Ketoleucine	NCGS_10	0.019
Ketoleucine	NCGS_11	0.02
Ketoleucine	NCGS_12	0.137
Ketoleucine	NCGS_13	N/F
Ketoleucine	NCGS_14	0.166
Ketoleucine	NCGS_PG_1	0.055
Ketoleucine	NCGS_PG_2	0.046
Ketoleucine	NCGS_PG_3	0.029
Ketoleucine	NCGS_PG_4	0.021
Ketoleucine	NCGS_PG_5	0.024
Ketoleucine	NCGS_PG_6	0.008
Ketoleucine	NCGS_PG_7	0.035
Ketoleucine	NCGS_PG_8	0.052
Ketoleucine	NCGS_PG_9	0.12
Ketoleucine	NCGS_PG_10	0.02
Ketoleucine	NCGS_PG_11	0.027
Ketoleucine	NCGS_PG_12	0.321
Ketoleucine	NCGS_PG_13	0.048
Ketoleucine	NCGS_PG_14	0.016
Kynurenic acid	IBS_1	0.073
Kynurenic acid	IBS_2	0.013
Kynurenic acid	IBS_3	0.037
Kynurenic acid	IBS_4	0.007
Kynurenic acid	IBS_5	0.032
Kynurenic acid	IBS_6	0.022
Kynurenic acid	IBS_7	0.088
Kynurenic acid	IBS_8	0.021
Kynurenic acid	IBS_9	0.063
Kynurenic acid	IBS_10	0.046
Kynurenic acid	IBS_11	0.004
Kynurenic acid	IBS_12	0.066
Kynurenic acid	IBS_13	0.05
Kynurenic acid	IBS_14	0.08
Kynurenic acid	NCGS_1	0.047
Kynurenic acid	NCGS_2	0.007
Kynurenic acid	NCGS_3	0.052
Kynurenic acid	NCGS_4	0.018
Kynurenic acid	NCGS_5	0.076
Kynurenic acid	NCGS_6	0.058
Kynurenic acid	NCGS_7	0.074
Kynurenic acid	NCGS_8	0.097
Kynurenic acid	NCGS_9	0.01
Kynurenic acid	NCGS_10	0.061
Kynurenic acid	NCGS_11	0.073
Kynurenic acid	NCGS_12	0.008
Kynurenic acid	NCGS_13	0.015
Kynurenic acid	NCGS_14	0.003
Kynurenic acid	NCGS_PG_1	0.057
Kynurenic acid	NCGS_PG_2	0.02
Kynurenic acid	NCGS_PG_3	0.01
Kynurenic acid	NCGS_PG_4	0.035
Kynurenic acid	NCGS_PG_5	0.03
Kynurenic acid	NCGS_PG_6	0.004
Kynurenic acid	NCGS_PG_7	0.018
Kynurenic acid	NCGS_PG_8	0.034
Kynurenic acid	NCGS_PG_9	0.011
Kynurenic acid	NCGS_PG_10	0.007
Kynurenic acid	NCGS_PG_11	0.054
Kynurenic acid	NCGS_PG_12	0.005
Kynurenic acid	NCGS_PG_13	0.057
Kynurenic acid	NCGS_PG_14	0.005
L-Acetylcarnitine	IBS_1	N/F
L-Acetylcarnitine	IBS_2	0.479
L-Acetylcarnitine	IBS_3	0.009
L-Acetylcarnitine	IBS_4	0.005
L-Acetylcarnitine	IBS_5	0.005
L-Acetylcarnitine	IBS_6	N/F
L-Acetylcarnitine	IBS_7	0.007
L-Acetylcarnitine	IBS_8	0.007
L-Acetylcarnitine	IBS_9	0.007
L-Acetylcarnitine	IBS_10	0.009
L-Acetylcarnitine	IBS_11	N/F
L-Acetylcarnitine	IBS_12	0.004
L-Acetylcarnitine	IBS_13	N/F
L-Acetylcarnitine	IBS_14	N/F
L-Acetylcarnitine	NCGS_1	N/F
L-Acetylcarnitine	NCGS_2	0.003
L-Acetylcarnitine	NCGS_3	N/F
L-Acetylcarnitine	NCGS_4	0.055
L-Acetylcarnitine	NCGS_5	N/F
L-Acetylcarnitine	NCGS_6	0.003
L-Acetylcarnitine	NCGS_7	N/F
L-Acetylcarnitine	NCGS_8	N/F
L-Acetylcarnitine	NCGS_9	N/F
L-Acetylcarnitine	NCGS_10	N/F
L-Acetylcarnitine	NCGS_11	0.005
L-Acetylcarnitine	NCGS_12	N/F
L-Acetylcarnitine	NCGS_13	0.004
L-Acetylcarnitine	NCGS_14	N/F
L-Acetylcarnitine	NCGS_PG_1	N/F
L-Acetylcarnitine	NCGS_PG_2	0.006
L-Acetylcarnitine	NCGS_PG_3	0.009
L-Acetylcarnitine	NCGS_PG_4	0.018
L-Acetylcarnitine	NCGS_PG_5	N/F
L-Acetylcarnitine	NCGS_PG_6	0.011
L-Acetylcarnitine	NCGS_PG_7	0.006
L-Acetylcarnitine	NCGS_PG_8	N/F
L-Acetylcarnitine	NCGS_PG_9	N/F
L-Acetylcarnitine	NCGS_PG_10	N/F
L-Acetylcarnitine	NCGS_PG_11	N/F
L-Acetylcarnitine	NCGS_PG_12	N/F
L-Acetylcarnitine	NCGS_PG_13	N/F
L-Acetylcarnitine	NCGS_PG_14	N/F
L-Alanine	IBS_1	0.505
L-Alanine	IBS_2	0.433
L-Alanine	IBS_3	0.407
L-Alanine	IBS_4	0.775
L-Alanine	IBS_5	0.315
L-Alanine	IBS_6	0.244
L-Alanine	IBS_7	0.235
L-Alanine	IBS_8	0.242
L-Alanine	IBS_9	0.172
L-Alanine	IBS_10	0.652
L-Alanine	IBS_11	0.453
L-Alanine	IBS_12	0.376
L-Alanine	IBS_13	0.683
L-Alanine	IBS_14	1.38
L-Alanine	NCGS_1	0.286
L-Alanine	NCGS_2	0.097
L-Alanine	NCGS_3	0.451
L-Alanine	NCGS_4	0.486
L-Alanine	NCGS_5	0.117
L-Alanine	NCGS_6	0.3
L-Alanine	NCGS_7	0.839
L-Alanine	NCGS_8	0.438
L-Alanine	NCGS_9	0.333
L-Alanine	NCGS_10	0.289
L-Alanine	NCGS_11	0.33
L-Alanine	NCGS_12	0.411
L-Alanine	NCGS_13	0.417
L-Alanine	NCGS_14	0.658
L-Alanine	NCGS_PG_1	0.584
L-Alanine	NCGS_PG_2	0.365
L-Alanine	NCGS_PG_3	0.234
L-Alanine	NCGS_PG_4	0.414
L-Alanine	NCGS_PG_5	0.299
L-Alanine	NCGS_PG_6	0.19
L-Alanine	NCGS_PG_7	0.281
L-Alanine	NCGS_PG_8	0.476
L-Alanine	NCGS_PG_9	0.636
L-Alanine	NCGS_PG_10	0.453
L-Alanine	NCGS_PG_11	0.364
L-Alanine	NCGS_PG_12	0.923
L-Alanine	NCGS_PG_13	0.8
L-Alanine	NCGS_PG_14	0.537
L-Arginine	IBS_1	0.985
L-Arginine	IBS_2	2.88
L-Arginine	IBS_3	0.506
L-Arginine	IBS_4	1.367
L-Arginine	IBS_5	0.429
L-Arginine	IBS_6	1.523
L-Arginine	IBS_7	1.104
L-Arginine	IBS_8	0.979
L-Arginine	IBS_9	0.405
L-Arginine	IBS_10	3.298
L-Arginine	IBS_11	2.054
L-Arginine	IBS_12	1.686
L-Arginine	IBS_13	2.628
L-Arginine	IBS_14	4.641
L-Arginine	NCGS_1	1.818
L-Arginine	NCGS_2	0.122
L-Arginine	NCGS_3	0.857
L-Arginine	NCGS_4	0.284
L-Arginine	NCGS_5	1.114
L-Arginine	NCGS_6	1.004
L-Arginine	NCGS_7	2.21
L-Arginine	NCGS_8	2.576
L-Arginine	NCGS_9	1.368
L-Arginine	NCGS_10	0.949
L-Arginine	NCGS_11	3.216
L-Arginine	NCGS_12	0.156
L-Arginine	NCGS_13	3.881
L-Arginine	NCGS_14	0.85
L-Arginine	NCGS_PG_1	1.943
L-Arginine	NCGS_PG_2	1.601
L-Arginine	NCGS_PG_3	0.568
L-Arginine	NCGS_PG_4	2.116
L-Arginine	NCGS_PG_5	1.657
L-Arginine	NCGS_PG_6	0.375
L-Arginine	NCGS_PG_7	1.803
L-Arginine	NCGS_PG_8	0.999
L-Arginine	NCGS_PG_9	0.489
L-Arginine	NCGS_PG_10	0.876
L-Arginine	NCGS_PG_11	0.466
L-Arginine	NCGS_PG_12	0.51
L-Arginine	NCGS_PG_13	3.834
L-Arginine	NCGS_PG_14	0.034
L-Asparagine	IBS_1	0.001
L-Asparagine	IBS_2	0.034
L-Asparagine	IBS_3	N/F
L-Asparagine	IBS_4	N/F
L-Asparagine	IBS_5	0.001
L-Asparagine	IBS_6	0.001
L-Asparagine	IBS_7	0.002
L-Asparagine	IBS_8	0.001
L-Asparagine	IBS_9	N/F
L-Asparagine	IBS_10	0.028
L-Asparagine	IBS_11	0.006
L-Asparagine	IBS_12	N/F
L-Asparagine	IBS_13	0.006
L-Asparagine	IBS_14	0.005
L-Asparagine	NCGS_1	N/F
L-Asparagine	NCGS_2	N/F
L-Asparagine	NCGS_3	0.004
L-Asparagine	NCGS_4	0.005
L-Asparagine	NCGS_5	0.003
L-Asparagine	NCGS_6	0
L-Asparagine	NCGS_7	0.012
L-Asparagine	NCGS_8	N/F
L-Asparagine	NCGS_9	N/F
L-Asparagine	NCGS_10	N/F
L-Asparagine	NCGS_11	0.002
L-Asparagine	NCGS_12	N/F
L-Asparagine	NCGS_13	0.031
L-Asparagine	NCGS_14	N/F
L-Asparagine	NCGS_PG_1	N/F
L-Asparagine	NCGS_PG_2	0.002
L-Asparagine	NCGS_PG_3	0.004
L-Asparagine	NCGS_PG_4	0.028
L-Asparagine	NCGS_PG_5	0.003
L-Asparagine	NCGS_PG_6	N/F
L-Asparagine	NCGS_PG_7	0.006
L-Asparagine	NCGS_PG_8	N/F
L-Asparagine	NCGS_PG_9	N/F
L-Asparagine	NCGS_PG_10	N/F
L-Asparagine	NCGS_PG_11	N/F
L-Asparagine	NCGS_PG_12	N/F
L-Asparagine	NCGS_PG_13	0.009
L-Asparagine	NCGS_PG_14	N/F
L-Aspartic acid	IBS_1	0.248
L-Aspartic acid	IBS_2	0.044
L-Aspartic acid	IBS_3	0.065
L-Aspartic acid	IBS_4	0.499
L-Aspartic acid	IBS_5	0.084
L-Aspartic acid	IBS_6	0.157
L-Aspartic acid	IBS_7	0.166
L-Aspartic acid	IBS_8	0.073
L-Aspartic acid	IBS_9	0.062
L-Aspartic acid	IBS_10	0.278
L-Aspartic acid	IBS_11	0.265
L-Aspartic acid	IBS_12	0.222
L-Aspartic acid	IBS_13	0.325
L-Aspartic acid	IBS_14	0.357
L-Aspartic acid	NCGS_1	0.156
L-Aspartic acid	NCGS_2	0.08
L-Aspartic acid	NCGS_3	0.211
L-Aspartic acid	NCGS_4	0.049
L-Aspartic acid	NCGS_5	0.07
L-Aspartic acid	NCGS_6	0.112
L-Aspartic acid	NCGS_7	0.409
L-Aspartic acid	NCGS_8	0.233
L-Aspartic acid	NCGS_9	0.255
L-Aspartic acid	NCGS_10	0.169
L-Aspartic acid	NCGS_11	0.165
L-Aspartic acid	NCGS_12	0.162
L-Aspartic acid	NCGS_13	0.189
L-Aspartic acid	NCGS_14	0.287
L-Aspartic acid	NCGS_PG_1	0.222
L-Aspartic acid	NCGS_PG_2	0.148
L-Aspartic acid	NCGS_PG_3	0.164
L-Aspartic acid	NCGS_PG_4	0.199
L-Aspartic acid	NCGS_PG_5	0.155
L-Aspartic acid	NCGS_PG_6	0.038
L-Aspartic acid	NCGS_PG_7	0.053
L-Aspartic acid	NCGS_PG_8	0.261
L-Aspartic acid	NCGS_PG_9	0.316
L-Aspartic acid	NCGS_PG_10	0.221
L-Aspartic acid	NCGS_PG_11	0.199
L-Aspartic acid	NCGS_PG_12	0.221
L-Aspartic acid	NCGS_PG_13	0.412
L-Aspartic acid	NCGS_PG_14	0.234
L-Cystine	IBS_1	0.001
L-Cystine	IBS_2	0.003
L-Cystine	IBS_3	0
L-Cystine	IBS_4	0.007
L-Cystine	IBS_5	0.001
L-Cystine	IBS_6	0
L-Cystine	IBS_7	0.001
L-Cystine	IBS_8	0
L-Cystine	IBS_9	0
L-Cystine	IBS_10	0.002
L-Cystine	IBS_11	0
L-Cystine	IBS_12	0.001
L-Cystine	IBS_13	0.004
L-Cystine	IBS_14	0.009
L-Cystine	NCGS_1	0.001
L-Cystine	NCGS_2	N/F
L-Cystine	NCGS_3	0.001
L-Cystine	NCGS_4	0.001
L-Cystine	NCGS_5	0.001
L-Cystine	NCGS_6	0.001
L-Cystine	NCGS_7	0.008
L-Cystine	NCGS_8	0.001
L-Cystine	NCGS_9	0
L-Cystine	NCGS_10	0
L-Cystine	NCGS_11	0
L-Cystine	NCGS_12	N/F
L-Cystine	NCGS_13	0.004
L-Cystine	NCGS_14	0.002
L-Cystine	NCGS_PG_1	0.001
L-Cystine	NCGS_PG_2	0.002
L-Cystine	NCGS_PG_3	0.001
L-Cystine	NCGS_PG_4	0.002
L-Cystine	NCGS_PG_5	0.001
L-Cystine	NCGS_PG_6	0.001
L-Cystine	NCGS_PG_7	0.001
L-Cystine	NCGS_PG_8	0.001
L-Cystine	NCGS_PG_9	0
L-Cystine	NCGS_PG_10	0.001
L-Cystine	NCGS_PG_11	0.001
L-Cystine	NCGS_PG_12	0.002
L-Cystine	NCGS_PG_13	0.015
L-Cystine	NCGS_PG_14	0.002
L-Glutamic acid	IBS_1	0.644
L-Glutamic acid	IBS_2	0.224
L-Glutamic acid	IBS_3	0.339
L-Glutamic acid	IBS_4	1.126
L-Glutamic acid	IBS_5	0.244
L-Glutamic acid	IBS_6	0.625
L-Glutamic acid	IBS_7	0.244
L-Glutamic acid	IBS_8	0.154
L-Glutamic acid	IBS_9	0.205
L-Glutamic acid	IBS_10	0.488
L-Glutamic acid	IBS_11	0.611
L-Glutamic acid	IBS_12	0.295
L-Glutamic acid	IBS_13	0.944
L-Glutamic acid	IBS_14	0.404
L-Glutamic acid	NCGS_1	0.552
L-Glutamic acid	NCGS_2	0.154
L-Glutamic acid	NCGS_3	0.673
L-Glutamic acid	NCGS_4	0.251
L-Glutamic acid	NCGS_5	0.24
L-Glutamic acid	NCGS_6	0.177
L-Glutamic acid	NCGS_7	0.826
L-Glutamic acid	NCGS_8	0.607
L-Glutamic acid	NCGS_9	0.567
L-Glutamic acid	NCGS_10	0.482
L-Glutamic acid	NCGS_11	0.435
L-Glutamic acid	NCGS_12	0.552
L-Glutamic acid	NCGS_13	0.249
L-Glutamic acid	NCGS_14	0.874
L-Glutamic acid	NCGS_PG_1	0.634
L-Glutamic acid	NCGS_PG_2	0.385
L-Glutamic acid	NCGS_PG_3	0.149
L-Glutamic acid	NCGS_PG_4	0.286
L-Glutamic acid	NCGS_PG_5	0.312
L-Glutamic acid	NCGS_PG_6	0.14
L-Glutamic acid	NCGS_PG_7	0.053
L-Glutamic acid	NCGS_PG_8	0.544
L-Glutamic acid	NCGS_PG_9	0.85
L-Glutamic acid	NCGS_PG_10	0.237
L-Glutamic acid	NCGS_PG_11	0.439
L-Glutamic acid	NCGS_PG_12	0.821
L-Glutamic acid	NCGS_PG_13	0.466
L-Glutamic acid	NCGS_PG_14	0.16
L-Glutamine	IBS_1	0.21
L-Glutamine	IBS_2	0.511
L-Glutamine	IBS_3	0.069
L-Glutamine	IBS_4	0.357
L-Glutamine	IBS_5	0.067
L-Glutamine	IBS_6	0.087
L-Glutamine	IBS_7	0.094
L-Glutamine	IBS_8	0.069
L-Glutamine	IBS_9	0.056
L-Glutamine	IBS_10	0.916
L-Glutamine	IBS_11	0.167
L-Glutamine	IBS_12	0.283
L-Glutamine	IBS_13	0.636
L-Glutamine	IBS_14	1.061
L-Glutamine	NCGS_1	0.212
L-Glutamine	NCGS_2	0.062
L-Glutamine	NCGS_3	0.126
L-Glutamine	NCGS_4	0.187
L-Glutamine	NCGS_5	0.077
L-Glutamine	NCGS_6	0.077
L-Glutamine	NCGS_7	1.089
L-Glutamine	NCGS_8	0.217
L-Glutamine	NCGS_9	0.119
L-Glutamine	NCGS_10	0.163
L-Glutamine	NCGS_11	0.168
L-Glutamine	NCGS_12	0.14
L-Glutamine	NCGS_13	0.439
L-Glutamine	NCGS_14	0.238
L-Glutamine	NCGS_PG_1	0.155
L-Glutamine	NCGS_PG_2	0.299
L-Glutamine	NCGS_PG_3	0.171
L-Glutamine	NCGS_PG_4	0.477
L-Glutamine	NCGS_PG_5	0.109
L-Glutamine	NCGS_PG_6	0.021
L-Glutamine	NCGS_PG_7	0.256
L-Glutamine	NCGS_PG_8	0.308
L-Glutamine	NCGS_PG_9	0.263
L-Glutamine	NCGS_PG_10	0.172
L-Glutamine	NCGS_PG_11	0.138
L-Glutamine	NCGS_PG_12	0.186
L-Glutamine	NCGS_PG_13	0.419
L-Glutamine	NCGS_PG_14	0.222
L-Histidine	IBS_1	0.213
L-Histidine	IBS_2	1.067
L-Histidine	IBS_3	0.126
L-Histidine	IBS_4	0.378
L-Histidine	IBS_5	0.125
L-Histidine	IBS_6	0.206
L-Histidine	IBS_7	0.252
L-Histidine	IBS_8	0.168
L-Histidine	IBS_9	0.175
L-Histidine	IBS_10	1.092
L-Histidine	IBS_11	0.197
L-Histidine	IBS_12	0.492
L-Histidine	IBS_13	1.139
L-Histidine	IBS_14	3.086
L-Histidine	NCGS_1	0.248
L-Histidine	NCGS_2	0.051
L-Histidine	NCGS_3	0.274
L-Histidine	NCGS_4	0.1
L-Histidine	NCGS_5	0.165
L-Histidine	NCGS_6	0.347
L-Histidine	NCGS_7	1.841
L-Histidine	NCGS_8	0.308
L-Histidine	NCGS_9	0.103
L-Histidine	NCGS_10	0.245
L-Histidine	NCGS_11	0.313
L-Histidine	NCGS_12	0.094
L-Histidine	NCGS_13	0.738
L-Histidine	NCGS_14	0.112
L-Histidine	NCGS_PG_1	0.349
L-Histidine	NCGS_PG_2	0.744
L-Histidine	NCGS_PG_3	0.324
L-Histidine	NCGS_PG_4	0.536
L-Histidine	NCGS_PG_5	0.332
L-Histidine	NCGS_PG_6	0.3
L-Histidine	NCGS_PG_7	0.229
L-Histidine	NCGS_PG_8	0.574
L-Histidine	NCGS_PG_9	0.115
L-Histidine	NCGS_PG_10	0.236
L-Histidine	NCGS_PG_11	0.316
L-Histidine	NCGS_PG_12	0.186
L-Histidine	NCGS_PG_13	1.097
L-Histidine	NCGS_PG_14	0.259
L-Isoleucine	IBS_1	1.373
L-Isoleucine	IBS_2	2.031
L-Isoleucine	IBS_3	0.562
L-Isoleucine	IBS_4	2.256
L-Isoleucine	IBS_5	0.345
L-Isoleucine	IBS_6	0.98
L-Isoleucine	IBS_7	0.79
L-Isoleucine	IBS_8	0.586
L-Isoleucine	IBS_9	0.423
L-Isoleucine	IBS_10	2.483
L-Isoleucine	IBS_11	1.73
L-Isoleucine	IBS_12	0.918
L-Isoleucine	IBS_13	2.312
L-Isoleucine	IBS_14	3.153
L-Isoleucine	NCGS_1	1.054
L-Isoleucine	NCGS_2	0.121
L-Isoleucine	NCGS_3	1.211
L-Isoleucine	NCGS_4	0.389
L-Isoleucine	NCGS_5	0.314
L-Isoleucine	NCGS_6	0.391
L-Isoleucine	NCGS_7	3.083
L-Isoleucine	NCGS_8	1.668
L-Isoleucine	NCGS_9	0.907
L-Isoleucine	NCGS_10	0.667
L-Isoleucine	NCGS_11	0.775
L-Isoleucine	NCGS_12	0.981
L-Isoleucine	NCGS_13	1.612
L-Isoleucine	NCGS_14	2.055
L-Isoleucine	NCGS_PG_1	1.363
L-Isoleucine	NCGS_PG_2	1.331
L-Isoleucine	NCGS_PG_3	1.952
L-Isoleucine	NCGS_PG_4	1.542
L-Isoleucine	NCGS_PG_5	0.826
L-Isoleucine	NCGS_PG_6	0.296
L-Isoleucine	NCGS_PG_7	0.975
L-Isoleucine	NCGS_PG_8	1.215
L-Isoleucine	NCGS_PG_9	1.433
L-Isoleucine	NCGS_PG_10	1.336
L-Isoleucine	NCGS_PG_11	1.28
L-Isoleucine	NCGS_PG_12	2.374
L-Isoleucine	NCGS_PG_13	2.582
L-Isoleucine	NCGS_PG_14	1.409
L-Lactic acid	IBS_1	0.17
L-Lactic acid	IBS_2	8.74
L-Lactic acid	IBS_3	7.865
L-Lactic acid	IBS_4	0.291
L-Lactic acid	IBS_5	0.217
L-Lactic acid	IBS_6	0.154
L-Lactic acid	IBS_7	0.184
L-Lactic acid	IBS_8	1.22
L-Lactic acid	IBS_9	0.088
L-Lactic acid	IBS_10	0.151
L-Lactic acid	IBS_11	0.149
L-Lactic acid	IBS_12	0.137
L-Lactic acid	IBS_13	0.312
L-Lactic acid	IBS_14	0.149
L-Lactic acid	NCGS_1	0.098
L-Lactic acid	NCGS_2	0.127
L-Lactic acid	NCGS_3	0.194
L-Lactic acid	NCGS_4	0.524
L-Lactic acid	NCGS_5	0.069
L-Lactic acid	NCGS_6	0.712
L-Lactic acid	NCGS_7	0.124
L-Lactic acid	NCGS_8	0.199
L-Lactic acid	NCGS_9	0.126
L-Lactic acid	NCGS_10	0.111
L-Lactic acid	NCGS_11	0.083
L-Lactic acid	NCGS_12	0.118
L-Lactic acid	NCGS_13	0.24
L-Lactic acid	NCGS_14	0.135
L-Lactic acid	NCGS_PG_1	0.184
L-Lactic acid	NCGS_PG_2	0.162
L-Lactic acid	NCGS_PG_3	0.138
L-Lactic acid	NCGS_PG_4	0.08
L-Lactic acid	NCGS_PG_5	0.096
L-Lactic acid	NCGS_PG_6	7.04
L-Lactic acid	NCGS_PG_7	0.261
L-Lactic acid	NCGS_PG_8	0.289
L-Lactic acid	NCGS_PG_9	0.173
L-Lactic acid	NCGS_PG_10	0.148
L-Lactic acid	NCGS_PG_11	0.158
L-Lactic acid	NCGS_PG_12	0.569
L-Lactic acid	NCGS_PG_13	0.112
L-Lactic acid	NCGS_PG_14	0.087
L-Leucine	IBS_1	1.612
L-Leucine	IBS_2	2.507
L-Leucine	IBS_3	0.889
L-Leucine	IBS_4	2.768
L-Leucine	IBS_5	0.461
L-Leucine	IBS_6	1.234
L-Leucine	IBS_7	1.311
L-Leucine	IBS_8	0.856
L-Leucine	IBS_9	0.991
L-Leucine	IBS_10	3.127
L-Leucine	IBS_11	2.366
L-Leucine	IBS_12	1.257
L-Leucine	IBS_13	2.374
L-Leucine	IBS_14	3.85
L-Leucine	NCGS_1	0.997
L-Leucine	NCGS_2	0.153
L-Leucine	NCGS_3	1.394
L-Leucine	NCGS_4	0.445
L-Leucine	NCGS_5	0.563
L-Leucine	NCGS_6	0.622
L-Leucine	NCGS_7	3.377
L-Leucine	NCGS_8	2.133
L-Leucine	NCGS_9	0.998
L-Leucine	NCGS_10	0.982
L-Leucine	NCGS_11	1.019
L-Leucine	NCGS_12	1.198
L-Leucine	NCGS_13	2.149
L-Leucine	NCGS_14	2.116
L-Leucine	NCGS_PG_1	1.908
L-Leucine	NCGS_PG_2	1.826
L-Leucine	NCGS_PG_3	2.774
L-Leucine	NCGS_PG_4	1.602
L-Leucine	NCGS_PG_5	1.044
L-Leucine	NCGS_PG_6	0.406
L-Leucine	NCGS_PG_7	1.376
L-Leucine	NCGS_PG_8	1.634
L-Leucine	NCGS_PG_9	1.781
L-Leucine	NCGS_PG_10	1.403
L-Leucine	NCGS_PG_11	1.368
L-Leucine	NCGS_PG_12	2.149
L-Leucine	NCGS_PG_13	2.909
L-Leucine	NCGS_PG_14	1.522
L-Lysine	IBS_1	0.459
L-Lysine	IBS_2	0.365
L-Lysine	IBS_3	0.068
L-Lysine	IBS_4	0.836
L-Lysine	IBS_5	0.053
L-Lysine	IBS_6	0.262
L-Lysine	IBS_7	0.132
L-Lysine	IBS_8	0.105
L-Lysine	IBS_9	0.108
L-Lysine	IBS_10	0.431
L-Lysine	IBS_11	0.46
L-Lysine	IBS_12	0.38
L-Lysine	IBS_13	0.734
L-Lysine	IBS_14	0.675
L-Lysine	NCGS_1	0.512
L-Lysine	NCGS_2	0.021
L-Lysine	NCGS_3	0.356
L-Lysine	NCGS_4	0.04
L-Lysine	NCGS_5	0.173
L-Lysine	NCGS_6	0.139
L-Lysine	NCGS_7	0.769
L-Lysine	NCGS_8	0.488
L-Lysine	NCGS_9	0.252
L-Lysine	NCGS_10	0.262
L-Lysine	NCGS_11	0.588
[truncated: 1,655 more rows]
