# Supplementary material for: Multi-meta-omics reveal distinct microbial genomic profiles and metabolic dysregulation in non-celiac gluten sensitivity
Source: mSphere. 2026 Mar 30;11(4):e00856-25. doi: 10.1128/msphere.00856-25 (PMC13123714; doi:10.1128/msphere.00856-25)
Supplement: Data S4 — Differential features: metagenome analysis. [file msphere.00856-25-s0004.xlsx]

## Sheet: NCGS_IBS_KEGG
Differential KEGG NCGS-IBS
Sr	kegg	baseMean	log2FoldChange	lfcSE	stat	pvalue	padj
1	K00096	95.6086	1.06856	0.330534	3.23284	0.00122567	0.0401779
2	K00204	185.869	-1.27203	0.325304	-3.91029	9.21862e-05	0.00773582
3	K00221	10.7282	5.98867	1.5351	3.90116	9.57339e-05	0.00789804
4	K00325	133.091	1.30853	0.378065	3.46113	0.000537914	0.0246636
5	K00566	153.829	-0.480485	0.150161	-3.1998	0.00137521	0.0426218
6	K00575	145.783	1.09523	0.332943	3.28955	0.00100349	0.0364327
7	K00650	14.981	22.7682	2.93732	7.75135	9.09185e-15	1.9662e-12
8	K00662	88.0281	1.5936	0.462708	3.44408	0.000573014	0.0256129
9	K00689	84.4288	2.03119	0.556054	3.65287	0.000259326	0.0158059
10	K00700	121.755	-0.432868	0.125912	-3.43787	0.000586318	0.0259468
11	K00894	40.9226	1.42516	0.369587	3.85608	0.000115217	0.00883499
12	K00955	198.343	-1.05842	0.306532	-3.45288	0.000554644	0.024917
13	K00990	118.349	1.0973	0.24147	4.54424	5.51333e-06	0.00071074
14	K01056	194.5	-0.564693	0.169575	-3.33005	0.000868304	0.0333755
15	K01179	381.052	-1.50441	0.345533	-4.35388	1.33751e-05	0.00150176
16	K01217	67.3127	2.99357	0.830747	3.60347	0.000313995	0.0177897
17	K01256	122.859	0.925449	0.272002	3.40236	0.000668057	0.028297
18	K01349	29.304	23.7042	2.88045	8.22934	1.88241e-16	8.37203e-14
19	K01400	229.852	-2.04881	0.532344	-3.84865	0.000118772	0.00898365
20	K01420	180.792	-0.541901	0.147862	-3.6649	0.000247433	0.0154521
21	K01440	132.338	2.35856	0.593757	3.97226	7.11925e-05	0.00633257
22	K01492	199.208	-0.673843	0.210779	-3.19692	0.00138902	0.0428059
23	K01572	133.9	-0.437416	0.134686	-3.24768	0.00116352	0.038908
24	K01619	198.026	-0.567992	0.176148	-3.22452	0.00126185	0.0408153
25	K01625	149.831	-0.666249	0.183652	-3.62778	0.00028587	0.0168715
26	K01654	127.845	1.99763	0.493508	4.04783	5.16954e-05	0.00489182
27	K01674	92.6064	3.05665	0.844924	3.61766	0.000297281	0.0171708
28	K01771	171.06	-1.28981	0.359865	-3.58417	0.000338157	0.0184534
29	K01808	179.406	-0.62864	0.173582	-3.62157	0.000292824	0.017024
30	K01881	111.128	0.673042	0.188325	3.57383	0.000351792	0.0188505
31	K02053	87.0818	1.3981	0.414799	3.37054	0.000750202	0.030332
32	K02058	97.3129	1.00337	0.230793	4.34747	1.37716e-05	0.00151232
33	K02156	43.6977	7.82657	1.56187	5.01103	5.41403e-07	7.76739e-05
34	K02221	178.231	1.03123	0.266835	3.86468	0.000111234	0.00867917
35	K02338	153.053	-0.485102	0.153223	-3.16598	0.00154563	0.0461356
36	K02340	143.363	-0.461827	0.136271	-3.38904	0.000701388	0.0290179
37	K02385	216.011	1.55186	0.470379	3.29916	0.000969751	0.0359414
38	K02387	189.053	1.11302	0.312153	3.56562	0.000362997	0.0188822
39	K02388	188.749	1.097	0.341489	3.21241	0.00131628	0.0418155
40	K02390	130.868	1.20059	0.320424	3.74688	0.00017905	0.0126401
41	K02400	123.716	1.14057	0.326126	3.49734	0.000469922	0.0225943
42	K02401	134.395	1.17002	0.318931	3.66856	0.000243916	0.0154521
43	K02404	146.039	1.41989	0.440209	3.22549	0.00125757	0.0408153
44	K02407	145.174	1.31041	0.405001	3.23558	0.00121394	0.0401412
45	K02408	210.157	1.11474	0.343402	3.24616	0.00116973	0.0389692
46	K02409	132.093	1.10601	0.340207	3.25101	0.00114998	0.0388767
47	K02410	150.689	1.23576	0.337195	3.66482	0.000247509	0.0154521
48	K02412	139.121	1.07121	0.335114	3.19656	0.00139077	0.0428059
49	K02413	174.557	1.23481	0.301066	4.10144	4.10581e-05	0.00404608
50	K02416	142.238	1.19405	0.32689	3.65276	0.000259434	0.0158059
51	K02418	182.149	1.32016	0.33887	3.89577	9.7889e-05	0.00789804
52	K02420	220.526	1.23236	0.335023	3.67844	0.000234668	0.0151672
53	K02421	128.45	1.31266	0.337768	3.88628	0.00010179	0.00801258
54	K02438	119.028	1.1538	0.256497	4.49829	6.85012e-06	0.000870455
55	K02493	171.699	-0.507092	0.154882	-3.27405	0.00106019	0.0373332
56	K02499	174.404	-0.79002	0.21726	-3.63629	0.000276588	0.0167364
57	K02589	164.233	1.76428	0.510486	3.45609	0.00054808	0.0248733
58	K02617	176.782	-0.615224	0.129003	-4.76907	1.85074e-06	0.000253266
59	K02683	75.8639	5.74764	1.82443	3.15037	0.00163063	0.048028
60	K02752	23.7499	-4.80685	1.37857	-3.48684	0.000488761	0.0230978
61	K02756	131.413	1.5345	0.4116	3.72813	0.000192902	0.013247
62	K02764	79.8358	2.18818	0.657712	3.32695	0.000878007	0.0333755
63	K02854	86.3479	0.577142	0.168696	3.4212	0.000623444	0.0269201
64	K02936	29.6385	4.51536	1.3725	3.28989	0.00100227	0.0364327
65	K03059	26.9807	-24.2627	2.93692	-8.26128	1.44118e-16	6.74699e-14
66	K03148	180.656	-0.443276	0.135286	-3.27658	0.00105073	0.0372362
67	K03169	173.926	-0.69848	0.177185	-3.9421	8.07702e-05	0.00697525
68	K03256	8.34475	6.05104	1.72897	3.49979	0.000465618	0.0225393
69	K03407	122.137	0.99536	0.303688	3.27757	0.00104704	0.0372362
70	K03408	178.865	1.27529	0.337583	3.7777	0.000158282	0.0117327
71	K03412	137.504	1.27452	0.331233	3.84782	0.000119176	0.00898365
72	K03413	152.949	1.13293	0.305545	3.70791	0.000208973	0.0138717
73	K03465	246.898	-1.16622	0.332061	-3.51205	0.000444658	0.0218521
74	K03495	169.915	-0.647963	0.204114	-3.17452	0.00150086	0.0457197
75	K03496	258.701	-0.808545	0.246714	-3.27726	0.0010482	0.0372362
76	K03498	126.193	-0.368254	0.0935054	-3.93832	8.20541e-05	0.00701799
77	K03522	161.978	-0.461335	0.143764	-3.20897	0.00133212	0.0418468
78	K03536	265.385	-0.560401	0.149317	-3.75311	0.000174654	0.0124731
79	K03547	138.768	-0.54617	0.140255	-3.89411	9.8559e-05	0.00789804
80	K03578	118.488	1.26863	0.320492	3.95837	7.54635e-05	0.00664602
81	K03593	169.98	-0.524869	0.165595	-3.16959	0.00152656	0.0460296
82	K03630	197.118	-0.562396	0.153184	-3.67137	0.00024125	0.0154383
83	K03632	97.3583	1.58347	0.49217	3.21733	0.00129389	0.0415457
84	K03639	116.265	-0.812799	0.218071	-3.72722	0.000193604	0.013247
85	K03650	144.819	-0.366075	0.109217	-3.35183	0.000802798	0.0317373
86	K03737	126.505	-0.5926	0.164567	-3.60097	0.000317038	0.0178075
87	K03928	115.893	-1.57689	0.476935	-3.30629	0.000945401	0.0353334
88	K04061	208.149	1.34962	0.386338	3.49338	0.000476946	0.0226868
89	K04071	180.029	3.33433	0.97097	3.43401	0.000594713	0.0261521
90	K04088	115.382	0.895574	0.186252	4.80839	1.52153e-06	0.000211468
91	K04342	219.012	1.69333	0.454865	3.72272	0.00019709	0.0133826
92	K04409	8.13417	6.01248	1.90439	3.15717	0.00159309	0.047393
93	K04479	15.1381	-23.5656	2.90826	-8.10299	5.36231e-16	2.16808e-13
94	K04562	142.212	1.67352	0.291673	5.73765	9.59971e-09	1.42316e-06
95	K04566	96.9413	3.2988	0.884023	3.73157	0.000190289	0.013247
96	K04786	66.7148	2.81323	0.818144	3.43855	0.000584833	0.0259468
97	K04879	23.823	23.4162	2.88707	8.11071	5.03233e-16	2.13155e-13
98	K05141	172.26	4.21711	1.05124	4.01155	6.03202e-05	0.00553143
99	K05160	14.4098	22.7155	2.90088	7.83053	4.85812e-15	1.27444e-12
100	K05342	84.3627	3.08189	0.689207	4.47164	7.76209e-06	0.000972447
101	K05400	10.0202	22.2043	2.93776	7.55824	4.0855e-14	7.12559e-12
102	K05540	175.797	-0.481504	0.153163	-3.14374	0.00166801	0.0486871
103	K05601	154.696	-0.731507	0.207897	-3.5186	0.000433827	0.0214383
104	K06049	151.335	3.23034	0.97078	3.32757	0.000876071	0.0333755
105	K06168	166.605	-0.593246	0.17923	-3.30996	0.000933088	0.0350203
106	K06370	167.683	1.77341	0.495458	3.57933	0.000344477	0.0185705
107	K06416	239.497	-2.10567	0.624515	-3.37169	0.00074709	0.030332
108	K06515	19.6351	23.1247	2.93711	7.8733	3.4542e-15	1.09732e-12
109	K06595	135.451	1.61789	0.510356	3.17011	0.00152379	0.0460296
110	K06633	7.47646	5.45717	1.33385	4.09129	4.28979e-05	0.00410298
111	K06695	177.052	-1.82017	0.555448	-3.27695	0.00104936	0.0372362
112	K06765	12.1453	6.80454	2.03221	3.34835	0.000812957	0.0319967
113	K06852	14.0794	22.6815	2.93738	7.72169	1.14799e-14	2.32076e-12
114	K07032	162.558	1.84529	0.424036	4.35173	1.35066e-05	0.00150176
115	K07115	188.628	1.76831	0.56253	3.1435	0.00166943	0.0486871
116	K07118	126.334	1.03805	0.319622	3.24775	0.0011632	0.038908
117	K07137	126.507	-0.527288	0.151476	-3.48099	0.000499558	0.0232647
118	K07142	188.367	2.15296	0.6203	3.47084	0.000518828	0.0239118
119	K07181	118.268	1.47235	0.330085	4.46053	8.17582e-06	0.00101005
120	K07317	259.689	-1.09311	0.308724	-3.54072	0.000399034	0.0200531
121	K07319	127.151	1.40116	0.43073	3.253	0.00114194	0.0388767
122	K07391	156.398	-0.501219	0.150424	-3.33204	0.000862116	0.0333755
123	K07431	9.87521	-22.986	2.93777	-7.82429	5.10525e-15	1.27767e-12
124	K07456	148.325	-0.487942	0.152246	-3.20496	0.00135082	0.0421598
125	K07481	394.689	-1.55355	0.422418	-3.67774	0.000235309	0.0151672
126	K07492	953.221	-1.8926	0.564154	-3.35476	0.000794328	0.0315426
127	K07560	208.703	-0.513344	0.162098	-3.16687	0.00154089	0.0461356
128	K07880	18.5055	9.12236	2.2252	4.09956	4.13932e-05	0.00404608
129	K08049	132.076	7.59588	2.07318	3.66389	0.000248415	0.0154521
130	K08056	11.9308	22.4524	2.93755	7.64323	2.1184e-14	3.84554e-12
131	K08120	91.3992	7.53671	1.8641	4.04308	5.27531e-05	0.00493936
132	K08145	200.838	2.80323	0.873751	3.20827	0.00133537	0.0418468
133	K08256	203.853	-1.89701	0.583687	-3.25005	0.00115384	0.0388767
134	K08278	12.5223	-23.0414	2.93749	-7.84392	4.36705e-15	1.2666e-12
135	K08384	103.325	-0.598078	0.184753	-3.23718	0.00120716	0.0400661
136	K08479	18.2384	23.0351	2.47603	9.30326	1.36202e-20	1.69315e-17
137	K08509	16.2063	-23.6577	2.21187	-10.6958	1.0649e-26	4.73616e-23
138	K08570	44.5498	4.213	1.22759	3.43192	0.000599327	0.0261521
139	K09542	16.5099	22.9047	2.93724	7.79805	6.28688e-15	1.47163e-12
140	K09748	208.878	-0.469309	0.148898	-3.15189	0.0016222	0.0479385
141	K09799	59.6494	5.10474	1.40605	3.63057	0.000282801	0.0168715
142	K09936	93.6705	1.08104	0.341241	3.16797	0.00153505	0.0461293
143	K10040	106.815	1.14626	0.357302	3.20811	0.00133609	0.0418468
144	K10118	94.0783	0.904702	0.287648	3.14517	0.00165988	0.0486871
145	K10189	63.6071	0.897291	0.251885	3.5623	0.00036762	0.0189016
146	K10190	96.5709	1.22863	0.344136	3.57018	0.000356733	0.0188822
147	K10206	192.688	-0.585795	0.182132	-3.21632	0.00129845	0.0415457
148	K10288	29.4588	-24.3481	2.93688	-8.29047	1.12801e-16	5.57427e-14
149	K10290	102.653	7.61032	2.02391	3.7602	0.000169779	0.012278
150	K10440	82.7595	0.779382	0.228843	3.40575	0.000659826	0.0280821
151	K10546	111.31	1.46414	0.382133	3.83149	0.000127368	0.00952052
152	K10547	110.672	1.58855	0.37661	4.21804	2.46438e-05	0.00254892
153	K10548	107.54	1.35053	0.346681	3.89561	9.79536e-05	0.00789804
154	K10798	36.3842	2.28842	0.635975	3.59829	0.000320315	0.0178075
155	K10941	180.39	2.62611	0.735657	3.56975	0.000357326	0.0188822
156	K10946	9.61395	22.151	2.93782	7.53996	4.70121e-14	8.04178e-12
157	K11393	16.8324	8.94316	2.23387	4.00343	6.243e-05	0.00560925
158	K11444	244.742	2.69316	0.828053	3.2524	0.00114435	0.0388767
159	K11692	150.362	4.45423	1.01874	4.37231	1.22941e-05	0.00143889
160	K11717	154.493	-0.547455	0.16038	-3.4135	0.000641352	0.0274883
161	K11746	189.808	0.983895	0.294596	3.33981	0.00083835	0.0327067
162	K11811	104.97	3.06522	0.813643	3.76727	0.000165042	0.0120332
163	K11814	250.545	4.02491	1.23828	3.25042	0.00115237	0.0388767
164	K11912	115.539	2.07513	0.584722	3.54891	0.000386829	0.019662
165	K11959	117.444	2.47688	0.63297	3.91311	9.11147e-05	0.00771872
166	K11960	109.797	2.45174	0.520668	4.70884	2.49129e-06	0.000335758
167	K11961	108.37	2.29137	0.607241	3.77341	0.000161031	0.0118377
168	K11962	130.782	2.28986	0.593204	3.86016	0.000113312	0.00876444
169	K11991	234.172	-0.589901	0.170774	-3.45427	0.000551788	0.0249145
170	K12602	55.1208	3.4012	1.03933	3.27249	0.00106606	0.0373332
171	K12607	296.278	4.26505	1.22675	3.47671	0.000507607	0.0235165
172	K12880	344.058	-2.89485	0.859616	-3.3676	0.000758244	0.0305185
173	K12893	162.281	6.65064	2.06916	3.21418	0.00130819	0.0417074
174	K13170	177.449	4.5599	1.34208	3.39764	0.000679693	0.0286534
175	K13181	12.6011	6.23073	1.59814	3.89874	9.66941e-05	0.00789804
176	K13249	13.629	4.46749	1.24598	3.58554	0.000336386	0.0184534
177	K13273	72.4719	4.40398	1.25489	3.50946	0.000449018	0.0219452
178	K13280	223.904	-1.24196	0.342553	-3.62559	0.000288304	0.0168715
179	K13285	149.709	-2.17356	0.654069	-3.32313	0.000890129	0.0336923
180	K13487	66.7251	1.76912	0.560955	3.15377	0.00161177	0.0477891
181	K13652	103.127	1.13547	0.345076	3.29049	0.00100012	0.0364327
182	K13747	164.258	-0.647191	0.201538	-3.21126	0.00132155	0.0418335
183	K13884	285.164	-2.1794	0.532428	-4.09332	4.25236e-05	0.00410298
184	K13911	9.94802	-22.9812	2.93776	-7.82268	5.17102e-15	1.27767e-12
185	K14163	153.031	-0.65224	0.19212	-3.39496	0.000686377	0.0286635
186	K14201	94.0973	1.8434	0.526769	3.49944	0.000466242	0.0225393
187	K14286	139.813	2.32921	0.650481	3.58075	0.000342606	0.0185705
188	K14379	316.002	-1.03941	0.307991	-3.3748	0.00073869	0.0301406
189	K14952	207.179	-1.28139	0.361024	-3.54933	0.000386214	0.019662
190	K14980	69.0341	1.95258	0.547225	3.56816	0.000359503	0.0188822
191	K15033	9.06676	22.0659	2.9379	7.51077	5.87815e-14	9.68261e-12
192	K15049	12.8815	5.8133	1.45103	4.00632	6.16716e-05	0.00559764
193	K15186	151.561	4.87908	1.37911	3.53783	0.000403424	0.0201599
194	K15241	47.0334	24.3648	2.93671	8.29661	1.07124e-16	5.57427e-14
195	K15271	41.2506	4.69781	1.41025	3.33118	0.000864778	0.0333755
196	K15323	8.99453	22.0573	2.88937	7.63393	2.27703e-14	4.05084e-12
197	K15446	108.392	1.5544	0.436175	3.5637	0.000365666	0.0189016
198	K15460	159.515	-0.371655	0.11363	-3.27075	0.00107264	0.0374162
199	K15770	132.161	1.06645	0.247982	4.30053	1.70389e-05	0.0018043
200	K15894	150.392	1.39671	0.426146	3.27753	0.0010472	0.0372362
201	K15898	139.03	1.40801	0.431448	3.26346	0.00110059	0.0380925
202	K15899	150.439	1.46384	0.403608	3.62689	0.000286853	0.0168715
203	K16649	112.899	-2.34342	0.650172	-3.60431	0.000312984	0.0177897
204	K16784	131.4	1.27481	0.295593	4.31271	1.61266e-05	0.00172827
205	K16833	32.9648	-24.6195	2.93683	-8.38302	5.15878e-17	3.05916e-14
206	K16860	94.8762	5.34187	1.59074	3.3581	0.000784806	0.0313042
207	K16898	121.013	-0.502412	0.146403	-3.43171	0.000599779	0.0261521
208	K16899	124.595	-0.531598	0.147714	-3.59883	0.000319655	0.0178075
209	K16914	47.2109	-25.1148	2.93671	-8.55203	1.20943e-17	8.2753e-15
210	K17202	136.042	2.68338	0.667212	4.02178	5.77597e-05	0.0053518
211	K17203	146.944	2.29959	0.612862	3.75221	0.000175283	0.0124731
212	K17204	144.762	2.86034	0.653871	4.37448	1.21725e-05	0.00143889
213	K17216	163.729	3.32211	0.854643	3.88713	0.000101435	0.00801258
214	K17224	43.0514	2.52116	0.764981	3.29571	0.000981723	0.0360963
215	K17528	9.26072	22.0979	2.93787	7.52172	5.40584e-14	9.07263e-12
216	K17900	113.244	3.27228	0.958802	3.41289	0.000642785	0.0274883
217	K17932	13.6688	22.633	2.93741	7.70508	1.30758e-14	2.52846e-12
218	K17964	161.05	5.63452	1.36711	4.12149	3.76425e-05	0.00380489
219	K18064	11.3715	-23.1636	2.90978	-7.9606	1.71205e-15	6.09148e-13
220	K18453	188.27	2.1462	0.595221	3.60571	0.0003113	0.0177897
221	K18598	25.6992	23.518	2.26364	10.3895	2.76897e-25	8.20999e-22
222	K18655	20.6082	5.79368	1.38596	4.18026	2.91171e-05	0.00297698
223	K18672	184.2	-0.603749	0.176438	-3.42188	0.000621909	0.0269201
224	K18678	129.976	6.81201	1.84256	3.69704	0.000218132	0.0143725
225	K18682	142.586	-0.452176	0.138338	-3.26862	0.00108072	0.0375509
226	K18695	75.3006	3.70628	1.02147	3.62837	0.000285222	0.0168715
227	K18704	306.575	-1.9063	0.582502	-3.2726	0.00106563	0.0373332
228	K18827	57.3874	1.61126	0.43756	3.68236	0.000231081	0.0151137
229	K19158	705.596	-1.83964	0.569352	-3.23111	0.00123312	0.0401779
230	K19164	336.019	3.50152	0.806042	4.34409	1.39855e-05	0.00151708
231	K19175	315.638	-2.13704	0.64845	-3.29562	0.000982046	0.0360963
232	K19350	82.0491	1.6292	0.500172	3.25729	0.00112483	0.0386308
233	K19522	8.15918	-22.7265	2.93805	-7.73524	1.03206e-14	2.13493e-12
234	K00326	5.17097	5.78269	1.77275	3.262	0.00110629	0.0381414
235	K00630	8.56288	21.9882	2.93799	7.48411	7.20354e-14	1.16501e-11
236	K00994	18.0295	21.5592	2.43855	8.84099	9.48715e-19	7.67166e-16
237	K01074	11.7664	6.96953	2.16491	3.21931	0.001285	0.0414133
238	K01099	7.01044	6.22073	1.35396	4.59447	4.33842e-06	0.000575974
239	K01370	28.2616	8.23362	1.8811	4.37702	1.20311e-05	0.00143889
240	K02152	13.5696	21.0572	2.46106	8.55614	1.16708e-17	8.2753e-15
241	K02218	7.10406	6.23969	1.79238	3.48122	0.000499128	0.0232647
242	K02646	19.7915	23.0058	2.45416	9.37418	6.97187e-21	1.03358e-17
243	K02865	8.42489	6.48692	1.80967	3.58459	0.000337606	0.0184534
244	K02866	11.9253	6.9879	2.10535	3.31912	0.000903006	0.0340349
245	K02868	11.1223	6.88742	2.09855	3.28199	0.00103076	0.0372362
246	K02872	9.34156	6.63577	1.81353	3.65903	0.000253172	0.0156386
247	K02873	12.3428	7.03702	1.61642	4.35346	1.34008e-05	0.00150176
248	K02877	9.81651	6.70719	2.10847	3.18107	0.0014673	0.0448509
249	K02883	12.63	7.07091	2.10218	3.36361	0.000769292	0.0308237
250	K02937	10.6767	6.82842	2.11298	3.23166	0.00123072	0.0401779
251	K02989	13.9698	7.21657	1.62156	4.4504	8.57115e-06	0.00104439
252	K02999	4.7973	5.67249	1.77126	3.20253	0.00136228	0.0423687
253	K03010	5.6577	5.91258	1.79119	3.30092	0.000963677	0.0358657
254	K03163	10.6427	22.291	2.91366	7.65054	2.00142e-14	3.70887e-12
255	K03301	15.2407	22.7906	2.22586	10.239	1.32616e-24	2.94904e-21
256	K03934	8.10296	6.42996	1.8936	3.39562	0.00068473	0.0286635
257	K04412	9.56251	6.66923	1.79841	3.7084	0.000208573	0.0138717
258	K04460	4.76137	5.66225	1.77314	3.19334	0.00140637	0.0431369
259	K04515	13.0925	22.582	2.88397	7.83019	4.87137e-15	1.27444e-12
260	K04819	26.5495	23.5639	2.93693	8.02332	1.02927e-15	3.98058e-13
261	K05099	6.8212	6.18346	1.77393	3.48574	0.00049078	0.0230978
262	K05202	14.8807	22.7605	2.93733	7.7487	9.28392e-15	1.9662e-12
263	K05318	66.8886	24.8525	2.93663	8.46294	2.60728e-17	1.65655e-14
264	K05766	19.4126	23.1312	2.93712	7.87548	3.39435e-15	1.09732e-12
265	K06101	23.3298	7.95697	1.86617	4.26379	2.00992e-05	0.00210332
266	K06265	51.0128	24.4787	2.1966	11.1439	7.66736e-29	6.82012e-25
267	K08037	14.3947	22.6452	2.93736	7.70937	1.26443e-14	2.49935e-12
268	K08287	18.3981	7.61443	2.13488	3.56668	0.000361536	0.0188822
269	K08837	10.6512	6.82525	1.83824	3.71293	0.000204871	0.0138055
270	K08980	14.9142	21.6541	2.93732	7.37205	1.68019e-13	2.66879e-11
271	K09052	47.7434	23.3508	2.91499	8.01059	1.14158e-15	4.23099e-13
272	K09152	39.5912	24.1176	2.89627	8.32713	8.28274e-17	4.60469e-14
273	K09388	12.8406	7.09566	2.09671	3.3842	0.000713872	0.0293977
274	K09489	7.9981	6.41224	1.81626	3.53046	0.00041484	0.0206145
275	K10389	13.4107	7.1576	2.14306	3.33989	0.000838112	0.0327067
276	K10413	4.90628	5.7055	1.53005	3.72896	0.000192272	0.013247
277	K11161	12.4767	22.5107	2.9375	7.66322	1.8133e-14	3.43177e-12
278	K11233	17.3293	22.8155	2.46278	9.26414	1.96664e-20	1.9437e-17
279	K11601	15.9386	7.40756	1.87538	3.9499	7.81845e-05	0.00681815
280	K12392	5.8497	5.95862	1.79075	3.32745	0.000876445	0.0333755
281	K12415	11.8128	22.4348	2.89072	7.76098	8.42777e-15	1.87413e-12
282	K12488	36.9521	8.6208	1.29527	6.6556	2.82151e-11	4.40305e-09
283	K12849	13.7178	22.6428	2.48845	9.09914	9.10474e-20	8.09867e-17
284	K13119	12.9484	22.4437	2.87561	7.80483	5.95827e-15	1.4324e-12
285	K13721	10.468	6.80075	2.10317	3.23357	0.00122254	0.0401779
286	K14162	9.63652	6.68135	2.1066	3.17163	0.00151584	0.0460184
287	K14191	18.1665	7.59603	1.30576	5.81731	5.9802e-09	9.01591e-07
288	K14198	15.4528	22.813	2.87959	7.92231	2.33129e-15	7.9757e-13
289	K14402	12.2597	22.4818	2.89206	7.77362	7.62718e-15	1.73958e-12
290	K14767	7.25665	6.27	1.79442	3.49417	0.000475542	0.0226868
291	K14818	11.702	6.95881	1.40468	4.95403	7.26917e-07	0.000102634
292	K14820	19.0319	7.66327	2.16148	3.54538	0.000392048	0.019814
293	K14849	18.3522	22.9111	2.46584	9.2914	1.52279e-20	1.69315e-17
294	K15196	8.44958	6.4898	1.57753	4.11391	3.89012e-05	0.00388794
295	K15371	3.77588	5.32553	1.57084	3.39023	0.000698329	0.0290179
296	K15844	17.8734	23.0116	2.93718	7.8346	4.70338e-15	1.27444e-12
297	K16757	16.2556	7.43371	1.44276	5.15243	2.57131e-07	3.74948e-05
298	K17970	18.6644	23.0764	2.93715	7.85675	3.94224e-15	1.20918e-12
299	K17981	32.1416	8.41846	1.93432	4.35215	1.3481e-05	0.00150176
300	K17987	19.4392	7.69358	1.30219	5.90821	3.45853e-09	5.30408e-07
301	K18213	29.3684	23.7062	2.50323	9.47024	2.79206e-21	4.96708e-18
302	K18283	15.4354	22.6912	2.89334	7.84257	4.41424e-15	1.2666e-12
303	K18455	18.3245	7.60798	1.65757	4.58984	4.43579e-06	0.00058024
304	K18594	7.07259	6.23347	1.8027	3.45786	0.000544492	0.0248372
305	K19029	13.6784	7.18647	2.12611	3.38011	0.000724569	0.0297007

## Sheet: NCGS_IBS_Cazymes
Differential Cazymes NCGS-IBS
Sr	caz	baseMean	log2FoldChange	lfcSE	stat	pvalue	padj
1	AA9	22.4008	-23.8659	2.93697	-8.12602	4.43628e-16	1.79593e-14
2	CBM39	28.3136	23.7191	2.93689	8.07626	6.67828e-16	2.14447e-14
3	CBM64	48.5749	24.4643	2.9367	8.33055	8.04666e-17	4.65097e-15
4	GH70	1671.55	3.27896	1.07634	3.04641	0.00231596	0.041832
5	GT15	66.9044	24.923	2.93663	8.48694	2.12149e-17	2.0437e-15
6	GT34	34.8589	-24.6931	2.93678	-8.40822	4.16271e-17	3.00756e-15
7	GT63	8.76905	-22.8102	2.93782	-7.76434	8.2074e-15	2.08628e-13
8	GT68	124.174	25.7843	2.93654	8.78052	1.62717e-18	2.35126e-16
9	GT73	4170.52	1.73672	0.46081	3.76884	0.000164005	0.00315982
10	GT89	33.4964	22.7525	2.93682	7.74733	9.38464e-15	2.08628e-13
11	PL3	10.8692	-23.0947	2.93755	-7.8619	3.78361e-15	1.09346e-13
12	CBM59	466.153	12.3715	1.59566	7.75321	8.95957e-15	2.08628e-13
13	CBM80	38.096	24.133	2.93677	8.21752	2.07759e-16	1.00071e-14
14	CE13	11.4095	22.455	2.93757	7.64408	2.10447e-14	4.34423e-13
15	GT52	30.4891	23.8244	2.93686	8.11219	4.97143e-16	1.79593e-14
16	GT69	142.482	25.9804	2.93652	8.84732	8.96447e-19	2.35126e-16

## Sheet: NCGS_IBS_Pfam
Differential Pfam NCGS-IBS
Sr	pfam	baseMean	log2FoldChange	lfcSE	stat	pvalue	padj
1	AAA_6	16.1315	6.88317	1.84635	3.72799	0.000193015	0.0178467
2	Antibiotic_NAT	111.399	1.74138	0.460983	3.77753	0.000158394	0.0155786
3	Aspzincin_M35	82.2643	23.1744	2.9366	7.89157	2.98413e-15	1.27184e-12
4	Bac_export_1	178.841	1.27939	0.343596	3.72353	0.000196458	0.0178467
5	Bac_export_2	183.196	1.23574	0.334028	3.6995	0.000216023	0.0186627
6	Bac_export_3	280.388	1.26328	0.337159	3.74685	0.000179071	0.0170866
7	Cache_1	77.9583	1.54475	0.46617	3.3137	0.000920702	0.0436004
8	Cad	190.702	4.12509	1.14485	3.60318	0.000314345	0.0228364
9	Carb_anhydrase	124.718	3.31245	0.859022	3.85607	0.000115223	0.012277
10	Cas_Cas2CT1978	190.827	1.96521	0.545306	3.60386	0.000313524	0.0228364
11	Cation_efflux	187.433	-0.297249	0.0904167	-3.28755	0.00101062	0.0454228
12	CbiA	257.318	-0.647728	0.181006	-3.57849	0.000345588	0.0230494
13	CcdA	522.824	4.10534	1.19132	3.44605	0.000568853	0.0310827
14	CD20	141.256	6.27937	1.89779	3.30878	0.00093704	0.0440477
15	Cellulase	401.651	-1.26796	0.354769	-3.57405	0.000351501	0.0231664
16	Chal_sti_synt_N	16.6624	22.9981	2.52571	9.10563	8.57688e-20	7.83314e-17
17	CheB_methylest	184.684	1.34761	0.334773	4.02543	5.68703e-05	0.00721511
18	CheR	201.095	1.2497	0.348326	3.58773	0.000333567	0.0230494
19	CheX	148.509	1.62654	0.49436	3.29018	0.00100122	0.0454228
20	Chlamy_scaf	9.83163	-22.9422	2.9377	-7.8096	5.73703e-15	2.02256e-12
21	Colicin	199.014	5.37465	1.43682	3.74065	0.000183545	0.0172559
22	CTD_bind	56.924	24.5765	2.59874	9.45709	3.16622e-21	4.04833e-18
23	Cytidylate_kin	215.971	-0.434289	0.123645	-3.51239	0.000444096	0.026784
24	Defensin_1	25.0319	22.4429	2.937	7.64145	2.14787e-14	4.73494e-12
25	Dehydratase_MU	63.3448	-1.24954	0.342931	-3.6437	0.000268748	0.0209525
26	DisA_N	236.679	-0.462742	0.143912	-3.21546	0.00130236	0.0488098
27	DNA_circ_N	181.183	2.70583	0.712145	3.79955	0.000144958	0.01448
28	DNA_Packaging_2	18.7386	-23.7783	2.52245	-9.4267	4.23213e-21	4.50933e-18
29	DNA_pol3_beta	236.582	-0.592573	0.172628	-3.43265	0.000597703	0.031863
30	DNA_pol3_delta	199.595	-0.450121	0.122672	-3.66929	0.000243226	0.0201798
31	DUF1045	11.4246	22.4714	2.93767	7.64938	2.01947e-14	4.61087e-12
32	DUF1272	45.0951	-7.31646	1.7514	-4.17748	2.94752e-05	0.00428261
33	DUF1311	129.351	1.60144	0.465093	3.44327	0.000574727	0.0311375
34	DUF1391	23.6003	-6.8689	1.70544	-4.02764	5.63406e-05	0.00721511
35	DUF1472	118.746	25.7334	2.93655	8.76314	1.89894e-18	1.51749e-15
36	DUF1565	127.367	2.08825	0.602141	3.46804	0.000524272	0.0292766
37	DUF161	238.644	-0.556591	0.171876	-3.23834	0.00120229	0.0476711
38	DUF1629	65.0559	8.29894	1.96215	4.22952	2.34189e-05	0.00365164
39	DUF1638	152.867	3.08604	0.861493	3.5822	0.000340718	0.0230494
40	DUF1659	282.166	-1.46036	0.456246	-3.20083	0.00137034	0.0494949
41	DUF1874	12.0347	22.5445	2.93761	7.67445	1.66126e-14	4.0079e-12
42	DUF2142	96.9701	1.38607	0.390655	3.54806	0.000388073	0.0247512
43	DUF2291	247.357	3.09095	0.776003	3.98317	6.80016e-05	0.00836028
44	DUF2437	97.4617	3.79244	1.13255	3.34857	0.000812287	0.0398027
45	DUF2618	244.158	9.69582	2.30627	4.20412	2.62105e-05	0.00398962
46	DUF2689	293.486	7.04387	2.15253	3.27236	0.00106653	0.0456286
47	DUF2786	412.014	1.96994	0.51033	3.86014	0.000113322	0.012277
48	DUF2859	8.21741	-22.6981	2.93795	-7.72582	1.11134e-14	3.11209e-12
49	DUF2927	14.5575	22.805	2.9374	7.76365	8.25215e-15	2.51219e-12
50	DUF2971	285.8	-1.20353	0.350631	-3.43248	0.000598086	0.031863
51	DUF3139	9.36224	-22.8658	2.93776	-7.78341	7.05938e-15	2.25653e-12
52	DUF3299	9.73734	-22.9251	2.93771	-7.80372	6.01104e-15	2.02256e-12
53	DUF3418	159.408	1.19641	0.327708	3.65085	0.000261379	0.0206296
54	DUF3521	55.7962	-7.50039	1.96631	-3.81446	0.000136483	0.0138498
55	DUF366	68.94	8.78598	1.88868	4.65191	3.28872e-06	0.000600709
56	DUF4135	112.029	2.3915	0.554195	4.31526	1.59417e-05	0.00254789
57	DUF4300	118.45	1.12711	0.350415	3.2165	0.00129764	0.0488098
58	DUF433	152.339	2.57804	0.805239	3.20159	0.00136672	0.0494949
59	DUF475	74.0358	5.08375	1.45465	3.49483	0.000474359	0.0278218
60	DUF606	119.511	1.13463	0.352338	3.2203	0.00128056	0.0488098
61	DUF905	430.882	3.37282	1.04059	3.24127	0.00118998	0.0476711
62	Ecl1	19.2322	-23.8435	2.93708	-8.11808	4.73601e-16	2.75248e-13
63	EF-hand_7	22.4401	6.93782	1.51383	4.58295	4.58466e-06	0.000795391
64	Endonuc-PvuII	13.4028	22.6917	2.93749	7.72488	1.11963e-14	3.11209e-12
65	Endonuc_Holl	23.2275	23.4612	2.93704	7.98803	1.37114e-15	7.01019e-13
66	Epsilon_antitox	11.9836	22.5375	2.93761	7.67205	1.69269e-14	4.0079e-12
67	Exonuc_VII_S	317.438	-0.382414	0.110307	-3.46683	0.00052664	0.0292766
68	FctA	96.0237	1.57512	0.470664	3.34659	0.000818128	0.0398027
69	FemAB	95.8924	1.21832	0.380504	3.20186	0.00136544	0.0494949
70	FHIPEP	152.637	1.17989	0.336918	3.50199	0.000461788	0.0273353
71	FinO_N	52.2481	-4.74885	1.38488	-3.42906	0.000605665	0.0318692
72	Flagellin_N	191.145	1.37048	0.326422	4.19849	2.68704e-05	0.00399494
73	FlbD	255.762	1.50039	0.454258	3.30295	0.000956725	0.0445033
74	Flg_hook	212.416	1.21423	0.354672	3.42353	0.000618142	0.0318692
75	FliE	270.406	1.17236	0.357432	3.27995	0.00103824	0.0455796
76	FliG_N	211.288	1.34714	0.414219	3.25225	0.00114497	0.047531
77	FliL	293.01	1.71477	0.341642	5.01919	5.189e-07	0.000100525
78	FliM	188.199	1.25649	0.337969	3.71776	0.000200996	0.0178467
79	FliO	237.086	1.47922	0.338324	4.37221	1.22996e-05	0.00206924
80	FliS	255.283	1.32442	0.376453	3.51816	0.000434546	0.0264577
81	FlxA	333.67	1.83587	0.563208	3.25966	0.00111545	0.0469148
82	Gate	163.167	-0.613812	0.168949	-3.63312	0.00028002	0.0213115
83	GbpC	91.5709	3.73745	1.15808	3.22728	0.00124974	0.0482537
84	GIDA	189.594	-0.485994	0.132562	-3.66617	0.000246211	0.0201798
85	GlnD_UR_UTase	182.293	1.23588	0.303896	4.06678	4.76674e-05	0.00648378
86	Glyco_trans_4_3	24.2176	5.65839	1.74855	3.23605	0.00121197	0.0476711
87	GP46	293.721	3.2913	1.02381	3.21475	0.00130556	0.0488098
88	Helicase_C	173.407	-0.498561	0.143139	-3.48305	0.000495729	0.0288109
89	HTH_Crp_2	207.826	-0.810522	0.205277	-3.94843	7.86641e-05	0.00931296
90	HXXSHH	23.0576	-7.25381	2.02694	-3.5787	0.00034531	0.0230494
91	LacAB_rpiB	196.166	-0.384943	0.117546	-3.27482	0.00105731	0.0456286
92	Laminin_G_2	68.7643	7.48798	1.50931	4.96118	7.00652e-07	0.000131743
93	LdpA_C	54.6938	6.27869	1.85784	3.37956	0.000726009	0.0365463
94	LETM1	16.5951	22.9887	2.93728	7.82651	5.01583e-15	1.88625e-12
95	LYTB	202.537	-0.443835	0.136972	-3.24033	0.00119392	0.0476711
96	MAF_flag10	223.463	1.9512	0.545229	3.57868	0.000345339	0.0230494
97	Mating_N	216.291	6.89791	2.09622	3.29065	0.000999566	0.0454228
98	MazG	262.667	-0.563369	0.159764	-3.52626	0.000421475	0.0259085
99	MCPsignal	190.172	1.24831	0.344877	3.61957	0.000295092	0.0221944
100	MFS_3	99.9914	1.43613	0.368841	3.89363	9.87541e-05	0.0110761
101	MotB_plug	205.934	1.23494	0.376039	3.28409	0.00102313	0.0454228
102	NeuB	162.181	1.33887	0.36135	3.70518	0.000211237	0.0184992
103	PAF-AH_p_II	55.5182	6.15819	1.72962	3.56042	0.000370255	0.0241535
104	PapB	218.828	8.53324	2.63471	3.23877	0.00120044	0.0476711
105	Peptidase_M50	186.571	-0.415333	0.125329	-3.31393	0.000919957	0.0436004
106	Peripla_BP_5	149.339	2.4939	0.576521	4.32578	1.51995e-05	0.00249154
107	PG_binding_3	111.182	3.62883	0.985903	3.68072	0.000232575	0.0196314
108	Phage_holin_6	20.6864	-9.16312	2.26235	-4.05026	5.11597e-05	0.00681384
109	PI3_PI4_kinase	7.66598	5.1408	1.41343	3.6371	0.000275724	0.0212374
110	PilZ	184.877	1.53114	0.369113	4.14817	3.35141e-05	0.00476124
111	PNP_UDP_1	200.788	-0.279205	0.0857667	-3.2554	0.00113232	0.0473132
112	PNTB	164.168	1.28472	0.384034	3.34534	0.00082183	0.0398027
113	POR_N	217.777	-0.55554	0.152002	-3.65482	0.000257359	0.0205662
114	Prismane	169.697	-0.643051	0.181342	-3.54606	0.000391033	0.0247512
115	PsbJ	12.5816	8.59189	2.29068	3.75081	0.000176267	0.0170739
116	PsbP	14.989	6.35684	1.7766	3.57809	0.000346119	0.0230494
117	PSP1	263.454	-0.46849	0.145199	-3.22654	0.00125295	0.0482537
118	PTS_EIIA_1	140.878	1.12056	0.28662	3.90958	9.24583e-05	0.0105551
119	RadC	258.889	-0.469185	0.132078	-3.55232	0.000381846	0.024658
120	Ral	13.0952	-23.3128	2.93738	-7.93658	2.07827e-15	9.49028e-13
121	RE_AlwI	172.34	1.70167	0.521406	3.26363	0.00109995	0.0465693
122	Ribonuclease_P	323.993	-0.457757	0.117062	-3.91039	9.21476e-05	0.0105551
123	RNA_pol_Rpb1_6	12.7453	22.6236	2.93754	7.70155	1.34429e-14	3.58085e-12
124	Rod-binding	237.187	1.52784	0.457491	3.33961	0.000838953	0.0403265
125	RuvB_N	211.228	-0.394759	0.123021	-3.20887	0.00133257	0.0494949
126	SdpI	136.625	1.18408	0.365861	3.23643	0.00121037	0.0476711
127	SH3_5	157.045	2.99494	0.744527	4.0226	5.75584e-05	0.00721511
128	SpoA	143.202	1.4172	0.437325	3.24061	0.00119274	0.0476711
129	SpoVS	295.566	-2.05159	0.626257	-3.27595	0.00105306	0.0456286
130	T5orf172	269.356	-1.48014	0.417946	-3.54146	0.000397917	0.02494
131	TcdA_TcdB	11.1884	-23.1173	2.93754	-7.8696	3.55785e-15	1.42158e-12
132	TerB-C	115.28	2.17911	0.672296	3.2413	0.00118986	0.0476711
133	ThiF	230.737	-0.440107	0.136122	-3.23318	0.00122418	0.0477207
134	Thy1	300.827	-1.0633	0.307932	-3.45302	0.000554345	0.0305511
135	Topoisom_bac	216.139	-0.51165	0.139884	-3.65767	0.000254516	0.0205662
136	Torsin	39.1852	4.35073	1.13499	3.83329	0.000126441	0.0132514
137	TraE	235.398	2.51406	0.76416	3.28997	0.00100198	0.0454228
138	TraK	203.288	2.34725	0.733963	3.19805	0.00138361	0.0496932
139	TraV	251.996	2.8759	0.827979	3.4734	0.000513917	0.0290749
140	TrkH	166.05	-0.273682	0.0799114	-3.42481	0.000615223	0.0318692
141	tRNA-synt_1f	135.952	3.47362	0.984742	3.52744	0.000419601	0.0259085
142	Tyr_Deacylase	254.146	-0.397342	0.123439	-3.21893	0.00128669	0.0488098
143	UPF0004	221.762	-0.645736	0.199595	-3.23523	0.00121545	0.0476711
144	UPF0047	371.61	-0.804652	0.251277	-3.20225	0.00136357	0.0494949
145	Urease_alpha	65.116	1.7488	0.485995	3.59839	0.00032019	0.0228659
146	Urease_gamma	206.181	1.29581	0.381226	3.39905	0.000676202	0.0345837
147	UreD	154.776	1.31017	0.408751	3.2053	0.00134921	0.0494949
148	UreE_N	197.276	2.50336	0.765253	3.27129	0.00107059	0.0456286
149	Wzt_C	97.2618	1.35705	0.402787	3.36914	0.000754021	0.0376598
150	YGGT	227.736	1.09759	0.283192	3.87577	0.000106287	0.0117154
151	YjfB_motility	288.978	1.78443	0.466193	3.82765	0.000129372	0.01334
152	YodA	127.26	1.96689	0.494948	3.97393	7.0696e-05	0.00852754
153	zf-C2H2_4	19.3375	6.12067	1.6633	3.67984	0.000233378	0.0196314
154	Zn_Tnp_IS91	232.708	1.60681	0.486645	3.3018	0.000960653	0.0445033
155	Adaptin_N	6.7632	6.25565	1.79976	3.47583	0.000509282	0.0290749
156	Apolipoprotein	182.225	25.0483	2.93651	8.52998	1.46377e-17	1.03976e-14
157	Bac_GDH	4.98519	5.81254	1.56286	3.71918	0.000199873	0.0178467
158	DUF1926	12.1627	22.5595	2.93759	7.67959	1.59599e-14	4.0079e-12
159	DUF2019	14.4451	7.35154	2.14648	3.42494	0.000614943	0.0318692
160	EssA	9.81053	22.2599	2.93787	7.57687	3.54002e-14	7.54378e-12
161	FAE1_CUT1_RppA	7.14716	6.33543	1.8074	3.50528	0.000456127	0.0272525
162	Fimbrial_K88	47.0833	24.4417	2.93673	8.32277	8.59343e-17	5.49378e-14
163	GCN5L1	17.9805	7.66823	1.8673	4.10659	4.0154e-05	0.00558054
164	HECT	6.85433	6.27502	1.80624	3.47407	0.00051262	0.0290749
165	Lambda_CIII	15.6848	22.0817	2.93733	7.5176	5.57917e-14	1.15057e-11
166	MerB	12.7625	7.17301	2.13132	3.36553	0.00076397	0.0378609
167	Oleosin	7.20283	21.8274	2.93839	7.42834	1.09973e-13	2.19705e-11
168	P-mevalo_kinase	53.1316	24.6166	1.98564	12.3973	2.70289e-35	1.13498e-31
169	P_proprotein	22.9748	23.4436	2.25458	10.3982	2.52631e-25	4.03768e-22
170	PCI	8.3849	6.56702	1.81593	3.61634	0.0002988	0.0222119
171	PTCB-BRCT	29.2152	23.7813	2.21538	10.7347	6.99665e-27	1.49099e-23
172	Ribosomal_L13e	16.4477	7.53831	1.64517	4.5821	4.60339e-06	0.000795391
173	Ribosomal_L15e	13.6877	7.27405	2.1503	3.38282	0.000717469	0.036403
174	Ribosomal_S8e	11.0576	6.96566	2.12418	3.27923	0.00104092	0.0455796
175	RRM_5	7.95994	6.49078	1.8045	3.597	0.000321903	0.0228659
176	Skp1	49.3127	24.5108	1.9806	12.3754	3.55068e-35	1.13498e-31
177	TMEMspv1-c74-12	23.0244	23.4471	2.93705	7.98323	1.4255e-15	7.01019e-13
178	Vps53_N	11.2678	6.99373	2.12938	3.28439	0.00102202	0.0454228

## Sheet: NCGS PG_NCGS_KEGG
Differential KEGG NCGS_PG-NCGS
Sr	kegg	baseMean	log2FoldChange	lfcSE	stat	pvalue	padj
1	K00203	0.507563	-18.8914	2.9621	-6.3777	1.79762e-10	5.05773e-08
2	K01165	9.45833	-22.8827	2.92787	-7.81546	5.47647e-15	3.91557e-12
3	K03042	0.507563	-18.8914	2.9621	-6.3777	1.79762e-10	5.05773e-08
4	K05154	29.6889	23.7841	2.88512	8.24373	1.66929e-16	3.9452e-13
5	K05400	9.76613	-22.9309	2.93773	-7.80562	5.92079e-15	3.91557e-12
6	K05642	6.82342	-22.4418	2.9383	-7.6377	2.21138e-14	1.04528e-11
7	K06852	13.4516	-22.2021	2.93738	-7.55847	4.07834e-14	1.78495e-11
8	K07996	27.083	-9.65552	2.256	-4.27993	1.86949e-05	0.00450852
9	K08120	86.7599	-8.23964	1.81248	-4.54605	5.46628e-06	0.00134573
10	K08599	29.7641	-24.4413	2.93686	-8.32226	8.62996e-17	2.54951e-13
11	K08858	0.507563	-18.8914	2.9621	-6.3777	1.79762e-10	5.05773e-08
12	K10069	129.586	-2.92261	0.759073	-3.85023	0.000118007	0.0263111
13	K10414	0.507563	-18.8914	2.9621	-6.3777	1.79762e-10	5.05773e-08
14	K10621	16.6831	-23.6407	2.92109	-8.0931	5.81669e-16	1.1456e-12
15	K10946	9.08061	-22.8332	2.93783	-7.77213	7.71798e-15	4.56017e-12
16	K11321	17.1694	23.0188	2.90079	7.93535	2.09899e-15	1.7954e-12
17	K11360	9.45695	22.0992	2.93225	7.53659	4.82415e-14	2.03597e-11
18	K11908	0.465578	17.8675	2.96615	6.02382	1.7035e-09	4.28302e-07
19	K12205	94.6756	-1.34888	0.317299	-4.25115	2.1268e-05	0.00502648
20	K12617	24.8237	-24.2002	2.4945	-9.70146	2.97211e-22	3.14765e-18
21	K13615	17.6645	-6.88754	1.77341	-3.88379	0.000102842	0.0233709
22	K13907	9.21537	22.1501	2.92309	7.57765	3.51868e-14	1.59924e-11
23	K15241	44.065	-24.9789	2.93672	-8.50571	1.80488e-17	7.10942e-14
24	K15374	12.7085	-23.2414	2.93743	-7.91213	2.53018e-15	1.99328e-12
25	K15684	47.3476	-7.79472	2.10355	-3.70551	0.000210967	0.0461667
26	K16285	9.2376	-22.8558	2.92917	-7.8028	6.05474e-15	3.91557e-12
27	K16661	9.66833	-22.9082	2.93775	-7.79788	6.29566e-15	3.91557e-12
28	K16940	16.7419	22.9848	2.89193	7.94793	1.89661e-15	1.7954e-12
29	K17932	12.9126	-23.3046	2.93742	-7.9337	2.12708e-15	1.7954e-12
30	K18064	19.2911	23.1825	2.88625	8.03204	9.58634e-16	1.41602e-12
31	K18419	14.383	-7.21842	1.8448	-3.91284	9.12163e-05	0.0211353
32	K18592	0.507563	-18.8914	2.9621	-6.3777	1.79762e-10	5.05773e-08
33	K18761	0.465578	17.8675	2.96615	6.02382	1.7035e-09	4.28302e-07
34	K19033	8.67148	-22.7705	2.9379	-7.7506	9.14578e-15	5.14646e-12
35	K19410	8.56635	22.0505	2.93801	7.50523	6.13212e-14	2.49873e-11
36	K00630	8.53589	-22.7491	2.93792	-7.74327	9.68895e-15	5.20429e-12
37	K02646	18.8582	-23.7861	2.46699	-9.64175	5.32732e-22	3.14765e-18
38	K02905	10.078	22.2737	2.91285	7.64671	2.06192e-14	1.01524e-11
39	K03047	0.507563	-18.8914	2.9621	-6.3777	1.79762e-10	5.05773e-08
40	K04515	12.472	-23.2635	2.91058	-7.99274	1.31975e-15	1.59803e-12
41	K05202	14.5034	-23.4683	2.93731	-7.98973	1.35231e-15	1.59803e-12
42	K07418	0.465578	17.8675	2.96615	6.02382	1.7035e-09	4.28302e-07
43	K08037	14.0297	-23.4211	2.93734	-7.97357	1.54152e-15	1.65601e-12
44	K09234	0.507563	-18.8914	2.9621	-6.3777	1.79762e-10	5.05773e-08
45	K13058	0.507563	-18.8914	2.9621	-6.3777	1.79762e-10	5.05773e-08
46	K13956	0.507563	-18.8914	2.9621	-6.3777	1.79762e-10	5.05773e-08
47	K14412	11.615	22.4723	2.9376	7.64989	2.01147e-14	1.01524e-11
48	K15593	0.507563	-18.8914	2.9621	-6.3777	1.79762e-10	5.05773e-08
49	K15844	16.8818	-23.6741	2.93719	-8.06013	7.62133e-16	1.28659e-12
50	K15911	0.507563	-18.8914	2.9621	-6.3777	1.79762e-10	5.05773e-08
51	K16184	0.507563	-18.8914	2.9621	-6.3777	1.79762e-10	5.05773e-08
52	K16602	0.507563	-18.8914	2.9621	-6.3777	1.79762e-10	5.05773e-08
53	K10978	0.465578	17.8675	2.96615	6.02382	1.7035e-09	4.28302e-07
54	K11182	0.465578	17.8675	2.96615	6.02382	1.7035e-09	4.28302e-07

## Sheet: NCGS PG_NCGS_Cazymes
Differential Cazymes NCGS_PG-NCGS
Sr	caz	baseMean	log2FoldChange	lfcSE	stat	pvalue	padj
1	AA9	15.6721	22.7209	2.93726	7.73542	1.03065e-14	3.3897e-13
2	CBM41	2910.38	-2.41247	0.594687	-4.05671	4.97681e-05	0.00105224
3	GH135	9.65225	22.1869	2.93778	7.55228	4.27717e-14	1.26604e-12
4	GH22	108.743	-26.256	2.93655	-8.94111	3.85265e-19	5.70192e-17
5	GH46	220.732	-27.2204	2.93649	-9.26971	1.86654e-20	5.52495e-18
6	GT55	79.393	-25.8164	2.93659	-8.7913	1.4784e-18	1.45869e-16
7	GT71	15.4082	22.771	2.93727	7.75242	9.01542e-15	3.33571e-13
8	GT72	7.39872	21.8163	2.93818	7.42508	1.12712e-13	2.56636e-12
9	GT73	4179.75	-1.50749	0.447241	-3.37063	0.000749963	0.0138743
10	GT81	2551.08	-1.29225	0.357711	-3.61254	0.000303209	0.00598332
11	PL14	9.58405	-22.9475	2.93775	-7.81126	5.66194e-15	2.79323e-13
12	GT24	14.8908	22.7923	2.9373	7.7596	8.51991e-15	3.33571e-13
13	GT52	29.4401	-24.4708	2.93686	-8.33229	7.9295e-17	4.69426e-15
14	GT59	9.36108	22.1449	2.93782	7.53787	4.77712e-14	1.28548e-12
15	CBM28	53.5789	24.5766	2.93667	8.36884	5.81876e-17	4.30588e-15
16	GH12	8.45328	21.9993	2.93797	7.48795	6.99582e-14	1.72564e-12

## Sheet: NCGS PG_NCGS_Pfam
Differential Pfam NCGS_PG-NCGS
Sr	pfam	baseMean	log2FoldChange	lfcSE	stat	pvalue	padj
1	7TM_GPCR_Str	28.1646	23.6502	2.93692	8.05274	8.0959e-16	1.54186e-12
2	Apc5	7.9761	20.3698	2.93814	6.93289	4.1233e-12	2.09408e-09
3	cIII	8.30624	20.3705	2.93808	6.93328	4.11188e-12	2.09408e-09
4	Defensin_1	22.8226	-24.1136	2.937	-8.2103	2.20634e-16	7.70774e-13
5	DUF1187	19.152	23.1898	2.93714	7.89537	2.8946e-15	3.86425e-12
6	DUF4064	406.061	-3.67767	0.816736	-4.50289	6.70365e-06	0.00222036
7	Endonuc-PvuII	12.1874	-23.1742	2.93749	-7.88911	3.04351e-15	3.86425e-12
8	Endonuc_Holl	21.0405	-24.0013	2.93705	-8.17191	3.03534e-16	7.70774e-13
9	Endonuclease_7	8.30512	22.025	2.93808	7.49642	6.55847e-14	4.16353e-11
10	Metallothio_Pro	44.8103	8.43148	2.11391	3.98857	6.64733e-05	0.0202557
11	Phage_holin_6	8.38574	22.0377	2.93806	7.50076	6.345e-14	4.16353e-11
12	S1FA	38.9826	-24.8365	2.93676	-8.45711	2.74075e-17	2.0879e-13
13	TetR_C_7	7.6998	21.9174	2.93821	7.45946	8.68757e-14	5.09091e-11
14	Toxin_55	40.1323	8.30354	2.10797	3.93912	8.17815e-05	0.023962
15	TrfA	10.7462	22.3836	2.9377	7.61941	2.54839e-14	1.94136e-11
16	YlzJ	16.6439	22.9919	2.93725	7.82768	4.96935e-15	4.73207e-12
17	DUF1057	17.9297	9.08257	2.26411	4.01154	6.03241e-05	0.0191479
18	DUF1356	0.549466	18.1958	2.9619	6.14328	8.08324e-10	2.79901e-07
19	DUF1926	11.0238	-23.041	2.9376	-7.84346	4.38291e-15	4.73207e-12
20	EFhand_Ca_insen	0.549466	18.1958	2.9619	6.14328	8.08324e-10	2.79901e-07
21	Oleosin	6.52466	-22.397	2.93841	-7.62214	2.49508e-14	1.94136e-11
22	Ribosomal_L24e	0.589471	-19.1089	2.95896	-6.45797	1.0612e-10	4.25485e-08
23	RPW8	0.589471	-19.1089	2.95896	-6.45797	1.0612e-10	4.25485e-08
24	SEP	0.589471	-19.1089	2.95896	-6.45797	1.0612e-10	4.25485e-08
25	Trm56	0.589471	-19.1089	2.95896	-6.45797	1.0612e-10	4.25485e-08
26	DUF3617	0.549466	18.1958	2.9619	6.14328	8.08324e-10	2.79901e-07
