# Supplementary material for: Multi-meta-omics reveal distinct microbial genomic profiles and metabolic dysregulation in non-celiac gluten sensitivity
Source: mSphere. 2026 Mar 30;11(4):e00856-25. doi: 10.1128/msphere.00856-25 (PMC13123714; doi:10.1128/msphere.00856-25)
Supplement: Data S5 — Disorder-specific gene clusters from pangenomes. [file msphere.00856-25-s0005.xlsx]

## Sheet: Pangenome_1
RUG115 sp900066395 Pan gene cluster
unique_id	gene_cluster_id	bin_name	genome_name	gene_callers_id	num_genomes_gene_cluster_has_hits	num_genes_in_gene_cluster	max_num_paralogs	SCG	functional_homogeneity_index	geometric_homogeneity_index	combined_homogeneity_index	KOfam_ACC	KOfam	Pfam_ACC	Pfam	KEGG_Class_ACC	KEGG_Class	KEGG_Module_ACC	KEGG_Module	aa_sequence
4453	GC_00000600	NCGS	NCGS_10_maxbin_res_007_fasta	715	3	7	5	0	0.518133	0.736413	0.608284			PF00486.31	Transcriptional regulatory protein, C terminal					MMNRILSLINTREEI-------IQMSGL-----------------------------------------------------------------------------------------------------NNHLLNFKGLMIDEVQRVIIRENQEIELTYTEFEILKLLAKHPRIVFSKEQIYDIVWK-ESYFGDYN--IIMSHIRNIREKIEDNPSKPIYIQTVWGVGYLFNKNLVQ
4454	GC_00000600	NCGS	NCGS_10_maxbin_res_007_fasta	1202	3	7	5	0	0.518133	0.736413	0.608284			PF00486.31	Transcriptional regulatory protein, C terminal					#NAME?
4455	GC_00000600	NCGS	NCGS_10_maxbin_res_007_fasta	101	3	7	5	0	0.518133	0.736413	0.608284			PF00486.31	Transcriptional regulatory protein, C terminal					--MSSILLLEDDEELGEALCIYLQKAGY-EIRLAGNCRSAEIFLTEYVPDIVIADIMVKDGSGLEFGKMVIEKSQIPVVFLTAKDDESDILKGYEAGCEEYVTKPLSPRILEKKIATILKRQK-----DNPNIMCYKKLKIDYDKRRVWHGEEEVHLTSREWKILELLAKNQGKIVTKEVILEQVWDIDENFVDTH--AVTVVINRLRKKIENNMTEPVYIRNVFGVGYTFGE----
4456	GC_00000600	NCGS	NCGS_10_maxbin_res_007_fasta	1169	3	7	5	0	0.518133	0.736413	0.608284	K02483	two-component system, OmpR family, response regulator	PF00072.27	Response regulator receiver domain					--MPGILVVEDDENLNRGITFSLKKSGY-EVFSAESVKKAKRIASDNNVDITICDVNLPDGNGLELVRWMRCNYNTYIICLTALDQEMDQVMGYEAGADDYITKPFSLSVLLLKIEAHFRRRQ---EKTEAGKMISGDIVFIAGEMKVLIKSREISLTKTELKMLTFFLQNPKQILSRTQILENVFDLEGDFVDEN--TIAVNIRRLREKIEDNPAAPVYI----------------
4457	GC_00000600	NCGS	NCGS_10_maxbin_res_007_fasta	730	3	7	5	0	0.518133	0.736413	0.608284			PF00486.31	Transcriptional regulatory protein, C terminal					MNKYKIMLVDDEPDILDLLDKALTIEGYCNITKIDNGLSAINTCKEINPDIIVLDVMLPDIDGYEVCKKIREISHCPILFLSSKNDELDKILGLAVGGDDYVTKPFSPKEIAYRVKAQLRRAEYKYNPKQDFSVRIGELMIDADGCRVMKNNKEIELTAREFEILQYLAQNVGRVISRERLYETVWG-EDSFGCDN--TIMVHIRHLREKLEDNPTAPQYIITMKGLGYKLVNPNEK
4458	GC_00000600	NCGS	NCGS_154_maxbin_res_003_fasta	1053	3	7	5	0	0.518133	0.736413	0.608284			PF00072.27	Response regulator receiver domain					#NAME?
4459	GC_00000600	NCGS	NCGS_21_maxbin_res_002_fasta	768	3	7	5	0	0.518133	0.736413	0.608284			PF00072.27	Response regulator receiver domain					#NAME?
4579	GC_00000618	NCGS	NCGS_10_maxbin_res_007_fasta	402	3	7	4	0	0.735401	0.861417	0.793437			PF19537.2	Family of unknown function (DUF6061)					--------------MRTIFAEYNLHRNSIDVYTSAGYMLRIDCWEAEKNLKTTPRLDCALNALAIDEPLEYARLYLDGTMQMWVDAEDSFYL-
4580	GC_00000618	NCGS	NCGS_10_maxbin_res_007_fasta	492	3	7	4	0	0.735401	0.861417	0.793437			PF19537.2	Family of unknown function (DUF6061)					--------------MRTIFAEYNPQCNSIDVYTSAGYMLRIDCWEAEKDLKTTPGSDCALNTLAIDEPLEYARLYLDGNLQMWVDAEDSLEL-
4581	GC_00000618	NCGS	NCGS_10_maxbin_res_007_fasta	1163	3	7	4	0	0.735401	0.861417	0.793437			PF19537.2	Family of unknown function (DUF6061)					#NAME?
4582	GC_00000618	NCGS	NCGS_10_maxbin_res_007_fasta	3045	3	7	4	0	0.735401	0.861417	0.793437			PF19537.2	Family of unknown function (DUF6061)					MGFLPPLQMKGLITIKLIHAEYNPIHNSIDINHYNGYILRIDCNQAESGIQTTPNSQRCLNSLAIDNPLEYTRLALDGEMQAWVDAEDSLEVF
4583	GC_00000618	NCGS	NCGS_154_maxbin_res_003_fasta	1203	3	7	4	0	0.735401	0.861417	0.793437			PF19537.2	Family of unknown function (DUF6061)					#NAME?
4584	GC_00000618	NCGS	NCGS_60_maxbin_res_002_fasta	982	3	7	4	0	0.735401	0.861417	0.793437			PF19537.2	Family of unknown function (DUF6061)					--------------MRTIFAEYNPQRNSIDMYTSAVYMLRIDCWEAEKDLKTTPRSVCSLNALAIDEPLEYAKLYLDGTMQIWEDADDTLYL-
4585	GC_00000618	NCGS	NCGS_60_maxbin_res_002_fasta	1564	3	7	4	0	0.735401	0.861417	0.793437			PF19537.2	Family of unknown function (DUF6061)					#NAME?
6913	GC_00001003	NCGS	NCGS_154_maxbin_res_003_fasta	2027	3	6	4	0	0.940643	1	0.969414			PF12728.10	Helix-turn-helix domain					MTEVKIALSIEEAADYTGIGRNTLRKLVEWKKLPVLKVGRKVLIKTDMLEKFMTANEGRDLRDKGNVRAVTRNVTN
6914	GC_00001003	NCGS	NCGS_154_maxbin_res_003_fasta	2107	3	6	4	0	0.940643	1	0.969414			PF12728.10	Helix-turn-helix domain					MTEVKIALSIEEAADYTGIGRNTLRKLVEWKKLPVLKVGRKVLIKTDMLEKFMTANEGRDLRDKGNVRAVTRNVTN
6915	GC_00001003	NCGS	NCGS_154_maxbin_res_003_fasta	402	3	6	4	0	0.940643	1	0.969414			PF12728.10	Helix-turn-helix domain					MTERKIALSIEEAADYTGIGRNTLRKLVEWKKLPVLKVGRKVLIKTDILEKFMEANEGRDLRDKGNVKTVTRNVAT
6916	GC_00001003	NCGS	NCGS_154_maxbin_res_003_fasta	2226	3	6	4	0	0.940643	1	0.969414			PF12728.10	Helix-turn-helix domain					MTQRKIALSIEEAADYTGIGRNTLRKLVEWKKLPVLKVGRKVLIKTDMLELFMEANEGRDLRDKGNVKAVTRNGST
6917	GC_00001003	NCGS	NCGS_21_maxbin_res_002_fasta	642	3	6	4	0	0.940643	1	0.969414			PF12728.10	Helix-turn-helix domain					MTQRKIALSIEEAADYTGIGRNTLRKLVEWKKLPVLKVGRKVLIKTDMLELFMEANEGRDLRDKGNVKAVTRNGST
6918	GC_00001003	NCGS	NCGS_60_maxbin_res_002_fasta	1568	3	6	4	0	0.940643	1	0.969414			PF12728.10	Helix-turn-helix domain					MTEVKIALSIEEAADYTGIGRNTLRKLVEWKKLPVLKVGRKVLIKTDMLEKFMTANEGRDLRDKGNVRAVTRNVTN
8821	GC_00001321	NCGS	NCGS_154_maxbin_res_003_fasta	2108	3	6	4	0	0.890552	0.837653	0.863293	K22300	HTH-type transcriptional regulator, cell division transcriptional repressor	PF01381.25	Helix-turn-helix					MKDKELRKLIGSRAKQRRLELGVNQPYIAEKMGVTASTIQRYEAGTIDNTKKLVLDGLSEALHVSVEWLKGETEEMTSDVTDKRELQIRDTMTSILSKLPYDMKADEADFSKDLLLLMLKEYELFVDSFQYACKNFKGNTEDATIAKVMGFESNQEYNEIMFLREITHTVNALNDMGDIVRLYSKNPETAAVRLANLLSE---KDSEPV
8822	GC_00001321	NCGS	NCGS_154_maxbin_res_003_fasta	2225	3	6	4	0	0.890552	0.837653	0.863293	K22300	HTH-type transcriptional regulator, cell division transcriptional repressor	PF01381.25	Helix-turn-helix					MKDKELRKLIGSRAKQRRLELNLTQPYVAEKMGVTASTILRYENGSIDNTKKMVLEGLSEALHVSIEWLKGETDEYETDITDKKELQIRDVMGDILKQLPLDLNKTEDAFSKDLLLLMLKQYELFLDSFQFACKNYKGSTKDVDIAKVMGFESKDEYNEIMFLREITHTVNAFNDMADVVRLYSKKPEAAEQRLANLLSEVMYDDSESV
8823	GC_00001321	NCGS	NCGS_154_maxbin_res_003_fasta	403	3	6	4	0	0.890552	0.837653	0.863293	K22300	HTH-type transcriptional regulator, cell division transcriptional repressor	PF01381.25	Helix-turn-helix					MKDKELRKLIGSRAKQRRLELNLTQPYVAEKMGVTASTILRYENGSIDNTKKMVLEGLSEALHVSIEWLRGETDEYETDITDKKELQIRDAMGDILKQLPLDLSKKEDAFSKDLLLLMLKQYNLFLESFQFACKNYKGNTNEADIAKVMGFESNDEYNEIMFLREITHTVNAFNDMADIVRLYSKKPEMAEQRLENLLSEVLYEDSDSV
8824	GC_00001321	NCGS	NCGS_154_maxbin_res_003_fasta	2026	3	6	4	0	0.890552	0.837653	0.863293			PF01381.25	Helix-turn-helix					MKDKELRKLIGSRAKQRRLELGVNQPYIAEKMGVTASTIQRYEAGTIDNTKKLV-----------------------------------------------------------------------------------------------------------------------------------------------------------
8825	GC_00001321	NCGS	NCGS_21_maxbin_res_002_fasta	643	3	6	4	0	0.890552	0.837653	0.863293	K22300	HTH-type transcriptional regulator, cell division transcriptional repressor	PF01381.25	Helix-turn-helix					MKDKELRKLIGSRAKQRRLELNLTQPYVAEKMGVTASTILRYENGSIDNTKKMVLEGLSEALHVSIEWLKGETDEYETDITDKKELQIRDVMGDILKQLPLDLNKTEDAFSKDLLLLMLKQYELFLDSFQFACKNYKGSTKDVDIAKVMGFESKDEYNEIMFLREITHTVNAFNDMADVVRLYSKKPEAAEQRLANLLSEVMYDDSESV
8826	GC_00001321	NCGS	NCGS_60_maxbin_res_002_fasta	1569	3	6	4	0	0.890552	0.837653	0.863293	K22300	HTH-type transcriptional regulator, cell division transcriptional repressor	PF01381.25	Helix-turn-helix					MKDKELRKLIGSRAKQRRLELGVNQPYIAEKMGVTASTIQRYEAGTIDNTKKLVLDGLSEALHVSVEWLKGETEEMTSDVTDKRELQIRDTMTSILSKLPYDMKADEADFSKDLLLLMLKEYELFVDSFQYACKNFKGNTEDATIAKVMGFESNQEYNEIMFLREITHTVNALNDMGDIVRLYSKNPETAAVRLANLLSE---KDSEPV
12372	GC_00001961	NCGS	NCGS_10_maxbin_res_007_fasta	2263	3	5	3	0	0.870172	0.629034	0.73021			PF03389.18	MobA/MobL family					-------------------------------------------------------------------------------------------------------------------------------------------------------------------------------------------------GSKEVKEWDFVRDTDGNIVVDESHPDWWQDKKNPDRHGIRIPVLDENGNQKVGARNRKQWKRILTDATGWNNPKNCELWRSEWANVCNAHLKTENHIDHRSYARQGKLEIPTIHEGADARKIDEKFQNGQVQTASWKVEENQIIKRQNALLKKIQNSFGKVSGALSQWKERLNDLRRKSGSYSHNGINDKSDRGTAEPYGRDGTGI…
12373	GC_00001961	NCGS	NCGS_154_maxbin_res_003_fasta	897	3	5	3	0	0.870172	0.629034	0.73021			PF03389.18	MobA/MobL family					-----------------------------------------------------------------MCENAPQEWQNVPAENIRRFQKSVRYKRADNQNAALEKFKLTFQKQRLWNEVLRIEKSSDAQLGRSFEFSLPKEWSRQEQIDYTTEYIQKTFVDKGMCADWSIHDKGDGNPHVHLLVTMRPFNSDHSWGNKEIKDWEFVRDENGNIVVDESHPDWWQDKKNPDRHGIRIPVLDENGVQKVGTRNRKQWKRVLTDATGWNNPKNCELWRSEWANVCNAHLKTENHIDHRSYARQGKLEIPTIHEGADARKIDEKFQNGQTSSTSWKVEENQIIKRQNALLDKIQISFGKVSSALTQWKERLRDIRRKPGSHSHDGDNDKPDRGTAEYYGRDGTGI…
12374	GC_00001961	NCGS	NCGS_154_maxbin_res_003_fasta	2229	3	5	3	0	0.870172	0.629034	0.73021			PF03389.18	MobA/MobL family					-----------MAIFHFTVKIVGRSKGKSVISASAYLNGDVMKNEETGRISYYTSKKEVVYTSLMMCENAPPEWLHVPEENIKRFQQSIRYKRADDKDAALEKFKITFQKQRLWNEVLKIEKNADAQLGRSFEFSLPKEWSRQEQIDYTTEYIQKTFVDEGMCADWSIHDKGDGNPHVHLLVTMRPFNPDHSWGSKEVKDWDFVRDTDGNIVVDESHPDWWQDKKNPDRHGIRIPVLDENGVQKVGARNRKQWKRVLTDATGWNNPKNCELWRSEWAKMCNRHLSIDNLIDHRSYERQGKLKVPTIHEGADARKIEEKYLTGQIRKGSWKVEENQMIKKQNALLQKVIATFGKVSGALSMWREWLNDIRRKQRSNSHDGSNDYTDRGTAEYHGRDASGD…
12375	GC_00001961	NCGS	NCGS_154_maxbin_res_003_fasta	1674	3	5	3	0	0.870172	0.629034	0.73021			PF03389.18	MobA/MobL family					MPDTAERGNRIMAIFHFTVKIVGRSKGKSVISASAYLNGDVMKNEETGRISYYTSKKEVVYTSLMMCENAPPEWLHVPEENIKRFQQSIRYKRADNKDAALEKFKITFQKQRLWNEVLKIEKNADAQLGRSFEF-------------------------------------------------------------------------------------------------------------------------------------------------------------------------------------------------------------------------------------------------------------------------…
12376	GC_00001961	NCGS	NCGS_21_maxbin_res_002_fasta	639	3	5	3	0	0.870172	0.629034	0.73021			PF03389.18	MobA/MobL family					-----------MAIFHYTVKIVGRSKGKSIISASAYLNGDVMKNEETGRISYYTSKKEVVYTSLLMCENAPQEWQNVPAENIRRFQKSVRYKRADNQNAALEKFKLTFQKQRLWNEVLRIEKSSDAQLGRSFEFSLPKEWSRQEQIDYTTEYIQKTFVDKGMCADWSIHDKGDGNPHVHLLVTMRPFNSDHSWGNKEIKDWEFVRDENGNIVVDESHPDWWQDKKDPDRHGIRIPVLDENGVQKVGTRNRKQWKRVLTDATGWNNPKNCELWRSEWANVCNAHLKTENHIDHRSYARQGKLEIPTIHEGADARKIDEKFQNGQTSSTSWKVEENQIIKRQNALLDKIQISFGKVSSALTQWKERLRDIRRKPGSHSHDGDNDKPDRGTAEYYGRDGTGI…
12427	GC_00001972	NCGS	NCGS_10_maxbin_res_007_fasta	2673	3	5	2	0	0.952982	0.593889	0.731756			PF14282.9	FlxA-like protein					MLLATIFEEHCDSLKSIFRLLHNEKRAVHNITVYCEERYAERKNKEKSCYTDFQETDFRVLAQGGKILCSCMDSRILLRKTRRIKMMKINGFNGTNTQTGAIGMAQANDSVSKNIQNQIANAQQKLQDLSSNEELSLEDKMKKRQEIQQEITNLNQQLRQHQIEQRKEQQSKKSSMDDMVAGTKNTSAKKGTGLSQAGMRAMISADSSMKQAKVQGSMATQMEGRAGVLESEIKQDAGKGNTEKKEEELADLQAKAQSATAAQMSSLSDANKSMEEAAKADNRTDAAETKKNQTQKAENTQENADTTTDALENADVKIETAETIKHPASESGQSVVYTPIDIRL
12428	GC_00001972	NCGS	NCGS_154_maxbin_res_003_fasta	262	3	5	2	0	0.952982	0.593889	0.731756			PF14282.9	FlxA-like protein					-------------------------------------------------------------------------------------MMKINGFNGTNTQTGAIGMAQANDSVSKNIQNQIANAQQKLQDLSSNEELSLEDKMKKRQEIQQEITNLNQQLRQHQIEQRKEQQSKKSSMDDMVAGTKNTSAKKGTGLSQAGMRAMISADSSMKQAKVQGSMATQMEGRAGVLESEIKQDAGKGNTEKKEEELADLQAKAQSATAAQMSSLSDANKSMEEAAKADNRTDAAETKKNQTQKAENTQENADTTTDASENADVKIETAETITNPASESGQSVVYTPIDIRL
12429	GC_00001972	NCGS	NCGS_154_maxbin_res_003_fasta	261	3	5	2	0	0.952982	0.593889	0.731756									MLLATIFEEHCDSLKSIFRLLHNEKRAVHNITVYCEERYAERKNKEKSCYTDFQETDFRV-------------------------------------------------------------------------------------------------------------------------------------LAQGGQR-------------------------------------------------------------------NDEN-------------------------------------------------------------------------
12430	GC_00001972	NCGS	NCGS_60_maxbin_res_002_fasta	1412	3	5	2	0	0.952982	0.593889	0.731756			PF14282.9	FlxA-like protein					-------------------------------------------------------------------------------------MMKINGFNGTNTQIGAMGMAQANDSVSKNIQNQIANAQQKLQDLSSNEELSLEDKMKKRQEIQQEITNLNQQLRQHQIEQRKEQQSKKSSMDDMVAGTKNTSAKKGTGLSQAGMRAMISADSSMKQAKVQGSMATQMEGRAGVLESEIKQDAGKGNTEKKEEELADLQAKAQSATASQMSSLSDANKSMEEAAKADNRTDAAETKKNQTQKAENTQENADTATDASENADVKTETAETIKNPASESGQSVVYTPIDIRL
12431	GC_00001972	NCGS	NCGS_60_maxbin_res_002_fasta	1411	3	5	2	0	0.952982	0.593889	0.731756									------------------------------------------KNKEKSCYTDFQETDFRV-------------------------------------------------------------------------------------------------------------------------------------LAQGGQR-------------------------------------------------------------------NDEN-------------------------------------------------------------------------
12507	GC_00001988	NCGS	NCGS_154_maxbin_res_003_fasta	1634	3	5	2	0	0.652668	0.653713	0.65319									---------------------------------------------------------------------------------------------------------------------------------------------------------------------------------------------------------------------------------------------------------------------------------------------------------------------------------------------------------------------------------MVTEVYGHIIDEDRRKNAERMENAFYNKEN…
12508	GC_00001988	NCGS	NCGS_154_maxbin_res_003_fasta	365	3	5	2	0	0.652668	0.653713	0.65319									#NAME?
12509	GC_00001988	NCGS	NCGS_21_maxbin_res_002_fasta	711	3	5	2	0	0.652668	0.653713	0.65319	K14059	integrase	PF00589.25	Phage integrase family					MDADGTEHQKSEGYTTLKEAEKRKKEIEYKQSLGTFVVPKCTKVKELIKEYVRIYGHNEWGVATYDGNIGLINNYIISTIGEVQLSEINNHFMEKYYTDLLKMPAVKSSRNPDGDRLITAATVHQIHKVLRSCFRQAVKWDMMDKNPATDATLPKYKAEEREIWTAEMLMQAIDACENKWLKVAFHLAFAATIRLGELLGLTWDCVDISEGAISENRAYVFINKQVERVSKEAVEELDSKEVILIFPSQRKNNKTVRVLKTPKTDTSERKVYIPGFVAQCLIDIKKEQDEVKEALGSEYTDYNLIMATTFGMLINGSYIRDQMQKVIDKEGLPDVVFHSLRHTSVTYKLKLSGGDIKAVQGDSGHAQADMVTEVYGHIIDEDRRKNAERMENAFYNKEN…
12510	GC_00001988	NCGS	NCGS_60_maxbin_res_002_fasta	1344	3	5	2	0	0.652668	0.653713	0.65319									----------------------------------------------------------------------------------------------------------------------------------------------------------------------------------------------------------------------------------------------------------------------------------------------------------------------------------------------MVFHSLRHTSVTYKLKLSGGDIKAVQGDSGHAQADMVTEVYGHIIDEDRRKNVKRMENAFYNKEN…
12511	GC_00001988	NCGS	NCGS_60_maxbin_res_002_fasta	1345	3	5	2	0	0.652668	0.653713	0.65319									#NAME?
12522	GC_00001991	NCGS	NCGS_10_maxbin_res_007_fasta	2513	3	5	2	0	0.667554	0.649086	0.65819									------------------------------------------------------------------------------------------------------------------------------------------------------------------------------------------------------------------------------------------------------------------------------------------------MKTISRIAYSNDKKNKTRSI-------LIMMSICLTTMLLVIISTVG------NGMIRLQKSQAAGSYGSNYGLF----------------VAADGSQLKEVNRRAEIDAT…
12523	GC_00001991	NCGS	NCGS_10_maxbin_res_007_fasta	1411	3	5	2	0	0.667554	0.649086	0.65819									------------------------------------------------------------------------------------------------------------------------------------------------------------------------------------------------------------------------------------------------------------------------------------------------MKTISRIAYSNDKKNKTRSI-------LIMMSICLTTMLLVIISTVG------NGMIRLQKSQAASSYGSNYGLF----------------VSADGSQLKEVSRRAEIDAI…
12524	GC_00001991	NCGS	NCGS_154_maxbin_res_003_fasta	1629	3	5	2	0	0.667554	0.649086	0.65819	K02004	putative ABC transport system permease protein	PF02687.24	FtsX-like permease family					-----------------------------------------------------------------------------------------------------------------------------------------------------------------------------------------------------------------------------------------------------------------------------------------QVGIANKIQEYGKIKALGATKKQMKQLIFREGMFLTISSIPVGLLLGFLIAKCGFNWLVEQGNLVSTQTGSMGVQNQQVPLFSLPVILLCIFVSFLTVALALRKPMKIVSRISPIEAT…
12525	GC_00001991	NCGS	NCGS_60_maxbin_res_002_fasta	1294	3	5	2	0	0.667554	0.649086	0.65819	K02004	putative ABC transport system permease protein	PF02687.24	FtsX-like permease family					MKTISRIAYSNDKKNKTRSILIMMSICLTTMLLVIISTVGNGMIRLQKSQAAGSYGSNYGLFVAADALQLKEVNRRAEIDATGTMCTEGIIKGNENGGFVCMDETARKMLPYNKEYELKEGKYPGGTQEIAAGRAFFSEMGYDDVKVGDTVTLDYRAGMQSEYKPEEFVVSGILYDRDEYTIEASYVAFGSQEFYDEHVAENDRQYNIYFTLNDSANVSMNNIEPVIKQIAAACGIEEKNVIVNDLYLQWVLQPSYETIAVCGVLILAIVLFSVVVIYNIFQVGIANKIQEYGKIKALGATKKQMKQLIFREGIFLTFFSIPVGLLFGFLIAKCGFNWLVEQGNLVSTGTGSMGVQNQQVPLFSLPVMLLCIFVSFLTVALALRKPMKIVSRISPIEAT…
12526	GC_00001991	NCGS	NCGS_60_maxbin_res_002_fasta	2613	3	5	2	0	0.667554	0.649086	0.65819	K02004	putative ABC transport system permease protein	PF02687.24	FtsX-like permease family					MKTISRIAYSNDKRNRTRSILIMMAICLTTMLLVIISTVGNGMIRLQKSQAASSYGSNYGLFIAADGTQLKEVERRAEISDIGIMCTEGILKGNENGGFVSADETVRKMLPYNQEYVLKEGTYPEKVQEIAAGRAFFDAVGYHDVKVGDTVTLEYRSGMQSEYAPVEFTVSGILYDRDEYTIEASYVVFGSQDFYNERVEEGDRQYNIYFTLSDSANVSMNNVAPVIKEIADSCGIDQKNVIINDLYLQWVLQPSYEMIVVCGTLILGIVLFSVVVIYNIFQVGIAQKVQEYGKIKALGATRKQMKQLIFREGILLAVPSIPLGLLFGFLIAKVGFNWLVEQGNLVLS-----GIKNHQVPLFSLTIMLICICVSFLTVVLALRKPMKIVSRISPIEAT…
12537	GC_00001994	NCGS	NCGS_10_maxbin_res_007_fasta	1061	2	5	3	0	0.682507	0.674118	0.678286									-HLEFRLATGNAGTGMYQRGTFEHGCEFVPVARRKQHYTEIPSAPCRHYVASALDGQYCYSAKATGKTVYKQAKDAF--------
12538	GC_00001994	NCGS	NCGS_10_maxbin_res_007_fasta	2283	2	5	3	0	0.682507	0.674118	0.678286									GHLEFRLATGNAGTGMYQRGTFEHGCEFVPVAR----------------------------------------------------
12539	GC_00001994	NCGS	NCGS_10_maxbin_res_007_fasta	2558	2	5	3	0	0.682507	0.674118	0.678286									#NAME?
12540	GC_00001994	NCGS	NCGS_60_maxbin_res_002_fasta	2437	2	5	3	0	0.682507	0.674118	0.678286									---------------MYQRGTFEHGREFVPVARRKYNYAEIPCAPCRRYAASVLDGPCSYSVKATGKTVYQHEKHAF--------
12541	GC_00001994	NCGS	NCGS_60_maxbin_res_002_fasta	38	2	5	3	0	0.682507	0.674118	0.678286									---------------MYQRGTFEHGREFVPVARRKYNYAEIPCAPCRLYAASVLDGQCSYSVKATGKTVYMQEKHTF--------
12542	GC_00001995	NCGS	NCGS_10_maxbin_res_007_fasta	102	3	5	3	0	0.818825	0.672841	0.73869	K14059	integrase	PF00589.25	Phage integrase family					-------------------------------------------RNFRQQQRKDLDINFENFVEIYFADVENRLRESTIKNKRYVFDLKVTPYFKKKKMCEIKTSDIRAWQNELIK--QGYAPTYLKSINNQLAALFNYAVRYYDLKDNPCRKAGSIGKSKADDMEFWTKQEFKQFLPSMEKKPEAKMAFMLLYWTGMRIGELLALTYEDIDLEKRIISISKSYQRLDGKDVITPPKTPKSNRKITIPPFLAEELKEYCSHLYGIMPNERMFRFTKSYMEHEIVRGIKETGVKRIRLHDLRHSHASLLVELGFQPLAIADRLGHEKIETTLNTYSHLYPNKQAELADRLELENEEDEL------------------------------------------…
12543	GC_00001995	NCGS	NCGS_154_maxbin_res_003_fasta	1631	3	5	3	0	0.818825	0.672841	0.73869	K14059	integrase	PF14659.9	Phage integrase, N-terminal SAM-like domain					MPATRDGKT--WRSQFYYEDWQGVRHKKNKRGFKTKAEAEEWERNFRQQQRKDLDINFENFVEIYFADVENRLRESTIKNKRYVFDLKVTPYFKKKKMCEIKTSDIRAWQNELIK--QGYAPTYLKSINNQLAALFNYAVRYYDLKDNPCRKAGSIGKSKADDMEFWTKQEFKQFLPSMDKKPEARMAFMLLYWTGMRIGELLALTYADIDLEKRIISISKSYQRLDGKDVITPPKTPKSNRKITIPPFLAEELKEYCS--------------------------------------------------------------------------------------------------------------------------------------------…
12544	GC_00001995	NCGS	NCGS_154_maxbin_res_003_fasta	2384	3	5	3	0	0.818825	0.672841	0.73869	K14059	integrase	PF00589.25	Phage integrase family					-------------------------------------------------------------------------------------------------------------------------------------------------------------------------QEFKQFLPSMDKKPEARMAFMLLYWTGMRIGELLALTYADIDLEKRIISISKSYQRLDGKDVITPPKTPKSNRKITIPPFLAEELKEYCSHLYGIMPNERMFRFTKSYMEHEIVRGIKETGVKRIRIHDLRHSHASLLVELGFQPLAIAERLGHEKIETTLNTYSHLYPNKQAELADRLEQENEEDEL------------------------------------------…
12545	GC_00001995	NCGS	NCGS_154_maxbin_res_003_fasta	1191	3	5	3	0	0.818825	0.672841	0.73869	K14059	integrase	PF00589.25	Phage integrase family					MPAYKDEKTGKWFAKFYYTNWQGIKKQKWKRGFATKKEALGFERDFLEKQSANPDMTFQNLYEIYMEDMAARLKQSTLLTKKAVLQTHILPFFGSKPINEIKASDVRRWQAKLMSSPNNYSQTYLKKINTELNSIINYAKRFYDLNTNPCGKAGTIGKAKAEEMDYWTYDEYIAFREGVKDKPLSYICFEVLYWTGMREGELLALSLADIDFDNKTISINRTYQRIEGKDVFTSPKTRKSKRKIPIPDFLCQELSDYIQSRYMLDADERLFPVTKSYLSHEMIRGCKNTGVKKIRIHDIRHSHASLLINQGCDALMLADRLGHEKVSTTLNTYSHLFPHKQQELVHSLESLQATDSPTPEPPSDNPLLEAAGITCEVPQTQDSGSDVTIRPQFGPALVP…
12546	GC_00001995	NCGS	NCGS_60_maxbin_res_002_fasta	70	3	5	3	0	0.818825	0.672841	0.73869	K14059	integrase	PF00589.25	Phage integrase family					MPATRDGKT--WRSQFYYEDWQGVRHKKNKRGFKTKAEAEEWERNFRQQQRKDLDINFENFVEIYFADVENRLRESTIKNKRYVFDLKVTSYFKKKKMCEIKTSDIRAWQNELIK--QGYAPTYLKSINNQLAALFNYAVRYYDLKDNPCRKAGSIGKSKADDMEFWTKQEFKQFLPSMDKKPEARMAFMLLYWTGMRIGELLALTYADIDLEKRIISISKSYQRLDGKDVITPPKTPKSNRKITIPPFLAEELKEYCSHLYGIMPNERMFRFTKSYMEHEIVRGIKETGVKRIRIHDLRHSHASLLVELGFQPLAIAERLGHEKIETTLNTYSHLYPNKQAELADRLEQENEEDEL------------------------------------------…
12547	GC_00001996	NCGS	NCGS_10_maxbin_res_007_fasta	481	3	5	2	0	0.706398	0.594397	0.645576									MKIQSNMHINNHNMTSRNIEKKENGSHALVQEDDIQISDSARKLVETARNKVSDFHTMHFSSIDGEIREIPAEYKCENLFKLDLKATSILGEQSAFEGCSENLSEVFEKWLDENASEYLTEDEMKDLKE------------------------------------------------------------KINAMT--------------------------------------------------------------------------------------------------------
12548	GC_00001996	NCGS	NCGS_10_maxbin_res_007_fasta	2512	3	5	2	0	0.706398	0.594397	0.645576									#NAME?
12549	GC_00001996	NCGS	NCGS_154_maxbin_res_003_fasta	264	3	5	2	0	0.706398	0.594397	0.645576									MKVQGNRYINNPEMIKNKVEKQKTVPQNMISEDDVTISDSAKKLAKTARDKVSEFQAMHFSSINGEIKEIPAEYKCENLFQLELKASSISGDRSVFEGHSENQAAVFEKWIDENAAEYLSEDERNTLKEQIGTMVAAVDDLNAREGYRGTSFESVFLLSASEAGLNKINKMYVPEQLQAGFSDMIDEYVHFNESARNSIMERMTPDYMVVGIGSKTEAYKYKSEIISDERAFYTNEKMEMTGLCDKFLNDEIDKDSFYDGLKGYLNHYYENRYELRNQPGSVREKSNDMLDKLQHMFGV
12550	GC_00001996	NCGS	NCGS_60_maxbin_res_002_fasta	1414	3	5	2	0	0.706398	0.594397	0.645576									MKVQGNRYINNPEMIKNKVEKKTTVPQNIISEDDVKISDSAR---------------------------------------------------------------------------------------------------------------------------------------------------KLV-----------------------------------------------------------------------------------------------------------
12551	GC_00001996	NCGS	NCGS_60_maxbin_res_002_fasta	2	3	5	2	0	0.706398	0.594397	0.645576									MKVQGNRYINNPEMIKNKVEKKTTVPQNIISEDDVKISDSAR---------------------------------------------------------------------------------------------------------------------------------------------------KLVE----------------------------------------------------------------------------------------------------------
12617	GC_00002010	NCGS	NCGS_10_maxbin_res_007_fasta	1256	3	5	2	0	0.80432	0.60467	0.69035			PF01381.25	Helix-turn-helix					MDKEKTGEYIRNLRKKKGWTQMQLAEQLHISDKAVSKWERGISFPDIELMEELAQVFQVDVADIIRGEEAGRAEHTVNELVKDTIDIAKREKKRQIRKYRWVLCILFVLFGVLIGYSVENIQKNYILEYHLCMNAVVESKGEVIYVRETDANGKNPGKVYRLAQDDAIPITLPDGSAGSFKDIKEGQHIQIWYLGHRVLWKNAWIPGVEEVEITKEVTKDVWSPSDRVCVRATLQIQDSYSQIVGISNVEICDSLATGVSNMKANTFK
12618	GC_00002010	NCGS	NCGS_154_maxbin_res_003_fasta	495	3	5	2	0	0.80432	0.60467	0.69035									#NAME?
12619	GC_00002010	NCGS	NCGS_154_maxbin_res_003_fasta	496	3	5	2	0	0.80432	0.60467	0.69035									-------------------------------------------------MEELAQVFQVDVADIIRGEEAGRAEHTVNELVKDTIDIAKREKKRQIRKYRWVLCILFVLFGVLIGYSVENIQKNYILEYHLCMNAVVESKGEVIYVRETDANGKNPGKVYRLAQDDAIPVTLPDGSAGSFKDIKEGQHIQIWYLGHRVLW------------------KNAWIP--------------------GVEEVEITKEVKKDV---------
12620	GC_00002010	NCGS	NCGS_60_maxbin_res_002_fasta	2563	3	5	2	0	0.80432	0.60467	0.69035									#NAME?
12621	GC_00002010	NCGS	NCGS_60_maxbin_res_002_fasta	2564	3	5	2	0	0.80432	0.60467	0.69035			PF01381.25	Helix-turn-helix					MDKDKTGEYIRTLRKKKGWTQMQLAEQLHISDKAVSKWERGISFPDIELMEELAQVFQVDVADIIRGEEAGRAEHTVNELVKDTIDIAKREKKRQIRKYRWVLCILFVLFGVLIGYSVENIQKNYILEYHLCMNAVVESKGDVIYVRETDANGKNPGKVYRLAQDDAIPVTLPDGSAGSFKDIKEGQHIQIWYLGHRVLW------------------KNAWIP--------------------GVEEVEITKEVKKDV---------
12702	GC_00002027	NCGS	NCGS_10_maxbin_res_007_fasta	2475	3	5	3	0	0.865608	0.935721	0.8993			PF01475.22	Ferric uptake regulator family					-----------MVLDAVNEMHRHVTADQIYTFVKEKYPSIGRGTVYRNLGILVEEGKVRKVEVPDGSDRFDFTLENHYHVECVKCGEIFDVDMDVISELEKRIKDTHGMKYISHDIFFKGICQECQKKEMKDA--
12703	GC_00002027	NCGS	NCGS_10_maxbin_res_007_fasta	1159	3	5	3	0	0.865608	0.935721	0.8993			PF01475.22	Ferric uptake regulator family					MTSRRNTIQKDLVRNTVYEMRRHVTANEVYESIKEAYPTIGKGTVYRNLDILVEEGALRKVEVPDGPNRFDFTLKNHYHVRCIKCGEIFDVDMDQIPNLLERIHNTHGIEFVDYDISFKGICPKCREKVKEEQHG
12704	GC_00002027	NCGS	NCGS_10_maxbin_res_007_fasta	2509	3	5	3	0	0.865608	0.935721	0.8993			PF01475.22	Ferric uptake regulator family					MTSRRNTIQKDLVRDAVYEMRRHVTANEVYEFIKEAYPTIGKGTVYRNLDILVEEGALRKVEVPDGPNRFDFTLRNHYHVRCVKCGEVSDVDMDEIPDLLERIHNTHGIEFLDYDISFKGICPKCEEKVKEEKYG
12705	GC_00002027	NCGS	NCGS_154_maxbin_res_003_fasta	2444	3	5	3	0	0.865608	0.935721	0.8993			PF01475.22	Ferric uptake regulator family					MINRRNTIQKDLVRNAVYEMKRHVTANEVYEFIKEAYPTIGKGTVYRNLDILVEEGALRKVEVPDGPNRFDFTLKNHYHVRCIKCGEIFDVDMDQIPDLLERIHNTHGIEFVDYDISFKGICPKCREKK------
12706	GC_00002027	NCGS	NCGS_60_maxbin_res_002_fasta	1137	3	5	3	0	0.865608	0.935721	0.8993			PF01475.22	Ferric uptake regulator family					MTSRRNTIQKDLVRNAVYEMRRHVTANEVYEFIKEAYPTIGKGTVYRNLDILVEEGALRKVEVPDGPNRFDFTLKNHYHVRCIKCGEIFDVDMDQIPDLLERIHNTHGIEFVDYDISFKGICPKCREKK------
12712	GC_00002029	NCGS	NCGS_10_maxbin_res_007_fasta	1254	3	5	2	0	0.929839	0.720787	0.812075			PF00561.23	alpha/beta hydrolase fold					MKYLYLHGLGQKPDSWNRVIKETKVSKSSCSLSLSELLERKSATYKELYSAFSSECDKENEEIVLCGLSLGAVLALNYAIDHPDKVKALILIAAQYKMPRKLLKVQNILFHLMPNSAFNKMGFKKADVIKLCGTMAELDFSDSLHKVSCPVLIVCGEKDNANKKTSKELCHYLNNSYFHELMKTGHEANIEAPEELAIVLQRFYDSIS
12713	GC_00002029	NCGS	NCGS_10_maxbin_res_007_fasta	473	3	5	2	0	0.929839	0.720787	0.812075			PF00561.23	alpha/beta hydrolase fold					MKYLYLHGLGQKPDSWDRVIKETKVSENSVNLSLAGMLEGKTATYKELYSAFSSECDKEKEGIALCGLSLGAVLALNYAIDHPDKVKALVLIAAQYKMPKKLLKVQNMLFHLMPNSAFSKMGFPKADVINLCGTMAELDFSDSLHKVSCPVLIVCGEKDAANKKTSKELCHYLNNSYFYELMKTGHEANIEAPEELANMLQRFYDDIR
12714	GC_00002029	NCGS	NCGS_154_maxbin_res_003_fasta	2241	3	5	2	0	0.929839	0.720787	0.812075			PF00561.23	alpha/beta hydrolase fold					MQFEFIR----------------------------------------------------------------AVLALNYAIDHPDKVKALVLIAAQYKMPRKLLKVQNMLFHLMPNSAFNKMGFKKADVINLCGTMAELDFSGSLHKVSCPVLIVCGEKDNANKKISKELCHYLNNSYFHELMKTGHEANIEAPEELAIVLQRFYDSIS
12715	GC_00002029	NCGS	NCGS_154_maxbin_res_003_fasta	2242	3	5	2	0	0.929839	0.720787	0.812075									MKYLYLHGLGQKPDSWNRVIKETKVSKSSCSLSLSEL-------------------------------------------------------------------------------------------------------------------------------------------FWHLIMR-------------------------
12716	GC_00002029	NCGS	NCGS_60_maxbin_res_002_fasta	2567	3	5	2	0	0.929839	0.720787	0.812075			PF00561.23	alpha/beta hydrolase fold					MKYLYLHGLGQKPDSWNRVIKETKVSKSSCSLSLSELLERKSATYKELYSAFSSECDKENEEIVLCGLSLGAVLALNYAIDHPDKVKALVLIAAQYKMPRKLLKVQNMLFHLMPNSAFNKMGFKKADVINLCGTMAELDFSGSLHKVSCPVLIVCGEKDNANKKISKELCHYLNNSYFHELMKTGHEANIEAPEELAIVLQRFYDSIS
12758	GC_00002039	NCGS	NCGS_154_maxbin_res_003_fasta	2232	3	4	2	0	1	1	1			PF12641.10	Flavodoxin domain					MKNKKYSIVYSSLTGNTKVLADAIHEALPQDECE
12759	GC_00002039	NCGS	NCGS_21_maxbin_res_002_fasta	445	3	4	2	0	1	1	1			PF12641.10	Flavodoxin domain					MKNKKYSIVYSSLTGNTKVLADAIHEALPQDECE
12760	GC_00002039	NCGS	NCGS_21_maxbin_res_002_fasta	659	3	4	2	0	1	1	1			PF12641.10	Flavodoxin domain					MKNKKYSIVYSSLTGNTKVLADAIHEALPQDECE
12761	GC_00002039	NCGS	NCGS_60_maxbin_res_002_fasta	2396	3	4	2	0	1	1	1			PF12641.10	Flavodoxin domain					MKNKKYSIVYSSLTGNTKVLADAIHEALPQDECE
12886	GC_00002071	NCGS	NCGS_154_maxbin_res_003_fasta	2227	2	4	3	0	0.862179	0.794729	0.827082									#NAME?
12887	GC_00002071	NCGS	NCGS_154_maxbin_res_003_fasta	1672	2	4	3	0	0.862179	0.794729	0.827082									#NAME?
12888	GC_00002071	NCGS	NCGS_154_maxbin_res_003_fasta	401	2	4	3	0	0.862179	0.794729	0.827082									MHHDSDWNYVNRADQNRVPNLSRARFDYKRKDEDDMAKSTKTYEERIRTLEKKEQESIEATKKLIAQRKELEKRKKAEESKKRTHRLCQVGGAVESVLGAPIEEEDIPKLIGFLKKQEANGKFFSKAMQKETNTDMEEV
12889	GC_00002071	NCGS	NCGS_21_maxbin_res_002_fasta	641	2	4	3	0	0.862179	0.794729	0.827082									#NAME?
12906	GC_00002076	NCGS	NCGS_10_maxbin_res_007_fasta	2948	2	4	3	0	0.990408	0.676281	0.803742									MNRKTLFCFLTALIMIFVLAGCSGKNSGGNIDNVQIPDWKPSEIYSDSDIEAAFQTVKDYFGNEFDGCTLTKLSYPGDTYADEFDEWAEQYDADEAIVILSSFDVDSSGGDGSLNPDSTYDDWKWILIRNDSGNWEHVDHGY
12907	GC_00002076	NCGS	NCGS_60_maxbin_res_002_fasta	2590	2	4	3	0	0.990408	0.676281	0.803742									MNRKTLFCFLTALIMIFVLAGCSGKNSGGNIDNVQIPDWKPSEIYSDSDIEAAFQTVKDYFGNEFDGCTLTKLSYPGDTYADEFDEWAEQYDADEAIVILSSFDVDSSGGDGSLNPDSTYDDWKWILIRNDSGNWEHVDHGY
12908	GC_00002076	NCGS	NCGS_60_maxbin_res_002_fasta	1725	2	4	3	0	0.990408	0.676281	0.803742									MNRKTLFCFLTALIMIFVLAGCSGKNSGGNIDNVQIPDWKPSEIYSDSDIEAAFQ---------------------------------------------------------------------------------------
12909	GC_00002076	NCGS	NCGS_60_maxbin_res_002_fasta	39	2	4	3	0	0.990408	0.676281	0.803742									MNRKTIFCFLTALIMIFVLAGCGGKNSGGNIDNVQIPDWKPSEIYSDSDIEAAFQ---------------------------------------------------------------------------------------
12910	GC_00002077	NCGS	NCGS_10_maxbin_res_007_fasta	533	3	4	2	0	0.881288	0.676836	0.765648			PF13481.9	AAA domain					MNEQQNVELKLIHMEDVVSKEVEWLWYPYIPYGKITIIEGEPGEGKTTLVLMLAAALGRGLPLPCDDDKAYEPIHIIYQTAEDGIDDTVKPRLEKAGADCSIIRVIDETEKELCMTDDRLEKAIVETGARLIILDPIQAYIGAKVDMHRANEIRPVLKHLGMIAEKYNCAVILIGHMNKAVGSKSTYRGLGSIDIQGTARSVLLVARLRDKPNIRIMAHDKSSLAPAGDAIGFEMTEDRGMICIGPYDITIDELLMGNEGRGKKKLDIAENFIKDFFGLSKEIASNDILQEAAKRGIKRNTLLSAKKKLGITSSKAKTEDGTSY----------
12911	GC_00002077	NCGS	NCGS_154_maxbin_res_003_fasta	1299	3	4	2	0	0.881288	0.676836	0.765648									MNEQQKVELKLIHMEDAISKEVEWLWYPYIPYGKIT--------------------------------------------------------------------------------------------------------------------------------------------------------------------------------------------------------------------------------------------------------------NSRRRSRRR------KNNSGIKVSGSP-----------------
12912	GC_00002077	NCGS	NCGS_154_maxbin_res_003_fasta	1300	3	4	2	0	0.881288	0.676836	0.765648			PF13481.9	AAA domain					------------------------------------------------------------MPLSCNDDREREPIHIIYQTAEDRIDDTIKPRLEKAGADCSMIRVIDETEKELSMTDDRLEQAIVETGARMVILDPIQAYIGAKVDMYRANEIRPVLKHLGMIAEKYNCAIVFIGHMNKAAGSKSTYRGLGSIDIQATARSVLLVARLRDKPNIRIMAHDKSSLAPTGDAIGFEMTEDSGMVCIGPYDISIDELLSGNEGRGKKKLDIAENFIKEYFGSSKEIISNDILQEAVRRGIKRNTLLSAKKKLGITSGKAKAEDGTSYWTWLLPQ---
12913	GC_00002077	NCGS	NCGS_60_maxbin_res_002_fasta	1482	3	4	2	0	0.881288	0.676836	0.765648			PF13481.9	AAA domain					MIEKQNVELKLIHMEDVVSKEVEWLWYPYIPYGKITIIEGDPGEGKTTLVLKLAAALSRGLPLPCDDDKEYEPIHIIYQTAEDGIEDTIKPRLEKAGADCSMIRVIDETVKELSMTDDRLEQAIIETKARLIILDPIQAYIGATVDMHRANEIRPVLKHLGIIAEKHNCAIILIGHMNKASGSKSTYRGLGSIDIQATARSVLLVARLRDKPNIRIMAHDKSSLAPARDAIGFEMTEDNGMVCIGPYDITIDELLSGNEGRGKKKLDIAESFIKEYFGAAKEIISNDILQEAARRGIKRNTLLSAKKKLGISSGKGKTDDGISYWTWIMPKERV
12914	GC_00002078	NCGS	NCGS_154_maxbin_res_003_fasta	1607	3	4	2	0	0.836048	0.597305	0.696794									MAKRSIFRSVAVVLALGMCMTGLAGCGSEKRADGKTEIEVVSYKPEAVKAFEKIEKRFNETHDDIHLTISSPNEAMTILKTRFIREDYPDIIAIGGDINYSNFLDA-----------------------------------------------------------------------------------------------------------------------------------------------------------------------------------------------------------------------------------------------------------------------------------------------------…
12915	GC_00002078	NCGS	NCGS_154_maxbin_res_003_fasta	2388	3	4	2	0	0.836048	0.597305	0.696794			PF01547.28	Bacterial extracellular solute-binding protein					---------------------------------------LLDYAEKNPYAYG---------YNDACTAFSRGEAAMYPIGSYAI----PQIKSVNPDMNIGSF------------------------------------------------------------------------------------------------------------------------------------------------------------------------------------------TFPANDEESDNVLNSGIDLQFSVMKSCKNKEAAYEVLKYLYDDETIQIYLDDQGGIACKDGDFAIPETLEDMRPYIENNRMADYQDHHYPSEMSVDAMIQTFLLDTSDNA…
12916	GC_00002078	NCGS	NCGS_21_maxbin_res_002_fasta	733	3	4	2	0	0.836048	0.597305	0.696794									MAKRSIFRSVAVVLALGMCMTGLAGCGSEKRADGKTEIEVVSYKPEAVKAFEKIEKRFNETHDDIHLTISSPNEAMTILKTRFIREDYPDIIAIGGDINYSNFLDA-----------------------------------------------------------------------------------------------------------------------------------------------------------------------------------------------------------------------------------------------------------------------------------------------------…
12917	GC_00002078	NCGS	NCGS_60_maxbin_res_002_fasta	1382	3	4	2	0	0.836048	0.597305	0.696794	K10117	raffinose/stachyose/melibiose transport system substrate-binding protein	PF01547.28	Bacterial extracellular solute-binding protein					MAKRSIFRSVAAVLAFGMCMTGLAGCGSEKRADGKTEIEVVSYKPEAVKAFEKIEKRFNETHDDIHLTISSPNEAMTILKTRFIREDYPDIIAIGGDINYSNFLDADLFDDISDLDEVQTVKQAYLDMDKELEFIPKDGTYALPYVANAAGILYNKDMFEENGWKVPTTWQEFTTLCDEIEQSGTLPLYLGFKDTWTCLAPWNALAVGLTDSDTCNQVNMGNTTFSDTYGPVAEKMRALLDYAEKNPYAYGYNDACTAFARGEAAMYPIGSYAIPQIKSVNPDMNIGSFTFPANDNESDNVLNSGIDLQFSVMKSCKNKEAAYEVLKYLYDDETIQIYLDDQGGIACKDGDFAIPETLEDMRPYIENNRMADYQDHHYPSEMSVDAMIQTFLLDTSDNA…
12930	GC_00002082	NCGS	NCGS_10_maxbin_res_007_fasta	1907	3	4	2	0	0.819338	0.632733	0.714046									MK--------------------------------------------------------------------------------------------------------------------------------ECERIIATIEHFYGHMEIECCDRLGLCSVEYKEDLECRREEIEEFC-NSID-
12931	GC_00002082	NCGS	NCGS_10_maxbin_res_007_fasta	1909	3	4	2	0	0.819338	0.632733	0.714046									MKVLIMNCSPVRNGATAEI-----------------------------------------------------------------------------------------------------------------------------------VNIVTAC-------LE-KKHDVKNICIDDYDI
12932	GC_00002082	NCGS	NCGS_154_maxbin_res_003_fasta	2239	3	4	2	0	0.819338	0.632733	0.714046			PF03358.18	NADPH-dependent FMN reductase					MKILVINCSPVRNGATAEIVDLVKEYVEEDNIVKTVCIDDFEIKMCKGCRKCHETAECFQKDDVVKLMEIYDWADKIVSVSPSYWADIPGQFKVFIDRCTPWCNTHEPHASLQSGKMGYTIALRTGPSMPECERIISSIEHFYGHLEIEACGKLGLCGIEYKENLANRQDEIKKFC-EIIKK
12933	GC_00002082	NCGS	NCGS_60_maxbin_res_002_fasta	2565	3	4	2	0	0.819338	0.632733	0.714046			PF03358.18	NADPH-dependent FMN reductase					MKILVINCSPVRNGATAEIVDLVKEYVEEDNIVKTVCIDDFEIKMCKGCRKCHETAECFQKDDVVKLMEIYDWADKIVSVSPSYWADIPGQFKVFIDRCTPWCNTHEPHASLQSGKMGYTIALRTGPSMPECERIISSIEHFYGHLEIEACGKLGLCGIEYKENLANRQDEIKKFC-EIIKK
13006	GC_00002101	NCGS	NCGS_10_maxbin_res_007_fasta	2560	3	4	2	0	0.975155	0.718387	0.827306									#NAME?
13007	GC_00002101	NCGS	NCGS_10_maxbin_res_007_fasta	103	3	4	2	0	0.975155	0.718387	0.827306									MSGVHKHPTISFRVSDREREMIEAKILASGMQKKDYFVRSCIYNRICVVGKK-----------------------------------------------------------------------------
13008	GC_00002101	NCGS	NCGS_154_maxbin_res_003_fasta	2385	3	4	2	0	0.975155	0.718387	0.827306									MSGVHKHPTISFRVSDREREMIEAKILASGMQKKDYFVRSCIYNRICVVGKKEVIYKLVEELQNMQTNISVLVKQLEQKEVTLTADGLADMRNDCMDILQAIIAMLDGAKYLWQGVQIDKEKSPDSGNC
13009	GC_00002101	NCGS	NCGS_60_maxbin_res_002_fasta	69	3	4	2	0	0.975155	0.718387	0.827306									MSGVHKHPTISFRVSDREREMIEAKILASGMQKKDYFVRSCIYNRICVVGKKEVIYKLVEELQNMQTNISVLVKQLEQKEVTLTADGLADMRNDCMDILQAIIAMLDGAKYLWQGVQIDKEKSPDSGNC
13018	GC_00002104	NCGS	NCGS_10_maxbin_res_007_fasta	2619	3	4	2	0	0.863295	0.815281	0.838601			PF08843.14	Nucleotidyl transferase AbiEii toxin, Type IV TA system					MLLKENFSEEYIRSLQKDSKRDPVLLERTVYAFGLLEALARVRMPFIFKGGTCLMMLMDKPRRLSTDIDIIVEPGTDLDDYLEKASAIFPFQMVEEQKRVGKNNIEKRHFKFTYDSPINNKQFYILLDVLFENNHYAEVETKEIRNDLLLTEEEYLTVKIPSADCILADKLTAFAPHTTGVELNKGKDMEVMKQLYDVCSLIEVFKECDVVKRTYEPIALAEIAYRGINATPTDCLWDSFESALCIASRGKVGAEEYPIYVKGIRDLRGHIYAENYSPEIAAGRATMVMYMVMCLLTDTEFEKVRDFREYANHKLVHEKLLTLRYLKKANPEAYAYVVKTDEIMK
13019	GC_00002104	NCGS	NCGS_10_maxbin_res_007_fasta	1195	3	4	2	0	0.863295	0.815281	0.838601			PF08843.14	Nucleotidyl transferase AbiEii toxin, Type IV TA system					MITRENYSIEHIMKLHESRKRDPNLIERVLFAFGLLEALRRVELPFIFKGGTSLLLLLDKPMRLSTDIDIIVEPGTEVDVYLEKAAKIFPVKAYEEQIRKGKNNIEKRHFKFQFESPRTKEPVEIILDILFESSKYANIIDKNIDCELLLTEPEYLQVKVPDVNSILADKLTAFAPHTTGVLIDTRKDLEIMKQMFDVYSLIGVFDDFNAVYETYYKIVEDEIAYRGIDVTAKDALMDSYHASICIASRGIYCAED-----------------------------------------------------------------------------------------
13020	GC_00002104	NCGS	NCGS_154_maxbin_res_003_fasta	996	3	4	2	0	0.863295	0.815281	0.838601			PF08843.14	Nucleotidyl transferase AbiEii toxin, Type IV TA system					------------------------------------------------------MMLMDKPRRLSTDIDIIVEPGTDLDDYLEKASAIFPFQMVEEQKRVGKNNIEKRHFKFTYDSPINNKQFYILLDVLFENNHYAEVETKEIRNDLLLTEEEYLTVKIPSADCILADKLTAFAPHTTGVELNKGKDMEVMKQLYDVCSLIEVFKECDVVKRTYEPIALAEIAYRGINATPTDCLWDSFESALCIASRGKVGAEEYPIYVKGIRDLRGHIYAENYSPEIAAGRATMVMYMVMCLLTDTEFEKVRDFREYANHKLVHEKLLTLRYLKKANPEAYAYVVKTDEIMK
13021	GC_00002104	NCGS	NCGS_60_maxbin_res_002_fasta	1194	3	4	2	0	0.863295	0.815281	0.838601			PF08843.14	Nucleotidyl transferase AbiEii toxin, Type IV TA system					MLLKENFSEEYIRSLQKDSKRDPVLLERTVYAFGLLEALARVRMPFIFKGGTCLMMLMDKPRRLSTDIDIIVEPGTDLDDYLEKASAIFPFQMVEEQKRVGKNNIEKRHFKFTYDSPINNKQFYILLDVLFENNHYAEVETKEIRNDLLLTEEEYLTVKIPSADCILADKLTAFAPHTTGVELNKGKDMEVMKQLYDVCSLIEVFKECDVVKRTYEPIALAEIAYRGINATPTDCLWDSFESALCIASRGKVGAEEYPIYVKGIRDLRGHIYAENYSPEIAAGRATMVMYMVMCLLTDTEFEKVRDFREYANHKLVHEKLLTLRYLKKANPEAYAYVVKTDEIMK
13058	GC_00002114	NCGS	NCGS_10_maxbin_res_007_fasta	2173	2	4	2	0	0.720276	0.640299	0.677937									MKKQFM-----------------------------------------------------------------------------------------------------------------------------------EKHFWKTAACLGLMAVTLAGSNKITAEAHTAHITGEL------------------------------------------------------------------------------------------------------KTEN-----------------------------------------------------------------------------------------------------------------------…
13059	GC_00002114	NCGS	NCGS_10_maxbin_res_007_fasta	2170	2	4	2	0	0.720276	0.640299	0.677937									MKRKLVTFLTMTAMVTLFTTGINETAYAQTMDEETVVSQNYASGTVYIYTAADLVNHADTSMGDNYVLMNDIDISAYIGNIAGMQLQGTFNGNGHIIYGINGDKSLFSYNLGRISNLTVVGNLQVNSASFIDIGGIAATNTGTIEDCVSQVNITSGGSSNIRVGGVAATNVGDIYRCKNEGYISGNISEVGGIIGLNGGTNVVDCENTGAISFTTSNCHVYAGGIIGDETRFSGNTQFSIENCKNSGDISGDAGNGAATIGGVIGEATRKGDNSTSSIKNCTNAGNISGTGSLGGVIGNINRGNSYMQNGVEIPSGGDNIVVEGCGNSGNITAKKS--GSSS-VGGVFGGAVISKTGTIYVKGCGNSGSIYSENGRSDVNIDVLGGIGGAMNNFGTEDG…
13060	GC_00002114	NCGS	NCGS_60_maxbin_res_002_fasta	1041	2	4	2	0	0.720276	0.640299	0.677937									------------------------------------------------------------------------------------------------------------------------------------------------------------------------------------------------------------------------------------------------------------------------------------MVRN-----------------------------------------------------------------------------------------------------------------------…
13061	GC_00002114	NCGS	NCGS_60_maxbin_res_002_fasta	1034	2	4	2	0	0.720276	0.640299	0.677937									MKRKIALFLVTALTISAVTTGEGQTVLAQDVDGETFTAESYQDASVAIYTATDLAAYSGGEMRENYVLMNDIDLSAYAGGVSGINVFGSFNGNGHIIYGVQGENALFRNNFGRISNLTVEGNMQINSSEFRNAAGIAEYNSGVIEDCISRVNMNSYG-VNIRMAGITAYNDGDIYRCKNEGNLSGKASELAGIAALNGGTNIVGCENSGAISFQTSGCHAYAGGIVGNEYRASSGSQFTIEDCKNTGDIYGDVENGAATIGGVIGETTRKGDNSNSTIKNCTNAGNLYGTGEIGGVIGAVNHGHTYTLNGEEIVSNGDNFLVEGCGNSGTITVKKGVDGTSSWAGGVFGKVNIAKNGTVYIKDCGNSGSIYSENGKSDRNVDVLGGIGASLENVGCADG…
13102	GC_00002125	NCGS	NCGS_10_maxbin_res_007_fasta	1782	3	4	2	0	0.74917	0.638647	0.689508									MKLACDQYHIDSERNPTGGIVGRTPNNERRYVNMAVTGIGTYASYTNSYGNTQNAGNKTGRTYKNAHEYKNYLTQKYECLRSRDYSVNINSSLLSKAMGDEKTKQWLEYNLSLIPESIEKLKAAQSARGCKVLSVTDTING---YDSITEEVLVTDEVDPGTEKARKELEERLEKRKAEKKETEERLEKQRAEKQEQE--------------------------------------------
13103	GC_00002125	NCGS	NCGS_154_maxbin_res_003_fasta	2395	3	4	2	0	0.74917	0.638647	0.689508			PF19498.2	Protein of unknown function (DUF6033)					MKLACDQYYIDSERNPTGGIVGRTPNNERRYVNMAVTGIGTYASYTNSYGNTQNAGNKTGRTYKNAHEYKNYLTQKYDCLRSRDYSVNINSSLLSEAMGDEKTKQWLEYNLSLIPKTIEQSRAYVAARGAKILSYSITING---YDSMSSVMCTQDEVDPGTEKARKELEERLEKRKAEKKETEERLEKQR---------------------------------------------------
13104	GC_00002125	NCGS	NCGS_154_maxbin_res_003_fasta	2059	3	4	2	0	0.74917	0.638647	0.689508									---------------------------------------------------------EKRKAEKKETEER-----------------------LEKQRAEKQEQEERQYNLKIDGKDVDDLTGKMVELVGTSIPIGVTESGVSTFDVLA---------------------------------------------------------------------------------------------
13105	GC_00002125	NCGS	NCGS_60_maxbin_res_002_fasta	761	3	4	2	0	0.74917	0.638647	0.689508			PF19498.2	Protein of unknown function (DUF6033)					#NAME?
13106	GC_00002126	NCGS	NCGS_10_maxbin_res_007_fasta	1261	2	4	3	0	0.766582	0.577355	0.658647	K20487	two-component system, OmpR family, lantibiotic biosynthesis sensor histidine kinase NisK/SpaK [EC:2.7.13.3]	PF00512.28	His Kinase A (phospho-acceptor) domain					----------------------------------------------------------------------EMIPALCDYVIFSENGEKIGGDLSEQYEQIAWNVAKYGNASGKYFYKVIARENEYVVLQYRLIPQYHSAFLREHFIGPQNVMIIMSVIGAVAIIIIPSIRFGKRIKKQMQPVLDAIGQIKDQNLEYETSCSGIKEFDDCLSAIDDMRNALRESLEKQWKTEQEKNRQMSALAHDIKTPLTIVRGNAELLSETELTPEQKNNVTYVLNGTTQIQSYVKQLIDVTKSWNCSDVTYTTVRLEDFFTDIKEQALGLAEICHQKINWKAQQSDKKVTIAYDPMFRAVMNVIQNAVEHTKEKEIIYIGAKEQDGQLTFIVEDSGSGFTKEALLHG…
13107	GC_00002126	NCGS	NCGS_60_maxbin_res_002_fasta	1472	2	4	3	0	0.766582	0.577355	0.658647			PF02518.29	Histidine kinase-, DNA gyrase B-, and HSP90-like ATPase					---------------------------------------------------------------------------RLTFIV-----EDSGSGFTKE-------ALLHG--TEQFFMDDTSRNGE---AHYGM-GLFFAKTVAEKYGGGIKLSNSENTGGARVEIFFLSSQETS----------------------------------------------------------------------------------------------------------------------------------------------------------------------------------------------------------------------------------…
13108	GC_00002126	NCGS	NCGS_60_maxbin_res_002_fasta	224	2	4	3	0	0.766582	0.577355	0.658647	K20487	two-component system, OmpR family, lantibiotic biosynthesis sensor histidine kinase NisK/SpaK [EC:2.7.13.3]	PF00512.28	His Kinase A (phospho-acceptor) domain					-----------------------------------------------------------------------MIPALCDYVIFSENGEKIGGDLSEQYEQIAWNVAKHGNASGKYFYKVIARENEYVVLQYRLTPQYHSAFLREHFIGPQNVMSIMSVIGAIAIIIIPSIRFGKRIKKQMQPVLDAIGQIKDQNLEYETSCSGIKEFDDCLSAIDDMRDALRESLEKQWKTEQEKKQQMSALAHDIKTPLTIVRGNAELLSETELTTEQKNNITYVLNGTTQIQSYVKQLIDVTKSWNCSDVTYTTVRLEDFFADIKEQAFGLAEIYHQKIDWKAGQSDKKVTIAYDPMFRAVMNVIQNAVEHTKENGIIYIDAKEQDGRLTFIVEDSGSGFTKEALLHG…
13109	GC_00002126	NCGS	NCGS_60_maxbin_res_002_fasta	1240	2	4	3	0	0.766582	0.577355	0.658647									MGRVKRSNALSWIFMRYVLVMLGSLVGLVIVAWLLLSLLISVGCIYPANYAEQKINEAYDTILRADKVTAEMIPALCDYVIFSENGEKIGGDLSEQYEQIAWNVAKHGNASGKYFYKVIARENEYVVLQYRLTPQYHSAFLREHFIGPQNVMSIMSVIGAVAIIIIPSIRFGK----------------------------------------------------------------------------------------------------------------------------------------------------------------------------------------------------------------------------------…
13122	GC_00002130	NCGS	NCGS_10_maxbin_res_007_fasta	2938	3	4	2	0	0.923336	0.680343	0.78343	K07706	two-component system, LytTR family, sensor histidine kinase AgrC [EC:2.7.13.3]	PF14501.9	GHKL domain					MSLVEKCWMVTSKISVIALLMITGIYFGKFVCPYIKKKKGAVAVSIVYITIMLVLYMIPPQIDNFSAYLIGVIAAFLVMYAEDRRNIYQKIFLAITFFSIRWLTVAMAARLDDLVTKALVFRNMSAEKVWLQYGLYVGTRVLDIVLCIAFIAVAIGLINKAYIYKKDEMSVKEMVMLIIPSLVGVTGYGILQYYLMIYERDTGKNLIDTYGFYGALSFLHYLISIVAILVVIVMFQNWKEMQEEQRGQELVLNQISDMKKHIEEVEKLYRDIRSMRHDMGNHIQTLEHLVAHNNMDDATEYLEHLKNEWDEVSPEIKTGSPVIDVILMEKLREAKERQIRFLSDFHYPQNTKLNAFDLSVIMNNALNNCMENVSGDDPYISISSFRKNSIFMITIKNSF…
13123	GC_00002130	NCGS	NCGS_10_maxbin_res_007_fasta	2674	3	4	2	0	0.923336	0.680343	0.78343			PF14501.9	GHKL domain					-------------------------NFGDSDLPETTKSGREHGMGLNNIRRVARMYM------------------------------------------------------------------------------------------------------------------------------------------------------------GDISL-------------------------EQGNEEVILSIMMQVE--------------------------------------------------------------------------------------------------------------------------------------------…
13124	GC_00002130	NCGS	NCGS_154_maxbin_res_003_fasta	260	3	4	2	0	0.923336	0.680343	0.78343	K07706	two-component system, LytTR family, sensor histidine kinase AgrC [EC:2.7.13.3]	PF14501.9	GHKL domain					MSLVEKCWMVTSKISVIALLMITGIYFGKFVCPYIKKKKGAVAVSIVYITIMLVLYMIPPQIDNFSAYLIGVIAAFLVMYAEDRRNIYQKIFLAITFFSIRWLTVAMAARLDDLVTKALVFRNMSAEKVWLQYGLYVGTRVLDIVLCIAFIAVAIGLINKAYIYKKDEMSVKEMVMLIIPSLVGVTGYGILQYYLMIYERDTGKNLIDTYGFYGALSFLHYLISIVAILVVIVMFQNWKEMQEEQRGQELVLNQISDMKKHIEEVEKLYRDIRSMRHDMGNHIQTLEHLVAHNNMDDATEYLEHLKNEWDEVSPEIKTGSPVIDVILMEKLREAKERQIRFLSDFHYPQNTKLNAFDLSVIMNNALNNCMENVSGDDPYISISSFRKNSIFMITIKNSF…
13125	GC_00002130	NCGS	NCGS_60_maxbin_res_002_fasta	2489	3	4	2	0	0.923336	0.680343	0.78343	K07706	two-component system, LytTR family, sensor histidine kinase AgrC [EC:2.7.13.3]	PF14689.9	Sensor_kinase_SpoOB-type, alpha-helical domain					MSLVEKCWMVTSKISVIALLMITGIYFGKFVCPYIKKKKGAVAVSIVYITIMLVLYMIPPQIDNFSAYLIGVIAAFLVMYVEDRRNIYQKIFLAITFFSIRWLTVAMAARLDDLVTKALVFRNMSAEKVWLQYGLYVGTRVLDIVLCIAFIAVAIGLINKAYIYKKDEMSVKEMVMLIIPSLVGVTGYGILQYYLMIYERDTGKNLIDTYGFYGALSFLHYLISIVAILVVIVMFQNWKEMQEEQRGQELVLNQISDMKKHIEEVEKLYRDIRSMRHDMGNHIQTLEHLVAHNNMDDAAEYLEHLKNEWDEVSPEIKTGSPVIDVILMEKLREAKERQIRFLSDFHY----------------------------------------------------…
13126	GC_00002131	NCGS	NCGS_10_maxbin_res_007_fasta	479	3	4	2	0	0.938776	0.674582	0.785047			PF00857.23	Isochorismatase family					MVDIGGYIKNVMKKNLINKFAPFHAYEGTEDIDFAKKLHIVSDNIFIKYKGNAFTNSGLDILLKKHNIEYVEVVGVDGGACVALTALGAIKNGYKVIVNEAAIGTI-----DSYAT----------
13127	GC_00002131	NCGS	NCGS_154_maxbin_res_003_fasta	1632	3	4	2	0	0.938776	0.674582	0.785047			PF00857.23	Isochorismatase family					#NAME?
13128	GC_00002131	NCGS	NCGS_154_maxbin_res_003_fasta	626	3	4	2	0	0.938776	0.674582	0.785047									#NAME?
13129	GC_00002131	NCGS	NCGS_60_maxbin_res_002_fasta	1342	3	4	2	0	0.938776	0.674582	0.785047			PF00857.23	Isochorismatase family					#NAME?
13130	GC_00002132	NCGS	NCGS_10_maxbin_res_007_fasta	1878	2	4	3	0	0.770396	0.610657	0.681289	K00537	arsenate reductase (glutaredoxin) [EC:1.20.4.1]	PF03960.18	ArsC family					MEFICYPKCSTCQKAKKWLDENKIEYTERHIVEANPSENELRTWYERSGLPLKKFFNTSGMLYKEMKLKDKLPTMSEDEQIKLLATNGMLVKRPLVVDEDKVLVGFKEAEWKEKLI
13131	GC_00002132	NCGS	NCGS_60_maxbin_res_002_fasta	2155	2	4	3	0	0.770396	0.610657	0.681289	K00537	arsenate reductase (glutaredoxin) [EC:1.20.4.1]	PF03960.18	ArsC family					MLFIEYPKCSTCQKAKKWLDEHEITYTDRHIVEQNPSYEELKEWHEKSGLPLKKFFNTSGLLYKEMKLKDRLPEMSGDEQLKLLATNGMLVKRPLIVDGSTVITGFKEKEWSEHFL
13132	GC_00002132	NCGS	NCGS_60_maxbin_res_002_fasta	1112	2	4	3	0	0.770396	0.610657	0.681289			PF00462.27	Glutaredoxin					MLFLCYPKCSTCQKARKWLDEHGIKYTERHIAEKNPTYDELKV-------------------------------------------------------------------------
13133	GC_00002132	NCGS	NCGS_60_maxbin_res_002_fasta	1111	2	4	3	0	0.770396	0.610657	0.681289			PF03960.18	ArsC family					#NAME?
13158	GC_00002139	NCGS	NCGS_10_maxbin_res_007_fasta	1210	3	4	2	0	0.774306	0.633858	0.697078	K03497	ParB family transcriptional regulator, chromosome partitioning protein	PF02195.21	ParB/Sulfiredoxin domain					MEEKKELQNQDERVVEIELERLRGFVNHPFKVQADSQMIELQESIKKYGILNPLIVRPRQDGTYEIISGHRRKFAAEKIGYRKVPVIIRVLKDDEAVVSMVDSNLQREMISPSEKAFAYKMKYEAIK--------------------------------------------------------------------------------------------------------------------------------------------------------------
13159	GC_00002139	NCGS	NCGS_21_maxbin_res_002_fasta	712	3	4	2	0	0.774306	0.633858	0.697078									MTEKTDIRDSDEKVVEIEMERLRNFTNHPFKVIGDSQMIELQDSIKKYGV-------------------QKRVFSIF----------------------------------------------------------------------------------------------------------------------------------------------------------------------------------------------------------------
13160	GC_00002139	NCGS	NCGS_60_maxbin_res_002_fasta	80	3	4	2	0	0.774306	0.633858	0.697078	K03497	ParB family transcriptional regulator, chromosome partitioning protein	PF02195.21	ParB/Sulfiredoxin domain					MAEKVDQMNPDEKIVEIAIERLRVFENHPFRVEMDSQMKDLQDSIKKYGIITPVIVRPRKEGYYEIISGHRRIFAAEKLGYRKVPTIIRYMTDDQAVIAMVDSNLQRERIQPSEKAFAYKMKYDVLKRKSGRRKAGQVDHNSGKKGLEIISEETGDSPKQVQRYIKMADLIPELLEKVDDGSMGFTPAVQIAYLKKREQKDILDAMELTLCTPSLSQAMRMKKLSADGKLTTQRVEDILSEIKQKETDRVVFKNDQLHKYFPKNYSTEQMKREIIELLKLYVLNY
13161	GC_00002139	NCGS	NCGS_60_maxbin_res_002_fasta	76	3	4	2	0	0.774306	0.633858	0.697078									MAEKTELLEEDEKVVEIELERLRGFENHPFKVRADSQMIELQESIKK----------------------------------------------------------------------------------------------------------------------------------------------------------------------------------------------------------------------------------------------
13170	GC_00002142	NCGS	NCGS_154_maxbin_res_003_fasta	538	2	4	2	0	0.904288	0.993653	0.946867									MAYNVKITEYANGQLEIATYKQGVYTMLEGENSYRADMIDKNADALAWRFATFVVNEKTGVGKFYPRFDDREVVYNPFTEKIQRVYTVEDEIAEKKKKLDNLSRSFRRTRSALYMYARQCVWEYFITLTFSPDKIENRYDFSLCMKKVHYWIDNCRRRKANELLFLLVPEQHKDGAWHIHGLLCNTTGLTFTDSGKRYDGKIVYNLDDWKLGFSTATKVTDTYKVSNYITKYITK-
13171	GC_00002142	NCGS	NCGS_154_maxbin_res_003_fasta	30	2	4	2	0	0.904288	0.993653	0.946867									MAYNVKITEYVNGQLEVTTYKQGVYTMLDGESSYRADMIDKNAEALAWRFASYVIDEKTGQGRFIPRIDDAEYCYNPFTEKIQRVYTDADEWAIERKKEHSLYSSLNRTRSALYMYARQCNWEYFITLTYSPDKIENRYDYSLCVKKVRKWINHCKDRKANDLLYLLVPEQHKDGAWHIHGLLYNAVGLTFTDSGKRYDGKIVYNLDDWKLGFSTATKVTDTYKVSNYITKYITK-
13172	GC_00002142	NCGS	NCGS_21_maxbin_res_002_fasta	520	2	4	2	0	0.904288	0.993653	0.946867									MAYNVKITEYANGQLEIATYKQGVYTMLEGENSYRADMIDKNADALAWRFATFVVNEKTGVGKFYPRFDDREVVYNPFTEKIQRVYTVEDEIAEKKKKLDNLSRSFRRTRSALYMYARQCVWEYFITLTFSPDKIENRYDFSLCMKKVHYWIDNCRRRKANELLFLLVPEQHKDGAWHIHGLLCNTTGLTFTDSGKRYDGKIVYNLDDWKLGFSTATKVTDTYKVSNYITKYIT--
13173	GC_00002142	NCGS	NCGS_21_maxbin_res_002_fasta	87	2	4	2	0	0.904288	0.993653	0.946867									MAYNVKITEYVNGQLEVTTYKQGVYTMLDGESSYRADMIDKNAEALAWRFASYVIDEKTGQGRFIPRIDDAEYCYNPFTEKIQRVYTDADEWAIERKKEHSLYSSLNRTRSALYMYARQCNWEYFITLTYSPDKIENRYDYSLCVKKVRKWINHCKDRKANDLLYLLVPEQHKDGAWHIHGLLYNAVGLTFTDSGKRYDGKIVYNLDDWKLGFSTATKVTDTYKVSNYITKYITKD
13178	GC_00002144	NCGS	NCGS_10_maxbin_res_007_fasta	2511	3	4	2	0	0.676892	0.569412	0.618517									MKTVTDVNTVNQLLTYSKQAEAGIHQKAIQMLLGVGNNKKQDSLSISDAARGFSKQSIAALIDKNANISNSELAYYFANYNNSSAILNAINFGENVSCGYNSDFKEYGVISFELNGSRQVVPNYAVSKMNTSTLSGICAENNSLVLSNKSYYSWTTSSGGKYTWTVNNGRIGWAASESLLAENTNQKGTNYKWEMCKAGNILSDLAQGKSVWGYLYSNE-----EVLSVCEKVGISPGFFSIEAGAGKHTYLLQESGKTINVDAKIKQ----------------LNDINW---IE--------------------------------------------
13179	GC_00002144	NCGS	NCGS_154_maxbin_res_003_fasta	266	3	4	2	0	0.676892	0.569412	0.618517									#NAME?
13180	GC_00002144	NCGS	NCGS_154_maxbin_res_003_fasta	265	3	4	2	0	0.676892	0.569412	0.618517									----------------------------------------------------------------------------------------------------------------------------------------------------------------------------------------------MVWRL--AMKTVTDVNTVNQLLTYSKQAEAGIHQKAIQMLLGVGNNKKQDSLSISDAARGFSKQSIAVLIDKNANISNSELAYYFANYNNSSAILDAINFGENVSCGYN--SDFKEYGV-ISFDLNGSRQVVPIMQYRK----------
13181	GC_00002144	NCGS	NCGS_60_maxbin_res_002_fasta	266	3	4	2	0	0.676892	0.569412	0.618517									#NAME?
13186	GC_00002146	NCGS	NCGS_154_maxbin_res_003_fasta	267	3	4	2	0	0.949405	0.725539	0.822512									MAITGINNSSCTSYYASNYKNTVKKTDSEKDSTNTKDGNVTTSTVELKTSRPGVTKTEQIKTGYSNVNDYSKYLQGKYHYMNTGMTSMQGVPTTVSVSSAFLQKCMNDPEKAKYLEENLAAIPDCAKSAVNGCLGTLTNLSYKVDENGNISVAISGTNDPDGKIAKENAERKAKENREKEEKVKEKRAAKKAEEEKAAKKRAEKSAERKETGDYTLSVTGNDVKSMTQSLVAESVSISAPDRSSFDIKA
13187	GC_00002146	NCGS	NCGS_21_maxbin_res_002_fasta	715	3	4	2	0	0.949405	0.725539	0.822512									#NAME?
13188	GC_00002146	NCGS	NCGS_60_maxbin_res_002_fasta	3	3	4	2	0	0.949405	0.725539	0.822512									#NAME?
13189	GC_00002146	NCGS	NCGS_60_maxbin_res_002_fasta	2313	3	4	2	0	0.949405	0.725539	0.822512									MAITGINNSSYTSYYASNYKNTVKKTDSEKDSTNTKDGNVTTSTVELKTSRPGVTKTEQIKTGYSNVNDYSKYLQGKYHYMNIGLTSMQGIPTTVSVSSAFLQKCMNDPEKAKYLEENLAAIPDCTKDTINGCLGTVTNQSYMIDANGNIIET------------------------------------------------------------------------------------------------
13198	GC_00002149	NCGS	NCGS_10_maxbin_res_007_fasta	2094	3	4	2	0	0.957706	0.96934	0.963488									#NAME?
13199	GC_00002149	NCGS	NCGS_21_maxbin_res_002_fasta	622	3	4	2	0	0.957706	0.96934	0.963488									#NAME?
13200	GC_00002149	NCGS	NCGS_60_maxbin_res_002_fasta	2362	3	4	2	0	0.957706	0.96934	0.963488									MENVMNRRKGKRKMVVIGIIVLIFIVLVIFLKMKYGTYGLHDFNYFFRQSKQEILEKDGEPVNREKLYGNCEDIKFEDIEYTFIGNYMESVRITDPGIRFGILQIGVGSSKKEVMLAYGLKKTLSNEEENEYAVQNGLYSTSFYFDENDRVYKIACGRGV
13201	GC_00002149	NCGS	NCGS_60_maxbin_res_002_fasta	2354	3	4	2	0	0.957706	0.96934	0.963488									#NAME?
13226	GC_00002156	NCGS	NCGS_10_maxbin_res_007_fasta	2622	3	4	2	0	0.94774	0.712922	0.813729									#NAME?
13227	GC_00002156	NCGS	NCGS_154_maxbin_res_003_fasta	366	3	4	2	0	0.94774	0.712922	0.813729									GLMWSIVMELKQELKEYLLGFPQEYWLVPCSNSSRYNKVFRFIWLVGVVLEMIFLLMIK-----
13228	GC_00002156	NCGS	NCGS_154_maxbin_res_003_fasta	999	3	4	2	0	0.94774	0.712922	0.813729									-------MELKQELKEYLLGFPQEYWLVPCSN--------------------------------
13229	GC_00002156	NCGS	NCGS_60_maxbin_res_002_fasta	1197	3	4	2	0	0.94774	0.712922	0.813729									#NAME?
13234	GC_00002158	NCGS	NCGS_10_maxbin_res_007_fasta	816	3	4	2	0	0.891353	0.563205	0.690264									MKIFQTPSYDRFCLFEMERKSKDFRGMDDNVAYKNKQIDNVEISNEGRRALREKLREVKPKVEEPIGYELTIQDTNEVEWEHYTSMREYSGLTLKDGKYNLEDVMKSMMDAYETRYNYIVKEHENGERQVSYDLTGENSLTLDEDLAGLDRAYNKRLANLAGYIVCQQTNDGSKFFQTTNVKKNTAEQKEYIDTAVSMMEK-------------------------------------------------
13235	GC_00002158	NCGS	NCGS_154_maxbin_res_003_fasta	2393	3	4	2	0	0.891353	0.563205	0.690264									#NAME?
13236	GC_00002158	NCGS	NCGS_154_maxbin_res_003_fasta	2392	3	4	2	0	0.891353	0.563205	0.690264									------------------------------------------MRHSGKKENK----------------------------------------------------------------NYIVKEHENGERRISYDLTGENSLTLDEDLAGLDRAYNKRLANLAGYM--------------------------YVSRQMTVLNSFKQLI--------------------------------------------
13237	GC_00002158	NCGS	NCGS_60_maxbin_res_002_fasta	759	3	4	2	0	0.891353	0.563205	0.690264									MKIFQTPSYDRFCLFEMERKSKDFRGMDDNVAYKNKQIDNVEISNEGRRALREKLREVKPKVEEPIGYELTIQDTNEVEWEHYTSMREYSGLTLKDGKYNLEDVMKSMMDAYETRYNYIVKEHENGERQVSYDLTGENSLTLDEDLAGLDRAYNKRLANLAGYIVCQQTNDGSKFFQTTNVKKNTAEQKEYIDTAVSMMEKAQKRFLEMREEPKYTAGIAKSVIWDIMSSDKNFMETTQRLFAKTIYHNT
13238	GC_00002159	NCGS	NCGS_154_maxbin_res_003_fasta	2030	2	4	2	0	0.985654	0.710689	0.825887									#NAME?
13239	GC_00002159	NCGS	NCGS_154_maxbin_res_003_fasta	1388	2	4	2	0	0.985654	0.710689	0.825887									#NAME?
13240	GC_00002159	NCGS	NCGS_60_maxbin_res_002_fasta	268	2	4	2	0	0.985654	0.710689	0.825887									MGISFSNIGTVGREQLITSGSNGEPNWSYIPSKGKSTRTQTEFVSEIKKLAQKAANATDKTEQDAISRQVLQLRAEYLSEVAPDRKQLYQQAKSAMKNQNTNPKCKGIGELTLLDFLEQAEGKNQNLADKRIALAGGGTLNFTILTSGGYGVQIQSQGVNVLLNTGAGWGYEMTPAELTKKDEFYSIYWKEYNAVKNGMNSELKELPDYLEKRPVFEAKA
13241	GC_00002159	NCGS	NCGS_60_maxbin_res_002_fasta	752	2	4	2	0	0.985654	0.710689	0.825887									MGISFSNIGTVGKEQLITSGSNGEPNWSYIPSKGKSTRTQTEFVSEIKKLAQKAANATDKTEQDAISRQVLQLRAEYLSEVAPDRKQLYQQAKSAMKNQNTNPKCKGIGELTLLDFLEQAEGKNQNLADKRIALAGGGTLNFTILTSGGYGVQIQSQGVNVLLNTGAGWGYEMTPAELTKKDEFYSIYWKEYNAVKNGMNSELKELPDYLEKRPVFEAKA
13242	GC_00002160	NCGS	NCGS_10_maxbin_res_007_fasta	969	3	4	2	0	0.957711	0.693476	0.804451			PF01814.26	Hemerythrin HHE cation binding domain					PEYYIGIDMIDEEHKQLFKYADEAYELLHDEFTPDKYDRIDVILENLRNYTVKHFSDEEQYMESINYKKIFTQKIQHQEFIHKLDEFMEHHNDEVEDQNEQIMGILKYLTEWLVNHILYVDGQIPKG
13243	GC_00002160	NCGS	NCGS_10_maxbin_res_007_fasta	1179	3	4	2	0	0.957711	0.693476	0.804451									#NAME?
13244	GC_00002160	NCGS	NCGS_154_maxbin_res_003_fasta	2102	3	4	2	0	0.957711	0.693476	0.804451									#NAME?
13245	GC_00002160	NCGS	NCGS_60_maxbin_res_002_fasta	1142	3	4	2	0	0.957711	0.693476	0.804451									#NAME?
13254	GC_00002163	NCGS	NCGS_10_maxbin_res_007_fasta	2090	3	4	2	0	0.976301	0.743161	0.843925									MGIREKLHLFKNKDNAVENSSKEAARKCVLKVQDKFRLRNTDDIVVVGELKGKIQVGDAVYMSNFSDDDGEILVTVVLGIEVGQGKAVREAENCRVGLKLEQAGTYPIKCGTMVYSRTTTVAEVHDAYISGLGDTYVSSKQLVLSQKELDELSITDCSEIWRLYAWYKTKVIPAKDDAEKEEVRKRIGVIAKALIQKVLEAPAIYCVYSKITGEPALFSQTVDRQDGTYMCTPPDIWILTKAYKDVFKVRFPEERYEIREIKNDDSHKAIYNFLGYCFYMNGACGVKVVNENTAIAAPEFVPEPDYSNIPEISIPVTNPDLVRWMLLIAQLGQPATDEQKLIYKLYFRFLSIEMTKARFIIPTKTSEDFPEPDENGKTILKKDMQISLPTIEGKHNNAA…
13255	GC_00002163	NCGS	NCGS_154_maxbin_res_003_fasta	2440	3	4	2	0	0.976301	0.743161	0.843925									MGIREKLHLFKNKDNAEENSSKAAARKCVLKVQDKFRLRNTDDIVVVGELKGKIQVGDAVYMSNFSDDDGEILVTVVLGIEVGPGKAVREAENCRVGLKLEQAGTYPIKCGTMVYSRAATVAEVHDAYISGLGDTYVSSKQLVLSQKELDELSITDCSEIWRLYAWYKTKVIPAKDDAEKEEVRKRIGVIAKSLVQKVLEAPAIYCVYSKITGEPALFSQTVDRQDGTYMCTPPDIWILTKAYKDIFKVRFPEERYEIREIKNDDSHKAIYNFLGYCFYMNGACGVKVVNENTAIAAPEFVPEPDYSNIPEISVPVTNPDLVRWMLLIAQLEQPATDEQKLIYKLYFRFLSIEMTKARFIIPTKTSEDFPEPDENGKTVLKKDMQISLPTIEGKHNNAA…
13256	GC_00002163	NCGS	NCGS_21_maxbin_res_002_fasta	618	3	4	2	0	0.976301	0.743161	0.843925									--------------------------------------------MVVGELKGKIQVGDAVYMSNFSDDDGEILVTVVLGIEVGQGKAVREAENCRVGLKLEQAGTYPIKCGTMVYSRTTTVAEVHDAYISGLGDTYVSSKQLVLSQKELDELNIMDCSEIWRLYAWYKTKVIPAKDDAEKEEVRKRIGVIAKSLVQKVLEAPAIYCVYSKITGEPALFSQTVDRQDGTYMCTPPDIWILTKAYKDIFKVRFPEERYEIREIKNDDSHKAIYNFLGYCFYMNGACGVKVVNENTAIAAPEFVPEPDYSNIPEISVPVTNPDLVRWMLLIAQLEQPATDEQKLIYKLYFRFLSIEMTKARFIIPTKTSEDFPEPDENGKTVLKKDMQISLPTIEGKHNNAA…
13257	GC_00002163	NCGS	NCGS_21_maxbin_res_002_fasta	632	3	4	2	0	0.976301	0.743161	0.843925									--------------------------------------------MVVGELKGKIQVGDAVYMSNFSDDDGEILVTVVLGIEVGQGKAVREAENCRVGLKLEQAGTYPIKCGTMVYSRTTTVAEVHDAYISGLGDTYVSSKQLVLSQKELDELNIMDCSEIWRLYAWYKTKVIKV------------------------------------------------------------------------------------------------------------------------------------------------------------------------------FLT------------------------------------------------…
13258	GC_00002164	NCGS	NCGS_10_maxbin_res_007_fasta	1781	3	4	2	0	0.967188	0.680421	0.798848			PF16226.8	Domain of unknown function (DUF4885)					#NAME?
13259	GC_00002164	NCGS	NCGS_154_maxbin_res_003_fasta	2394	3	4	2	0	0.967188	0.680421	0.798848			PF16226.8	Domain of unknown function (DUF4885)					MVTVNNSDYYNNIPVGRDLNNLPNTSSAGTTVGYQYDGLTEEDRFVQKVLQEHYDKVYKENLSHSDPMAYIESKYCDVTSPNFCSYMTEDQRSIAYRNEKRMLQTGGKYSAGFARYDYALRNYKDVYTGGSRSVGYVRNTDREKQYARSVVNQQISNLFSKNGISISKQADLTFSIDPYTYQLTVSGNADRDTLSQIEKLLNEGDNAKNIWTHAWICMHDSDNEIVNSQANRTKANQYSLWHEVYETTGYDARNATYRNGTFIAEDGTDLLALFKEKSKNGAGYELYSNRWLEYAKNGWKKENDLVLKIGFDSSGLYDIGQERGYGATQNMWMKGISQSIFEASV
13260	GC_00002164	NCGS	NCGS_60_maxbin_res_002_fasta	760	3	4	2	0	0.967188	0.680421	0.798848			PF16226.8	Domain of unknown function (DUF4885)					MVTVNN--YYNNIPVGRDLNNLPNTSSTGTTVGYQYDGLTEEDRFVQKVLQEHYDKVYKENLSHSDPMAYIESKYCDVTSPNFCSYMTEDQRSIAYRNEKRMLQTGGKYSAGFARYDYALRNYKDVYTGGSRSIGYIRNTDKEKQYARSVVNQQISNLFSKNGIALSKQADLTFSIDPYTYQLTVSGNADRDTLSQIEKLLNEGDNAKNIWTHAWICMHDSDNEIVNSQANRTKANQYSLWHEVYETTGYDARNATYRNGTFIAEDGTDLLALFKEKSKNGAGYELYSNRWLEYAKNGWKKENDLVLKIGFDSSGLYDIGQERGYGATQNMWMKGISQSIFEASV
13261	GC_00002164	NCGS	NCGS_60_maxbin_res_002_fasta	751	3	4	2	0	0.967188	0.680421	0.798848			PF16226.8	Domain of unknown function (DUF4885)					#NAME?
13294	GC_00002173	NCGS	NCGS_10_maxbin_res_007_fasta	2327	3	4	2	0	0.990741	0.632318	0.771954									#NAME?
13295	GC_00002173	NCGS	NCGS_10_maxbin_res_007_fasta	2623	3	4	2	0	0.990741	0.632318	0.771954									MIKVIFYFLLVSIGAGLVQMKIPLFGGHGKRWEEQNYAQRFGGIFFPAFIALVVIFLFNEYKTAQLPTLNEEMLMNGAEY-----------------------------------------------------------------------------------
13296	GC_00002173	NCGS	NCGS_154_maxbin_res_003_fasta	367	3	4	2	0	0.990741	0.632318	0.771954									MIKVIFYFLLVSIGAGLVQMKIPLFGRHGKRWEEQNYAQRFGGIFFPVFIALVVIFLFNEYKTAQLPTLNEEMLMNGAEYCLVTDLNEIGDADYAYEIKSGSSQEEICGIISSICIDLKREDDLVNARYENGEYIIISNGITIGRAVINDKATTDLLKIYFCN
13297	GC_00002173	NCGS	NCGS_60_maxbin_res_002_fasta	1198	3	4	2	0	0.990741	0.632318	0.771954									MIKVIFYFLLVSIGAGLVQMKIPLFGGHGKRWEEQNYAQRFGGIFFPAFIALVVIFLFNEYKTAQLPTLNEEMLMNGAEYCLVTDLNEIGDADYAYEIKSGSSQEEICGIISSICIDLKREDDLVNARYENGEYIIISNGITIGRAVINDKATTDLLKIYFCD
13302	GC_00002175	NCGS	NCGS_154_maxbin_res_003_fasta	966	2	4	3	0	0.982222	0.608467	0.751435									IGEKKIEMEINNTGSTYGAAFRQKPIFFMSGKETVAFFEGKLKKNMTLQEDSCTLGSNDTYRRQHTTYEVSDKKE-STFLDLDFLIKDETSSLKGSLSDKKDVDFYNFSIPFNRTIQNYFGVQIYMDMPEGCDYDLTLYDEYGNQVGKAEWDGEGRKTLTIPNWDTNTNKYCIKIENKNGEEVSPDDYYKISFKVTENKEQEKTDAIREAFGNLHGAYSRKDENWRECLDKYNEVLMDTEKNYTKEMEKLHQKQFESLPEEKKYKGGRTVDELLQDMAEGKTLDDVEMEYVKIFANLKDFEKAQQKAELKHDFSEDFVKDLESKGISRDELDGMQIKIESNGNVTVSGIEDKEVREQVQKLVEEKYSDRMYQYYTGIADSVGNLSSNTYQYATDVQEVR…
13303	GC_00002175	NCGS	NCGS_154_maxbin_res_003_fasta	1039	2	4	3	0	0.982222	0.608467	0.751435									-------MEINSNHSTYGAAFRQKPIFFMSGKETVAFFEGKLKKNMTLQEDTCTLGSNDTYRRQHTTYEVSDKKE-STFLDLDFLIKDETSSLKGSLSDKKDVDFYNFSIPFNRTIQNYFGVQIYMDMPEGCDYDLTLYDEYGNQVGKAEWDGEGRKTLTIPNWDTNTNKYCIKIENKNGEEVSPDDY-------------------------------------------------------------------------------------------------------------------------------------------------------------------------------------------------------------------…
13304	GC_00002175	NCGS	NCGS_154_maxbin_res_003_fasta	1215	2	4	3	0	0.982222	0.608467	0.751435									#NAME?
13305	GC_00002175	NCGS	NCGS_60_maxbin_res_002_fasta	756	2	4	3	0	0.982222	0.608467	0.751435									-------MEINSNHSTYGAAFRQKPIFFMSGKETVAFFEGKLKKNMTLQEDTCTLGSNDTYRRQHTTYEVSDKKKGSTFLDLDFLIKDETSSLKGNLSDKKDVDFYNFSIPFNRTIQNYFGVQIYMDMPEGCDYDLTLYDEYGNQVGKAEWDGEGRKTLTIPNWDTNTNKYCIKIENKNGEEVSPDDYYKISFKVSENKEQEKTDAIRVAFGNLHGAYSRKDENWREYLDKYNEVLMDTEKNYTKEMDKLHQKQFESLPEEKKYKGGRTVDELLQNMAEGKTLDDAEMEYVKIFANLKDFEKAQQKAELKNDFSEDFVKDLESKGISRDELEGMQIKIESNGNVTVSGIEDKEVREQVQKLVEEKYSDRMYQYYTGIADSVGNLTSNTWQYATDVQEVR…
13318	GC_00002179	NCGS	NCGS_154_maxbin_res_003_fasta	269	3	4	2	0	0.998968	0.683707	0.811804									MKNKSINQVSIINGEDGPTSVFIFGEAQKQSLKIRIRNAIYQSRRKRIEKRIAANPHTLAEVVQYAKDHYDLVEINPAATNWIERQKNLKASLIIQHKPELLGQRKDIPKPDFHNEESVKNFLNEMEIRNKLIDQMPDNVIPMDFHLYEIKIGEDLMEIEVDYTWNIFGISYSGNKSVIKRFKKIARDLY--------------------------
13319	GC_00002179	NCGS	NCGS_21_maxbin_res_002_fasta	713	3	4	2	0	0.998968	0.683707	0.811804									MKNKSINQVSIINGEDGPTSVFIFGEAQKQSLKIRIRNAIYQSRRKRIEKRIAANPHTLAEVVQYAKDHYDLVEINPAATNWIERQKNLKASLIIQHKPELLGQRKDIPKPDFHNEESVKNFLNEMEIRNKLIDQMPDNVIPMDFHLYEIKIGEDLMEIEVDYTWNIFGISYSGNKSVIKRFKKIARDLYCYYGVSEEDIKNRTKRYSSLVTELSS
13320	GC_00002179	NCGS	NCGS_60_maxbin_res_002_fasta	1843	3	4	2	0	0.998968	0.683707	0.811804									#NAME?
13321	GC_00002179	NCGS	NCGS_60_maxbin_res_002_fasta	2479	3	4	2	0	0.998968	0.683707	0.811804									#NAME?
13330	GC_00002182	NCGS	NCGS_10_maxbin_res_007_fasta	1201	3	4	2	0	0.916295	0.56481	0.698847			PF02518.29	Histidine kinase-, DNA gyrase B-, and HSP90-like ATPase					MTKRYRKKITVVLSLVLPVIALFAILNCFTTYVFYEDYKYKMNLMTDIAAKEEFSGLDAVSELLKDKDIETNEQGRRLLEQYGYWGNKGNACYSQFRHQVMVTGAVSTVICMLFLTFLLYWKKKEDACHQKILDQLEEIMIRFRENKFDDLLKTENQAELEKLNDQLEAIGHHIQLLKEEARAEKESTKEMVSDISHQLKTPVAALDICFSVLMQNDLSATEQEEFRIRCRSALDGLETLLQSLLEISKMETGLIQINKKKLPLMDTVISAVNRTYPKADEKEIEFVFDYEKELETCTIMQDKRWLGEAVINVLDNAVKYSPCGSKIFIRLQKRNDLVRMEIEDQGIGIPQNEYHKIFQRFYRGSSREVMEKSGTGIGLFLSREIIEKHAGTITVTSGK…
13331	GC_00002182	NCGS	NCGS_21_maxbin_res_002_fasta	769	3	4	2	0	0.916295	0.56481	0.698847									MTKRHRKKWVDALSLVLPVLLFFAVLNCFTTYLYYQDYQCKMDILTEVAAGAETTGMDVAAGWLKGNDHQANEQGKQLLEQYGYWENKGTSFYVRFRQNIMITG--------------------------------------------------------------------------------------------------------------------------------------------------------------------------------------------------------------------------CTSAV------------------------------------------------------------------------…
13332	GC_00002182	NCGS	NCGS_60_maxbin_res_002_fasta	2648	3	4	2	0	0.916295	0.56481	0.698847			PF02518.29	Histidine kinase-, DNA gyrase B-, and HSP90-like ATPase					---------------------------------------------------------------------------RRLLEQYGYWGNKGNAFYSQFRHQVMVTGAVSTVICVLLLTFLLYWKKKEDACHQKILDQLEEILIRFRENKFDALLKTENHAELEKLNDQLEAIGHHIQLLKEEAREEKESTKEMVSDISHQLKTPVAALDICFSVLMQNDLSVTEQEEFRVRCRSALDGLETLLQSLLEISKMETGLIQMNKKKLPLMDTVISAVNRTYPKADEKEIEFVFDYEKELETCTIMQDKRWLGEAVINVLDNAIKYSPCGSKIFIRLQKRNDLVRMEIEDQGIGIPQNEYHKIFQRFYRGSSKEVMEKSGTGIGLFLSREIIEKHAGTITVTSGK…
13333	GC_00002182	NCGS	NCGS_60_maxbin_res_002_fasta	1296	3	4	2	0	0.916295	0.56481	0.698847			PF02518.29	Histidine kinase-, DNA gyrase B-, and HSP90-like ATPase					#NAME?
13346	GC_00002186	NCGS	NCGS_10_maxbin_res_007_fasta	482	3	4	2	0	0.95814	0.771468	0.85473									MQISSNYSMNGVSYENRRRQNDIPQFSTERAKQENESINPYMADTDFNEKAFDMIGPNAPQDVKDAWMEAAKEVNANDMGIKKNGMLSHISQMMIQRLNKQMKGEGDVDNIDIWGNTTESAIQATKQALYNLDHPLEYVPKSIGVQRACMKEREFYVAFLERLEKL
13347	GC_00002186	NCGS	NCGS_154_maxbin_res_003_fasta	1389	3	4	2	0	0.95814	0.771468	0.85473									MQISSNYSMNGVPYENRRRQKDILEFSTERAKQENKNINPYMEDTDFNEKAFDMIGPNAPQDVKDAWMEAAKEVNANGMGIKKNGMLSHISQMMIQRLNKQMKGEGDVDNIDILGNTTESAIQATKQALYNLDHPLEYVPKSIEVQRACMKEREFYVAFLERLEKL
13348	GC_00002186	NCGS	NCGS_60_maxbin_res_002_fasta	753	3	4	2	0	0.95814	0.771468	0.85473									MQISSNYSMNGVSYENRRRQNDIPQFSTERAKQENESINPYMADTDFNEKAFDMIGPNAPQDVKDAWMEAAKEVNANGMGIKKNGMLSHISQMMIQRLNKQMKGEGDVDNIDILGNTTESAIQATKQALYNLDHPLEYVPKSIEVQRACMKEREFYVAFLERLEKL
13349	GC_00002186	NCGS	NCGS_60_maxbin_res_002_fasta	269	3	4	2	0	0.95814	0.771468	0.85473									MQISSNYSMNGVSYENRRRQNDIPQFSTERAKQENESINPYMADTDFNE---------------------------------------------------------------------------------------------------------------------
13378	GC_00002194	NCGS	NCGS_10_maxbin_res_007_fasta	1253	3	4	2	0	0.830688	0.823595	0.827126	K03826	putative acetyltransferase [EC:2.3.1.-]	PF13508.10	Acetyltransferase (GNAT) domain					#NAME?
13379	GC_00002194	NCGS	NCGS_10_maxbin_res_007_fasta	1168	3	4	2	0	0.830688	0.823595	0.827126	K03826	putative acetyltransferase [EC:2.3.1.-]	PF13508.10	Acetyltransferase (GNAT) domain					#NAME?
13380	GC_00002194	NCGS	NCGS_154_maxbin_res_003_fasta	2243	3	4	2	0	0.830688	0.823595	0.827126									#NAME?
13381	GC_00002194	NCGS	NCGS_60_maxbin_res_002_fasta	2568	3	4	2	0	0.830688	0.823595	0.827126	K03826	putative acetyltransferase [EC:2.3.1.-]	PF13508.10	Acetyltransferase (GNAT) domain					MWKIFVMIRKLLNGDIGRVADIWLKTNLKTHYFISNQYWKSNYELVKEMMSQSEVYVFEVDKMIQGFVGLNNEYIEGIFVSEEMQSCGIGKLLLNYIKDKKDRLQLNVYQKNARAISFYQREGFIIQCKGLDEATGEKEYTMLWKQK
13390	GC_00002197	NCGS	NCGS_154_maxbin_res_003_fasta	2228	2	4	3	0	0.825521	0.703397	0.759581									MPEGVEFPFPSLLFYEGRTYGQPEVVRISLPQVATGLRLRLPGSFRRRGFQPDLLMPQG----------------ALLRRGRSDSFTSAKPEEDAVGNQCRIRQKGGIVSWRYFTLQ
13391	GC_00002197	NCGS	NCGS_154_maxbin_res_003_fasta	1673	2	4	3	0	0.825521	0.703397	0.759581									MAEGVVFPFPSLPLNEGRTYGQPEVVLISLPQVATGLRLRLPGSFRRRGFQPDLLMPQG----------------ALLRRGRSDSFTSAKPEEDAVGNQCRIRQKGGIVSWRYFTLQ
13392	GC_00002197	NCGS	NCGS_154_maxbin_res_003_fasta	400	2	4	3	0	0.825521	0.703397	0.759581									MAEGMSFSFPSLLFHEGRTYGQPEVVP------------------------------------------------------------------------------------------
13393	GC_00002197	NCGS	NCGS_21_maxbin_res_002_fasta	640	2	4	3	0	0.825521	0.703397	0.759581									MPEGVEFPFPSLLFYEGRTYGQPEVVRISLPQVATGLRLRLPGSFRRRGFQPDLLMPQEALFARGAHSMQAVMHRALLRRGCSGRYHFLLGKTLPAGNQSRIRQNGGNGAWRFFIIQ
13403	GC_00002201	NCGS	NCGS_154_maxbin_res_003_fasta	1887	3	3	1	0	1	1	1									MKKVYNIIMYTAIFIACYCTYCKVITMTVDIYSSSKH
13404	GC_00002201	NCGS	NCGS_21_maxbin_res_002_fasta	559	3	3	1	0	1	1	1									MKKVYNIIMYTAIFIACYCTYCKVITMTVDIYSSSKH
13405	GC_00002201	NCGS	NCGS_60_maxbin_res_002_fasta	2046	3	3	1	0	1	1	1									MKKVYNIIMYTAIFIACYCTYCKVITMTVDIYSSSKH
13409	GC_00002203	NCGS	NCGS_154_maxbin_res_003_fasta	1886	3	3	1	0	1	1	1	K03088	RNA polymerase sigma-70 factor, ECF subfamily	PF04542.17	Sigma-70 region 2					MNDKDIIQLYLNRDQRALSATAKKYGKYCTSIAKNILGNNEDAEECVNDTYLSTWNSIPPTIPTILSAFLGKNTRNLAFNKYKHNHVMKRGNGEIAVVLDELAECVSGVDDVEQEIDRRELVATINSFLETLPPKKRNIFICRYWYSDSVSSIARRYEMTESNVSVTLNRLRSKLKEYLLERGYVL
13410	GC_00002203	NCGS	NCGS_21_maxbin_res_002_fasta	558	3	3	1	0	1	1	1	K03088	RNA polymerase sigma-70 factor, ECF subfamily	PF04542.17	Sigma-70 region 2					MNDKDIIQLYLNRDQRALSATAKKYGKYCTSIAKNILGNNEDAEECVNDTYLSTWNSIPPTIPTILSAFLGKNTRNLAFNKYKHNHVMKRGNGEIAVVLDELAECVSGVDDVEQEIDRRELVATINSFLETLPPKKRNIFICRYWYSDSVSSIARRYEMTESNVSVTLNRLRSKLKEYLLERGYVL
13411	GC_00002203	NCGS	NCGS_60_maxbin_res_002_fasta	2047	3	3	1	0	1	1	1	K03088	RNA polymerase sigma-70 factor, ECF subfamily	PF04542.17	Sigma-70 region 2					MNDKDIIQLYLNRDQRALSATAKKYGKYCTSIAKNILGNNEDAEECVNDTYLSTWNSIPPTIPTILSAFLGKNTRNLAFNKYKHNHVMKRGNGEIAVVLDELAECVSGVDDVEQEIDRRELVATINSFLETLPPKKRNIFICRYWYSDSVSSIARRYEMTESNVSVTLNRLRSKLKEYLLERGYVL
13412	GC_00002204	NCGS	NCGS_154_maxbin_res_003_fasta	71	2	3	2	0	1	0.671142	0.803214	K03088	RNA polymerase sigma-70 factor, ECF subfamily	PF04542.17	Sigma-70 region 2					MTDEKIIQLYFNRDEKAIEETSIKYGSYCYKIANNILRNRQDSEECLNDTWMQTWDSIPPTHPVHFNLFLAKIVRNLSFNKYRNKYTQKRGRGEIALVLEELEECLAGHSDVEALYIVEELQETINTFVRALPEREGNVFIRRYFYSDSIKDISVRYRMSENNIRVMLNRTRNKLRDRLEKEGYLS
13413	GC_00002204	NCGS	NCGS_154_maxbin_res_003_fasta	1741	2	3	2	0	1	0.671142	0.803214									MTDEKIIQLYFNRDEKAIEETS--------------------------------------------------------------------------------------------------------------------------------------------------------------------
13414	GC_00002204	NCGS	NCGS_60_maxbin_res_002_fasta	1689	2	3	2	0	1	0.671142	0.803214	K03088	RNA polymerase sigma-70 factor, ECF subfamily	PF04542.17	Sigma-70 region 2					MTDEKIIQLYFNRDEKAIEETSIKYGSYCYKIANNILRNRQDSEECLNDTWMQTWDSIPPTHPVHFNLFLAKIVRNLSFNKYRNKYTQKRGRGEIALVLEELEECLAGHSDVEALYIVEELQETINTFVRALPEREGNVFIRRYFYSDSIKDISVRYRMSENNIRVMLNRTRNKLRDRLEKEGYLS
13415	GC_00002205	NCGS	NCGS_154_maxbin_res_003_fasta	1889	3	3	1	0	1	1	1									MRKFKLTNEQIEFLKEMYPDNELVQQVLNSGENGVFEIDVDTKIDFMDYIEDESVYWMDKHQEGTSKTHMLESIRDDIYYQTN
13416	GC_00002205	NCGS	NCGS_21_maxbin_res_002_fasta	561	3	3	1	0	1	1	1									MRKFKLTNEQIEFLKEMYPDNELVQQVLNSGENGVFEIDVDTKIDFMDYIEDESVYWMDKHQEGTSKTHMLESIRDDIYYQTN
13417	GC_00002205	NCGS	NCGS_60_maxbin_res_002_fasta	2044	3	3	1	0	1	1	1									MRKFKLTNEQIEFLKEMYPDNELVQQVLNSGENGVFEIDVDTKIDFMDYIEDESVYWMDKHQEGTSKTHMLESIRDDIYYQTN
13421	GC_00002207	NCGS	NCGS_154_maxbin_res_003_fasta	820	3	3	1	0	1	1	1			PF05050.15	Methyltransferase FkbM domain					MSDTKNKVKEIFREYLKENFKQNAENLKIYIYGHELQICGGILNFEDELDITLIHQDLRFIGYEYSGHKYELAESVVPFPDNAVVLVSCIYPYRFDNITNNLMELGLKREQIIHIRPLAEKLLNVSADYFSQNGMDKKVKTLFDSIGRDISKIRYLDIGSNTWLLYNNSYMFYRAGSNGVLVEANPDFVDEIKRNRPRDNAIMCGCSDVRSEEEWTYYKTKHAGYNTFVKEVADTYEGRGLEVQEIKIPMKYIGDILEENFKDGHIDFMSVDVEGMGARIVNAIDFNWYDIDVILLEMDFNKEESRKLYMKLYELGYTSRYRGIGAGKDFLFFKTDVFDAGLLE
13422	GC_00002207	NCGS	NCGS_21_maxbin_res_002_fasta	816	3	3	1	0	1	1	1			PF05050.15	Methyltransferase FkbM domain					MSDTKNKVKEIFREYLKENFKQNAENLKIYIYGHELQICGGILNFEDELDITLIHQDLRFIGYEYSGHKYELAESVVPFPDNAVVLVSCIYPYRFDNITNNLMELGLKREQIIHIRPLAEKLLNVSADYFSQNGMDKKVKTLFDSIGRDISKIRYLDIGSNTWLLYNNSYMFYRAGSNGVLVEANPDFVDEIKRNRPRDNAIMCGCSDVRSEEEWTYYKTKHAGYNTFVKEVADTYEGRGLEVQEIKIPMKYIGDILEENFKDGHIDFMSVDVEGMGARIVNAIDFNWYDIDVILLEMDFNKEESRKLYMKLYELGYTSRYRGIGAGKDFLFFKTDVFDAGLLE
13423	GC_00002207	NCGS	NCGS_60_maxbin_res_002_fasta	2496	3	3	1	0	1	1	1			PF05050.15	Methyltransferase FkbM domain					MSDTKNKVKEIFREYLKENFKQNAENLKIYIYGHELQICGGILNFEDELDITLIHQDLRFIGYEYSGHKYELAESVVPFPDNAVVLVSCIYPYRFDNITNNLMELGLKREQIIHIRPLAEKLLNVSADYFSQNGMDKKVKTLFDSIGRDISKIRYLDIGSNTWLLYNNSYMFYRAGSNGVLVEANPDFVDEIKRNRPRDNAIMCGCSDVRSEEEWTYYKTKHAGYNTFVKEVADTYEGRGLEVQEIKIPMKYIGDILEENFKDGHIDFMSVDVEGMGARIVNAIDFNWYDIDVILLEMDFNKEESRKLYMKLYELGYTSRYRGIGAGKDFLFFKTDVFDAGLLE
13424	GC_00002208	NCGS	NCGS_154_maxbin_res_003_fasta	817	3	3	1	0	1	1	1			PF01128.22	2-C-methyl-D-erythritol 4-phosphate cytidylyltransferase					MTDVIILAGGIGSRLKSAVPKQFIEIDGCPIIVHTIKNFQDNPNIDHIIIVCLEKWIEYTKEIVKKYHLDKVTDVVPGGETGHISTRNGVYFLKNRLSEDDYVIIHDAARPIVYQDIIDDLIEKAKANGNACSAVSCYETVVLTENRTSGKEQIDRNRIVRVQTPQCYNYGLIKSLYEKADKDNREDFVYANILAMNYGVEIYFSKGTNNNIKITTKDDIALFRALLYYINNAEGEEN
13425	GC_00002208	NCGS	NCGS_21_maxbin_res_002_fasta	813	3	3	1	0	1	1	1			PF01128.22	2-C-methyl-D-erythritol 4-phosphate cytidylyltransferase					MTDVIILAGGIGSRLKSAVPKQFIEIDGCPIIVHTIKNFQDNPNIDHIIIVCLEKWIEYTKEIVKKYHLDKVTDVVPGGETGHISTRNGVYFLKNRLSEDDYVIIHDAARPIVYQDIIDDLIEKAKANGNACSAVSCYETVVLTENRTSGKEQIDRNRIVRVQTPQCYNYGLIKSLYEKADKDNREDFVYANILAMNYGVEIYFSKGTNNNIKITTKDDIALFRALLYYINNAEGEEN
13426	GC_00002208	NCGS	NCGS_60_maxbin_res_002_fasta	2493	3	3	1	0	1	1	1			PF01128.22	2-C-methyl-D-erythritol 4-phosphate cytidylyltransferase					MTDVIILAGGIGSRLKSAVPKQFIEIDGCPIIVHTIKNFQDNPNIDHIIIVCLEKWIEYTKEIVKKYHLDKVTDVVPGGETGHISTRNGVYFLKNRLSEDDYVIIHDAARPIVYQDIIDDLIEKAKANGNACSAVSCYETVVLTENRTSGKEQIDRNRIVRVQTPQCYNYGLIKSLYEKADKDNREDFVYANILAMNYGVEIYFSKGTNNNIKITTKDDIALFRALLYYINNAEGEEN
13427	GC_00002209	NCGS	NCGS_154_maxbin_res_003_fasta	815	3	3	1	0	1	1	1	K01662	1-deoxy-D-xylulose-5-phosphate synthase [EC:2.2.1.7]	PF13292.9	1-deoxy-D-xylulose-5-phosphate synthase	M00096	Pathway modules; Biosynthesis of terpenoids and polyketides; Terpenoid backbone biosynthesis	M00096	C5 isoprenoid biosynthesis, non-mevalonate pathway	MYIEKINTPEDIKKYNINELEVLAQELREAIINKVSDCGGHLASNLGIVELTIALHYVFDAPKDKFVFDVSHQTYCHKMLTGRKAAFIKKENYKDVTGFSNPKESEYDLFALGHTSTSVSLACGLAKARDLKHDSENVIAVIGDASLDGGEAFEALNCAAEINSNLIVVINDNEMSIPENHGALGRHLKQLKESAGKQKDNFFKALGFEYHLIENGNDLESVIKELESVKDTKVPVVVHVCTQKGKGYKPAEENSENWHWARPFDKETGKNKNAGIGENYGNIVGEHLLNRIQNDPEVAVIAASTPICIGFDKTRRELAGKQYIDVGIAEQNAVTMAVGMAKRGCKPVFATNGTFIQRAYDQIEQEMCINQIPATMIVTHASVFGHHNDTHIGILDIPL…
13428	GC_00002209	NCGS	NCGS_21_maxbin_res_002_fasta	811	3	3	1	0	1	1	1	K01662	1-deoxy-D-xylulose-5-phosphate synthase [EC:2.2.1.7]	PF13292.9	1-deoxy-D-xylulose-5-phosphate synthase	M00096	Pathway modules; Biosynthesis of terpenoids and polyketides; Terpenoid backbone biosynthesis	M00096	C5 isoprenoid biosynthesis, non-mevalonate pathway	MYIEKINTPEDIKKYNINELEVLAQELREAIINKVSDCGGHLASNLGIVELTIALHYVFDAPKDKFVFDVSHQTYCHKMLTGRKAAFIKKENYKDVTGFSNPKESEYDLFALGHTSTSVSLACGLAKARDLKHDSENVIAVIGDASLDGGEAFEALNCAAEINSNLIVVINDNEMSIPENHGALGRHLKQLKESAGKQKDNFFKALGFEYHLIENGNDLESVIKELESVKDTKVPVVVHVCTQKGKGYKPAEENSENWHWARPFDKETGKNKNAGIGENYGNIVGEHLLNRIQNDPEVAVIAASTPICIGFDKTRRELAGKQYIDVGIAEQNAVTMAVGMAKRGCKPVFATNGTFIQRAYDQIEQEMCINQIPATMIVTHASVFGHHNDTHIGILDIPL…
13429	GC_00002209	NCGS	NCGS_60_maxbin_res_002_fasta	2491	3	3	1	0	1	1	1	K01662	1-deoxy-D-xylulose-5-phosphate synthase [EC:2.2.1.7]	PF13292.9	1-deoxy-D-xylulose-5-phosphate synthase	M00096	Pathway modules; Biosynthesis of terpenoids and polyketides; Terpenoid backbone biosynthesis	M00096	C5 isoprenoid biosynthesis, non-mevalonate pathway	MYIEKINTPEDIKKYNINELEVLAQELREAIINKVSDCGGHLASNLGIVELTIALHYVFDAPKDKFVFDVSHQTYCHKMLTGRKAAFIKKENYKDVTGFSNPKESEYDLFALGHTSTSVSLACGLAKARDLKHDSENVIAVIGDASLDGGEAFEALNCAAEINSNLIVVINDNEMSIPENHGALGRHLKQLKESAGKQKDNFFKALGFEYHLIENGNDLESVIKELESVKDTKVPVVVHVCTQKGKGYKPAEENSENWHWARPFDKETGKNKNAGIGENYGNIVGEHLLNRIQNDPEVAVIAASTPICIGFDKTRRELAGKQYIDVGIAEQNAVTMAVGMAKRGCKPVFATNGTFIQRAYDQIEQEMCINQIPATMIVTHASVFGHHNDTHIGILDIPL…
13430	GC_00002210	NCGS	NCGS_154_maxbin_res_003_fasta	1885	3	3	1	0	1	1	1									MKKEDLFDTLGDINNQYIKEAHMNNKRKNNFAWVKWGTIAVCFALLVLCIPMVTRLSPVEDTNTPTVESLPIENNNKVEDLQNNKEESVNIQESKSTEIEDTSETIIEDVPADNKGEYNEEVNSSDLTKDTSEFFGGSYTDANGKFVIVLTEDTPANRTAICKELGRSESNTTFVKGTYTLAYLTELQEKITNAMVNKEIPFVVTSGVYESTNNIIIRVTTNDEAELAKVYALDTIGGAIKVEFSAGAVVEELLLPLPKAE
13431	GC_00002210	NCGS	NCGS_21_maxbin_res_002_fasta	557	3	3	1	0	1	1	1									MKKEDLFDTLGDINNQYIKEAHMNNKRKNNFAWVKWGTIAVCFALLVLCIPMVTRLSPVEDTNTPTVESLPIENNNKVEDLQNNKEESVNIQESKSTEIEDTSETIIEDVPADNKGEYNEEVNSSDLTKDTSEFFGGSYTDANGKFVIVLTEDTPANRTAICKELGRSESNTTFVKGTYTLAYLTELQEKITNAMVNKEIPFVVTSGVYESTNNIIIRVTTNDEAELAKVYALDTIGGAIKVEFSAGAVVEELLLPLPKAE
13432	GC_00002210	NCGS	NCGS_60_maxbin_res_002_fasta	2048	3	3	1	0	1	1	1									MKKEDLFDTLGDINNQYIKEAHMNNKRKNNFAWVKWGTIAVCFALLVLCIPMVTRLSPVEDTNTPTVESLPIENNNKVEDLQNNKEESVNIQESKSTEIEDTSETIIEDVPADNKGEYNEEVNSSDLTKDTSEFFGGSYTDANGKFVIVLTEDTPANRTAICKELGRSESNTTFVKGTYTLAYLTELQEKITNAMVNKEIPFVVTSGVYESTNNIIIRVTTNDEAELAKVYALDTIGGAIKVEFSAGAVVEELLLPLPKAE
13433	GC_00002211	NCGS	NCGS_10_maxbin_res_007_fasta	13	3	3	1	0	1	1	1	K03536	ribonuclease P protein component [EC:3.1.26.5]	PF00825.21	Ribonuclease P					MDSLKKNKDFQNVYRNGKSYADKYLVMYVLENGLESNRIGISVSKKVGNSVVRHHLTRLLRESYRLHEEMFHSGWDIVVIVRVSAKNEGYHKLKSSLLHLSNLHGII
13434	GC_00002211	NCGS	NCGS_154_maxbin_res_003_fasta	958	3	3	1	0	1	1	1	K03536	ribonuclease P protein component [EC:3.1.26.5]	PF00825.21	Ribonuclease P					MDSLKKNKDFQNVYRNGKSYADKYLVMYVLENGLESNRIGISVSKKVGNSVVRHHLTRLLRESYRLHEEMFHSGWDIVVIVRVSAKNEGYHKLKSSLLHLSNLHGII
13435	GC_00002211	NCGS	NCGS_60_maxbin_res_002_fasta	93	3	3	1	0	1	1	1	K03536	ribonuclease P protein component [EC:3.1.26.5]	PF00825.21	Ribonuclease P					MDSLKKNKDFQNVYRNGKSYADKYLVMYVLENGLESNRIGISVSKKVGNSVVRHHLTRLLRESYRLHEEMFHSGWDIVVIVRVSAKNEGYHKLKSSLLHLSNLHGII
13436	GC_00002212	NCGS	NCGS_154_maxbin_res_003_fasta	816	3	3	1	0	1	1	1			PF01370.24	NAD dependent epimerase/dehydratase family					MVLSLLEEQEYKRYIEAFDFSKYMKDKTFLITGSNGMTGQAMVKWILYLNSRYQMNAKIFASTRNPKHIPDYMDGSENVVMCEFGKEEEAIGEEKVDYIIHAASPTERDFFLKYPVETYKVIVDGTAHMLELCEKKKASFILLSSVEVYGAYNSKEAIDEKKVGAVDSLNIRSGYPLGKKGAEFLTYSYCKEYGCNAKIVRISAIQGLYQPYNELRIYNEITRCIMENKNLIMKSDGKSKKSIIYTLDAVSGIFKTLFEGEKGEVYNLTNPDTFLTVNEFAEKIFEKFNDKVHIEFDIGSESETGYLPHLEILQDTEKILKLGWKPITDLYRIYEIDLKRWNFSWGEK
13437	GC_00002212	NCGS	NCGS_21_maxbin_res_002_fasta	812	3	3	1	0	1	1	1			PF01370.24	NAD dependent epimerase/dehydratase family					MVLSLLEEQEYKRYIEAFDFSKYMKDKTFLITGSNGMTGQAMVKWILYLNSRYQMNAKIFASTRNPKHIPDYMDGSENVVMCEFGKEEEAIGEEKVDYIIHAASPTERDFFLKYPVETYKVIVDGTAHMLELCEKKKASFILLSSVEVYGAYNSKEAIDEKKVGAVDSLNIRSGYPLGKKGAEFLTYSYCKEYGCNAKIVRISAIQGLYQPYNELRIYNEITRCIMENKNLIMKSDGKSKKSIIYTLDAVSGIFKTLFEGEKGEVYNLTNPDTFLTVNEFAEKIFEKFNDKVHIEFDIGSESETGYLPHLEILQDTEKILKLGWKPITDLYRIYEIDLKRWNFSWGEK
13438	GC_00002212	NCGS	NCGS_60_maxbin_res_002_fasta	2492	3	3	1	0	1	1	1			PF01370.24	NAD dependent epimerase/dehydratase family					MVLSLLEEQEYKRYIEAFDFSKYMKDKTFLITGSNGMTGQAMVKWILYLNSRYQMNAKIFASTRNPKHIPDYMDGSENVVMCEFGKEEEAIGEEKVDYIIHAASPTERDFFLKYPVETYKVIVDGTAHMLELCEKKKASFILLSSVEVYGAYNSKEAIDEKKVGAVDSLNIRSGYPLGKKGAEFLTYSYCKEYGCNAKIVRISAIQGLYQPYNELRIYNEITRCIMENKNLIMKSDGKSKKSIIYTLDAVSGIFKTLFEGEKGEVYNLTNPDTFLTVNEFAEKIFEKFNDKVHIEFDIGSESETGYLPHLEILQDTEKILKLGWKPITDLYRIYEIDLKRWNFSWGEK
13445	GC_00002215	NCGS	NCGS_154_maxbin_res_003_fasta	1892	3	3	1	0	1	1	1									MAINTLATATNFQKALDVLAVREAVTGWMEANAGQVKYTGGAEVKIPKMSVQGLGDYDRDNGYLMGSATLEYETKKMTQDRGRKFQLDSMDVDETNFVTTASSVMGEFQRTKVIPEIDVWLYDVTPQEE
13446	GC_00002215	NCGS	NCGS_21_maxbin_res_002_fasta	564	3	3	1	0	1	1	1									MAINTLATATNFQKALDVLAVREAVTGWMEANAGQVKYTGGAEVKIPKMSVQGLGDYDRDNGYLMGSATLEYETKKMTQDRGRKFQLDSMDVDETNFVTTASSVMGEFQRTKVIPEIDVWLYDVTPQEE
13447	GC_00002215	NCGS	NCGS_60_maxbin_res_002_fasta	2041	3	3	1	0	1	1	1									MAINTLATATNFQKALDVLAVREAVTGWMEANAGQVKYTGGAEVKIPKMSVQGLGDYDRDNGYLMGSATLEYETKKMTQDRGRKFQLDSMDVDETNFVTTASSVMGEFQRTKVIPEIDVWLYDVTPQEE
13451	GC_00002217	NCGS	NCGS_10_maxbin_res_007_fasta	24	3	3	1	0	1	1	1			PF14584.9	Protein of unknown function (DUF4446)					MIFSEYLGIDSDYVIVGLAALVLILFIVTIVNIVQMSKLKKKYKKFMSGKDARTLEDVLKERLDEIDDLVASNKANKKNIEDIFATLRFTFQKLGLVKYDAFNEMGGKLSFSLAMLNERNDGYIINAMHSREGCYTYIKEIIDGNSIIALSEEEKEALEMAMKSKDE
13452	GC_00002217	NCGS	NCGS_154_maxbin_res_003_fasta	947	3	3	1	0	1	1	1			PF14584.9	Protein of unknown function (DUF4446)					MIFSEYLGIDSDYVIVGLAALVLILFIVTIVNIVQMSKLKKKYKKFMSGKDARTLEDVLKERLDEIDDLVASNKANKKNIEDIFATLRFTFQKLGLVKYDAFNEMGGKLSFSLAMLNERNDGYIINAMHSREGCYTYIKEIIDGNSIIALSEEEKEALEMAMKSKDE
13453	GC_00002217	NCGS	NCGS_60_maxbin_res_002_fasta	82	3	3	1	0	1	1	1			PF14584.9	Protein of unknown function (DUF4446)					MIFSEYLGIDSDYVIVGLAALVLILFIVTIVNIVQMSKLKKKYKKFMSGKDARTLEDVLKERLDEIDDLVASNKANKKNIEDIFATLRFTFQKLGLVKYDAFNEMGGKLSFSLAMLNERNDGYIINAMHSREGCYTYIKEIIDGNSIIALSEEEKEALEMAMKSKDE
13457	GC_00002219	NCGS	NCGS_154_maxbin_res_003_fasta	1888	3	3	1	0	1	1	1									MSYAQWYQKYVEGNQDAKLEEKRIRNITSDRIQYKKYQEILGEEVPETLKKFQKMKYNNTENWELFRTYTRSVKNGMISPLSGFTNYQKIYGDIEKNVIGIKTSEGIEVKGQSKHFMERVIGTMKDPKTGKPRSGATIEGIKDALEKPLKVMPVRTSVNGDKSQKYIGKGGTVTINPDSGLLIQCNPTDVDYIRRIENAKI
13458	GC_00002219	NCGS	NCGS_21_maxbin_res_002_fasta	560	3	3	1	0	1	1	1									MSYAQWYQKYVEGNQDAKLEEKRIRNITSDRIQYKKYQEILGEEVPETLKKFQKMKYNNTENWELFRTYTRSVKNGMISPLSGFTNYQKIYGDIEKNVIGIKTSEGIEVKGQSKHFMERVIGTMKDPKTGKPRSGATIEGIKDALEKPLKVMPVRTSVNGDKSQKYIGKGGTVTINPDSGLLIQCNPTDVDYIRRIENAKI
13459	GC_00002219	NCGS	NCGS_60_maxbin_res_002_fasta	2045	3	3	1	0	1	1	1									MSYAQWYQKYVEGNQDAKLEEKRIRNITSDRIQYKKYQEILGEEVPETLKKFQKMKYNNTENWELFRTYTRSVKNGMISPLSGFTNYQKIYGDIEKNVIGIKTSEGIEVKGQSKHFMERVIGTMKDPKTGKPRSGATIEGIKDALEKPLKVMPVRTSVNGDKSQKYIGKGGTVTINPDSGLLIQCNPTDVDYIRRIENAKI
13463	GC_00002221	NCGS	NCGS_154_maxbin_res_003_fasta	2126	3	3	1	0	1	1	1			PF00583.28	Acetyltransferase (GNAT) family					MSIEELQSTLTFSNLCDLIKKEMPLSILLTDNNGKKEILKLNQAEIVGLILGFRDKYMYSIMLDDKESFRSFHPSLSQYKNGKTPIPIEVRNAYGDESQKNELHKYIKETFIDNMENPGAFKEELCELINNVPDNSWKNTLLEEKDVTVLLSKALGITMNARLHMQYLKQENKKKKEKTVLAFNQKNKNNCDKISPTHSITITIAGTELPNDIVFHNIDDAILYCTKNNYLINYLLSLSSTAHIVYVQKSNYEIRKLTLKEFPVALDFLELYKSEFRPKSFWPEYNISKLCEEGLNSGIWTAYGCFDGDRLIGYIDYKITWISGIEIGTELVDPQYREQSIATALINLIRLQYSFLPTFSGTYEENENMIKTFKVAGYNVDVSKGRNGLIKERIDITHP…
13464	GC_00002221	NCGS	NCGS_21_maxbin_res_002_fasta	981	3	3	1	0	1	1	1			PF00583.28	Acetyltransferase (GNAT) family					MSIEELQSTLTFSNLCDLIKKEMPLSILLTDNNGKKEILKLNQAEIVGLILGFRDKYMYSIMLDDKESFRSFHPSLSQYKNGKTPIPIEVRNAYGDESQKNELHKYIKETFIDNMENPGAFKEELCELINNVPDNSWKNTLLEEKDVTVLLSKALGITMNARLHMQYLKQENKKKKEKTVLAFNQKNKNNCDKISPTHSITITIAGTELPNDIVFHNIDDAILYCTKNNYLINYLLSLSSTAHIVYVQKSNYEIRKLTLKEFPVALDFLELYKSEFRPKSFWPEYNISKLCEEGLNSGIWTAYGCFDGDRLIGYIDYKITWISGIEIGTELVDPQYREQSIATALINLIRLQYSFLPTFSGTYEENENMIKTFKVAGYNVDVSKGRNGLIKERIDITHP…
13465	GC_00002221	NCGS	NCGS_60_maxbin_res_002_fasta	382	3	3	1	0	1	1	1			PF00583.28	Acetyltransferase (GNAT) family					MSIEELQSTLTFSNLCDLIKKEMPLSILLTDNNGKKEILKLNQAEIVGLILGFRDKYMYSIMLDDKESFRSFHPSLSQYKNGKTPIPIEVRNAYGDESQKNELHKYIKETFIDNMENPGAFKEELCELINNVPDNSWKNTLLEEKDVTVLLSKALGITMNARLHMQYLKQENKKKKEKTVLAFNQKNKNNCDKISPTHSITITIAGTELPNDIVFHNIDDAILYCTKNNYLINYLLSLSSTAHIVYVQKSNYEIRKLTLKEFPVALDFLELYKSEFRPKSFWPEYNISKLCEEGLNSGIWTAYGCFDGDRLIGYIDYKITWISGIEIGTELVDPQYREQSIATALINLIRLQYSFLPTFSGTYEENENMIKTFKVAGYNVDVSKGRNGLIKERIDITHP…
13466	GC_00002222	NCGS	NCGS_10_maxbin_res_007_fasta	2561	3	3	1	0	0.895299	0.647164	0.751273	K04485	DNA repair protein RadA/Sms	PF13481.9	AAA domain					MEGQKTELKMIRMSEVESQEVKWLWYPFIPYGKLTIIQGDPGDGKTTLVLNIAAKLSKGECLDSDMDVQDPVNVIYQTAEDGLADTVKPRLELAGADCEKILVIDESDKSLSMADERLEEALAKTGAKVLILDPIQAYLGGGMDMNRANEARDMTKKLGALAEKYQCAILLIGHMNKASGNKAAYRGMGSIDFFAVARSVLLVGRIEGEPNTRAVVQIKNNLAAFGRPKAFMLSETGFH
13467	GC_00002222	NCGS	NCGS_154_maxbin_res_003_fasta	2386	3	3	1	0	0.895299	0.647164	0.751273			PF13481.9	AAA domain					MEEQKTELKMIRMSEVESQEVKWLWYPFIPYGKLTIIQGDPGDGKTTLVLNIAAKLSKGECLDSDMDVQESVNVIYQTADVG-----------------RILRTFKIKKNVEVTDN----------GKIII------------------------------------------------------------------------------------------------------------
13468	GC_00002222	NCGS	NCGS_60_maxbin_res_002_fasta	68	3	3	1	0	0.895299	0.647164	0.751273			PF13481.9	AAA domain					MEEQKTELKMIRMSEVESQEVKWLWYPFIPYGKLTIIQGDPGDGKTTLVLNIAAKLSKGECLDSDMDVQESVNVIYQTADVG-----------------RILRTFKIKKNVEVTDN----------GKIII------------------------------------------------------------------------------------------------------------
13472	GC_00002224	NCGS	NCGS_154_maxbin_res_003_fasta	1891	3	3	1	0	1	1	1			PF14265.9	Domain of unknown function (DUF4355)					MKNKEVKALRMSLKLQFFATGDGDGTGDGDGSGDGAGDGDGTGEGSKGEPPKTFDDFLKTGDFQSEFDRRVQQSITTALKNQKEKYDALMDDRLSEAEKLAKMTKDEKQEYLNKKHEKELSDREAAITRRELMAEAKNTLAEKKLPVTLADVLVYTDADSCNKSIEAVEKAFTEAVAAAVEEKLKGGKPMKNGDSNVTELDKIVSMMSE
13473	GC_00002224	NCGS	NCGS_21_maxbin_res_002_fasta	563	3	3	1	0	1	1	1			PF14265.9	Domain of unknown function (DUF4355)					MKNKEVKALRMSLKLQFFATGDGDGTGDGDGSGDGAGDGDGTGEGSKGEPPKTFDDFLKTGDFQSEFDRRVQQSITTALKNQKEKYDALMDDRLSEAEKLAKMTKDEKQEYLNKKHEKELSDREAAITRRELMAEAKNTLAEKKLPVTLADVLVYTDADSCNKSIEAVEKAFTEAVAAAVEEKLKGGKPMKNGDSNVTELDKIVSMMSE
13474	GC_00002224	NCGS	NCGS_60_maxbin_res_002_fasta	2042	3	3	1	0	1	1	1			PF14265.9	Domain of unknown function (DUF4355)					MKNKEVKALRMSLKLQFFATGDGDGTGDGDGSGDGAGDGDGTGEGSKGEPPKTFDDFLKTGDFQSEFDRRVQQSITTALKNQKEKYDALMDDRLSEAEKLAKMTKDEKQEYLNKKHEKELSDREAAITRRELMAEAKNTLAEKKLPVTLADVLVYTDADSCNKSIEAVEKAFTEAVAAAVEEKLKGGKPMKNGDSNVTELDKIVSMMSE
13475	GC_00002225	NCGS	NCGS_154_maxbin_res_003_fasta	1890	3	3	1	0	1	1	1									MKIKVTKRYVDKYTKKIVEEGTETEMTAERGKELIKEGVAKEVKVTGKEV
13476	GC_00002225	NCGS	NCGS_21_maxbin_res_002_fasta	562	3	3	1	0	1	1	1									MKIKVTKRYVDKYTKKIVEEGTETEMTAERGKELIKEGVAKEVKVTGKEV
13477	GC_00002225	NCGS	NCGS_60_maxbin_res_002_fasta	2043	3	3	1	0	1	1	1									MKIKVTKRYVDKYTKKIVEEGTETEMTAERGKELIKEGVAKEVKVTGKEV
13478	GC_00002226	NCGS	NCGS_10_maxbin_res_007_fasta	1	3	3	1	0	1	1	1	K01678	fumarate hydratase subunit beta [EC:4.2.1.2]	PF05683.15	Fumarase C-terminus	M00009|M00011|M00173|M00374|M00620|M00613|M00614	Pathway modules; Carbohydrate metabolism; Central carbohydrate metabolism|Pathway modules; Carbohydrate metabolism; Central carbohydrate metabolism|Pathway modules; Energy metabolism; Carbon fixation|Pathway modules; Energy metabolism; Carbon fixation|Pathway modules; Energy metabolism; Carbon fixation|Signature modules; Module set; Metabolic capacity|Signature modules; Module set; Metabolic capa…	M00009|M00011|M00173|M00374|M00620|M00613|M00614	Citrate cycle (TCA cycle, Krebs cycle)|Citrate cycle, second carbon oxidation, 2-oxoglutarate => oxaloacetate|Reductive citrate cycle (Arnon-Buchanan cycle)|Dicarboxylate-hydroxybutyrate cycle|Incomplete reductive citrate cycle, acetyl-CoA => oxoglutarate|Anoxygenic photosynthesis in green nonsulfur bacteria|Anoxygenic photosynthesis in green sulfur bacteria	MDKYITTPITEEKTAELHAGDYVYITGTIYVARDAAHKRMMEVLERGEELPIDILDSTIYYMGPSPAREGRPIGSAGPTTATRMDKYAPTLLDLGEKAMIGKGKRSKEVIDAIIRNKAVYFAAIGGAGALLSKCITKSEIVCYEDLGAEAIRKLEVKDFPVIVVIDRDGNNLYETAIEKYKKIQL
13479	GC_00002226	NCGS	NCGS_154_maxbin_res_003_fasta	1974	3	3	1	0	1	1	1	K01678	fumarate hydratase subunit beta [EC:4.2.1.2]	PF05683.15	Fumarase C-terminus	M00009|M00011|M00173|M00374|M00620|M00613|M00614	Pathway modules; Carbohydrate metabolism; Central carbohydrate metabolism|Pathway modules; Carbohydrate metabolism; Central carbohydrate metabolism|Pathway modules; Energy metabolism; Carbon fixation|Pathway modules; Energy metabolism; Carbon fixation|Pathway modules; Energy metabolism; Carbon fixation|Signature modules; Module set; Metabolic capacity|Signature modules; Module set; Metabolic capa…	M00009|M00011|M00173|M00374|M00620|M00613|M00614	Citrate cycle (TCA cycle, Krebs cycle)|Citrate cycle, second carbon oxidation, 2-oxoglutarate => oxaloacetate|Reductive citrate cycle (Arnon-Buchanan cycle)|Dicarboxylate-hydroxybutyrate cycle|Incomplete reductive citrate cycle, acetyl-CoA => oxoglutarate|Anoxygenic photosynthesis in green nonsulfur bacteria|Anoxygenic photosynthesis in green sulfur bacteria	MDKYITTPITEEKTAELHAGDYVYITGTIYVARDAAHKRMMEVLERGEELPIDILDSTIYYMGPSPAREGRPIGSAGPTTATRMDKYAPTLLDLGEKAMIGKGKRSKEVIDAIIRNKAVYFAAIGGAGALLSKCITKSEIVCYEDLGAEAIRKLEVKDFPVIVVIDRDGNNLYETAIEKYKKIQL
13480	GC_00002226	NCGS	NCGS_60_maxbin_res_002_fasta	105	3	3	1	0	1	1	1	K01678	fumarate hydratase subunit beta [EC:4.2.1.2]	PF05683.15	Fumarase C-terminus	M00009|M00011|M00173|M00374|M00620|M00613|M00614	Pathway modules; Carbohydrate metabolism; Central carbohydrate metabolism|Pathway modules; Carbohydrate metabolism; Central carbohydrate metabolism|Pathway modules; Energy metabolism; Carbon fixation|Pathway modules; Energy metabolism; Carbon fixation|Pathway modules; Energy metabolism; Carbon fixation|Signature modules; Module set; Metabolic capacity|Signature modules; Module set; Metabolic capa…	M00009|M00011|M00173|M00374|M00620|M00613|M00614	Citrate cycle (TCA cycle, Krebs cycle)|Citrate cycle, second carbon oxidation, 2-oxoglutarate => oxaloacetate|Reductive citrate cycle (Arnon-Buchanan cycle)|Dicarboxylate-hydroxybutyrate cycle|Incomplete reductive citrate cycle, acetyl-CoA => oxoglutarate|Anoxygenic photosynthesis in green nonsulfur bacteria|Anoxygenic photosynthesis in green sulfur bacteria	MDKYITTPITEEKTAELHAGDYVYITGTIYVARDAAHKRMMEVLERGEELPIDILDSTIYYMGPSPAREGRPIGSAGPTTATRMDKYAPTLLDLGEKAMIGKGKRSKEVIDAIIRNKAVYFAAIGGAGALLSKCITKSEIVCYEDLGAEAIRKLEVKDFPVIVVIDRDGNNLYETAIEKYKKIQL
13481	GC_00002227	NCGS	NCGS_154_maxbin_res_003_fasta	818	3	3	1	0	1	1	1			PF04464.17	CDP-Glycerol:Poly(glycerophosphate) glycerophosphotransferase					MLMVFMSQPDFACNCHALWKYVKQHTDFETAWIIKKPAYYEILKERGIRCAVYDTVEANKIIEKANVLIANSYTFLNINKREDQLLVNVWHGSGVKAHDYYDHNLNPRHLIKLKNYFGKVDLMCVHSLDDRFKLAAMLNFDLRKIYVTGQPRLDCVKKSDGKGILKKVLGEKISRYEHLIFFAPSYRSNMSCHAGKIFSDNIFRLDDFDNQALDEFLTRNHAALIYKLHPIEQTAFLGRNFVMSEHCYELTDEMLFKKDVRYDELLNSFDVMVSDYSSIVYDYLLLNRPVVYLLPDFEEYKNSKGFVFHNISLYMPGEKVYDFKNLLRALDEAFVNPDKYIDLRNNVLLNRFDYTDDGSAERCFQQIMSFKKLNDEYVPYQSDPKTVPPTVTEQIAKYV…
13482	GC_00002227	NCGS	NCGS_21_maxbin_res_002_fasta	814	3	3	1	0	1	1	1			PF04464.17	CDP-Glycerol:Poly(glycerophosphate) glycerophosphotransferase					MLMVFMSQPDFACNCHALWKYVKQHTDFETAWIIKKPAYYEILKERGIRCAVYDTVEANKIIEKANVLIANSYTFLNINKREDQLLVNVWHGSGVKAHDYYDHNLNPRHLIKLKNYFGKVDLMCVHSLDDRFKLAAMLNFDLRKIYVTGQPRLDCVKKSDGKGILKKVLGEKISRYEHLIFFAPSYRSNMSCHAGKIFSDNIFRLDDFDNQALDEFLTRNHAALIYKLHPIEQTAFLGRNFVMSEHCYELTDEMLFKKDVRYDELLNSFDVMVSDYSSIVYDYLLLNRPVVYLLPDFEEYKNSKGFVFHNISLYMPGEKVYDFKNLLRALDEAFVNPDKYIDLRNNVLLNRFDYTDDGSAERCFQQIMSFKKLNDEYVPYQSDPKTVPPTVTEQIAKYV…
13483	GC_00002227	NCGS	NCGS_60_maxbin_res_002_fasta	2494	3	3	1	0	1	1	1			PF04464.17	CDP-Glycerol:Poly(glycerophosphate) glycerophosphotransferase					MLMVFMSQPDFACNCHALWKYVKQHTDFETAWIIKKPAYYEILKERGIRCAVYDTVEANKIIEKANVLIANSYTFLNINKREDQLLVNVWHGSGVKAHDYYDHNLNPRHLIKLKNYFGKVDLMCVHSLDDRFKLAAMLNFDLRKIYVTGQPRLDCVKKSDGKGILKKVLGEKISRYEHLIFFAPSYRSNMSCHAGKIFSDNIFRLDDFDNQALDEFLTRNHAALIYKLHPIEQTAFLGRNFVMSEHCYELTDEMLFKKDVRYDELLNSFDVMVSDYSSIVYDYLLLNRPVVYLLPDFEEYKNSKGFVFHNISLYMPGEKVYDFKNLLRALDEAFVNPDKYIDLRNNVLLNRFDYTDDGSAERCFQQIMSFKKLNDEYVPYQSDPKTVPPTVTEQIAKYV…
13484	GC_00002228	NCGS	NCGS_154_maxbin_res_003_fasta	2673	2	3	2	0	1	1	1	K07726	putative transcriptional regulator	PF01381.25	Helix-turn-helix					MNFPEEIKKLRKRALLTQTEFAEIVGVAFSTVNRWEAGV
13485	GC_00002228	NCGS	NCGS_60_maxbin_res_002_fasta	1911	2	3	2	0	1	1	1	K07726	putative transcriptional regulator	PF01381.25	Helix-turn-helix					MNFPEEIKKLRKRALLTQTEFAEIVGVAFSTVNRWEAGV
13486	GC_00002228	NCGS	NCGS_60_maxbin_res_002_fasta	2586	2	3	2	0	1	1	1	K07726	putative transcriptional regulator	PF01381.25	Helix-turn-helix					MNFPEEIKKLRKRALLTQTEFAEIVGVAFSTVNRWEAGV
13487	GC_00002229	NCGS	NCGS_154_maxbin_res_003_fasta	2231	2	3	2	0	1	1	1			PF12641.10	Flavodoxin domain					MNVSNVIVGEYMCQGRMPPSVRERYLKMKDAPDHPANLDVLIQNFDCALSHPDADDLERLRQAVRNSSF
13488	GC_00002229	NCGS	NCGS_21_maxbin_res_002_fasta	444	2	3	2	0	1	1	1			PF12641.10	Flavodoxin domain					MNVSNVIVGEYMCQGRMPPSVRERYLKMKDAPDHPANLDVLIQNFDCALSHPDADDLERLRQAVRNSSF
13489	GC_00002229	NCGS	NCGS_21_maxbin_res_002_fasta	660	2	3	2	0	1	1	1			PF12641.10	Flavodoxin domain					MNVSNVIVGEYMCQGRMPPSVRERYLKMKDAPDHPANLDVLIQNFDCALSHPDADDLERLRQAVRNSSF
13490	GC_00002230	NCGS	NCGS_10_maxbin_res_007_fasta	25	3	3	1	0	1	1	1			PF12997.10	Domain of unknown function, E. rectale Gene description (DUF3881)					MHSYLRAIGFQNNMKKSDIEKLTDKIVSSPDRIEVSEDSMGNEFVEMTKEIAPGAGIRVCGEYAEDGTFHTEYYYPYVEGDGITTQEQIEIEKHSEKESYAGVCDEMKLGVTLIFYLQNVAEYLSEHHRNPKMRPMSATLSALSLNGKIIMPISKNEKQIQNTKKNSQDRNYLIAAAREGDEDAIENLTLEDIDTYSMLSRRIANEDILSIVDSYFMPYGIESDQYSILGEIVDYRMENNKMTGDKICLLTLDCNDLIYDVCINEKDLLGEPAIGRRFKGVIWMQGKVNY
13491	GC_00002230	NCGS	NCGS_154_maxbin_res_003_fasta	946	3	3	1	0	1	1	1			PF12997.10	Domain of unknown function, E. rectale Gene description (DUF3881)					MHSYLRAIGFQNNMKKSDIEKLTDKIVSSPDRIEVSEDSMGNEFVEMTKEIAPGAGIRVCGEYAEDGTFHTEYYYPYVEGDGITTQEQIEIEKHSEKESYAGVCDEMKLGVTLIFYLQNVAEYLSEHHRNPKMRPMSATLSALSLNGKIIMPISKNEKQIQNTKKNSQDRNYLIAAAREGDEDAIENLTLEDIDTYSMLSRRIANEDILSIVDSYFMPYGIESDQYSILGEIVDYRMENNKMTGDKICLLTLDCNDLIYDVCINEKDLLGEPAIGRRFKGVIWMQGKVNY
13492	GC_00002230	NCGS	NCGS_60_maxbin_res_002_fasta	81	3	3	1	0	1	1	1			PF12997.10	Domain of unknown function, E. rectale Gene description (DUF3881)					MHSYLRAIGFQNNMKKSDIEKLTDKIVSSPDRIEVSEDSMGNEFVEMTKEIAPGAGIRVCGEYAEDGTFHTEYYYPYVEGDGITTQEQIEIEKHSEKESYAGVCDEMKLGVTLIFYLQNVAEYLSEHHRNPKMRPMSATLSALSLNGKIIMPISKNEKQIQNTKKNSQDRNYLIAAAREGDEDAIENLTLEDIDTYSMLSRRIANEDILSIVDSYFMPYGIESDQYSILGEIVDYRMENNKMTGDKICLLTLDCNDLIYDVCINEKDLLGEPAIGRRFKGVIWMQGKVNY
13493	GC_00002231	NCGS	NCGS_154_maxbin_res_003_fasta	268	3	3	1	0	0.927536	0.79235	0.85463			PF20317.1	Helix-turn-helix domain					#NAME?
13494	GC_00002231	NCGS	NCGS_21_maxbin_res_002_fasta	714	3	3	1	0	0.927536	0.79235	0.85463			PF20317.1	Helix-turn-helix domain					#NAME?
13495	GC_00002231	NCGS	NCGS_60_maxbin_res_002_fasta	2480	3	3	1	0	0.927536	0.79235	0.85463			PF20317.1	Helix-turn-helix domain					MLVSYHGISKLTIAKMADVEEQDIDRLLANPPEKVEIEVKYKIAVTVMELRCWLKDCELPV
13496	GC_00002232	NCGS	NCGS_10_maxbin_res_007_fasta	2639	3	3	1	0	0.949821	1	0.974265									MNIFTIKIIALILMLMDHIGEFFLDSPICYVPGRYSATESMAKALNGCFMRHIRCNFWYCMA
13497	GC_00002232	NCGS	NCGS_154_maxbin_res_003_fasta	1375	3	3	1	0	0.949821	1	0.974265									MNIFTIKIIALILMLMDHIGEFFPDSPICYVPGRYPVTESVAKALNGCFMWHIRCNFRYCMA
13498	GC_00002232	NCGS	NCGS_21_maxbin_res_002_fasta	394	3	3	1	0	0.949821	1	0.974265									MNIFTIKIIALILMLMDHIGEFFPDSPICYVPGRYPVTESVAKALNGCFMWHIRCNFRYCMA
13505	GC_00002235	NCGS	NCGS_10_maxbin_res_007_fasta	2643	3	3	1	0	0.954082	0.975497	0.96467	K08174	MFS transporter, FHS family, glucose/mannose:H+ symporter	PF07690.19	Major Facilitator Superfamily					MTQLLLAIIYLAFISLGLPDSLLGSAWPTMYIQFDVPISYAGIISMIIAGGTIVSSLQSDRLTKWLGTGKVTAISVATTAVALLGFSFTHSFRVLCLWAIPYGLGAGSVDASLNNYVALHYKSRHMSWLHCMWGVGATAGPYIMGIALSMGQGWNMGYRYIGIIQVVLTAILVFSIPLWKGRKSPVKNLQNTGTEQLLGNASEKAGTTSEKALSLREILKIAGAKEVMICFFCYCALEQTAGLWASSYLTLHKGVSSEMAAIFASLFYIGITVGRAISGFITMKLNDIQMIRLGQGIIVAGIVAMILPGSNILAMAGLVLIGLGCAPIYPCVIHSTPAHFGADKSQAIIGVQMAFAYIGTMLMPPLFGMIARGISVALLPFYLFAILVVMIIMHELLTK…
13506	GC_00002235	NCGS	NCGS_154_maxbin_res_003_fasta	1371	3	3	1	0	0.954082	0.975497	0.96467	K08174	MFS transporter, FHS family, glucose/mannose:H+ symporter	PF07690.19	Major Facilitator Superfamily					MTQLLLAIIYLAFISLGLPDSLLGSAWPTMYIQFDVPISYAGIISMIISAGTIISSLQSDRLTKKLGTGKVTAISVAATAVALFGFSFSHSFWALCLWAIPYGLGAGSVDASLNNYVALHYKSRHMSWLHCMWGVGATAGPYIMGIALSMGQGWNMGYRYIGIIQVILTSVLIFRLPLWKGRT------EETEVEELQTDPAENG----KKVLSVREILKISGAREVMLCFFCYCALEQTAGLWASSYLTLHKGVSSEMAAIFASLFYIGITVGRAISGFITMKLNDIQMIRLGQGIIVAGIAAMILPGSNILAMAGLVLIGLGCAPIYPCVIHSTPAHFGADKSQAIIGVQMAFAYIGTMLMPPLFGMIARGISVALLPFYLFAILVVMIIMHELLTK…
13507	GC_00002235	NCGS	NCGS_21_maxbin_res_002_fasta	398	3	3	1	0	0.954082	0.975497	0.96467	K08174	MFS transporter, FHS family, glucose/mannose:H+ symporter	PF07690.19	Major Facilitator Superfamily					MTQLLLAIIYLAFISLGLPDSLLGSAWPTMYIQFDVPISYAGIISMIISAGTIISSLQSDRLTKKLGTGKVTAISVAATAVALFGFSFSHSFWALCLWAIPYGLGAGSVDASLNNYVALHYKSRHMSWLHCMWGVGATAGPYIMGIALSMGQGWNMGYRYIGIIQVILTSVLIFRLPLWKGRT------EETEVEELQTDPAENG----KKVLSVREILKISGAREVMLCFFCYCALEQTAGLWASSYLTLHKGVSSEMAAIFASLFYIGITVGRAISGFITMKLNDIQMIRLGQGIIVAGIAAMILPGSNILAMAGLVLIGLGCAPIYPCVIHSTPAHFGADKSQAIIGVQMAFAYIGTMLMPPLFGMIARGISVALLPFYLFAILVVMIIMHELLTK…
13508	GC_00002236	NCGS	NCGS_154_maxbin_res_003_fasta	186	3	3	1	0	0.97271	1	0.986166									MEEGQTADDATLIDASDLTISDMDSMGGGMSGGNSSGGNMPGGNAPDGNMPDGNTRQ
13509	GC_00002236	NCGS	NCGS_21_maxbin_res_002_fasta	159	3	3	1	0	0.97271	1	0.986166									MEEGQTADDATLIDASDLTISDMDSMGGGMSGGNSSGGNMPGGNAPDGNMPDGNTRQ
13510	GC_00002236	NCGS	NCGS_60_maxbin_res_002_fasta	113	3	3	1	0	0.97271	1	0.986166									MDEGQTADDATLIDASDLTISDMDSMGGGMSGGNSSGGNMPGGNASGGNMPDGNTRQ
13511	GC_00002237	NCGS	NCGS_10_maxbin_res_007_fasta	332	3	3	1	0	0.973856	0.72646	0.83216			PF14196.9	L-2-amino-thiazoline-4-carboxylic acid hydrolase					MKYAGMPMGMWLIFNKSFQKNLTEVLKFDTKESRTITAAAKKKYKELIDKLPEFEKKDRFKMNIVSCAMMSAFLLSMPELPEVEAATDYYKQSMMTGVMQWFCRTGGKKKFSESDIEAKKEIAKFKAGDRNPYSWNMEFYEYEDGSGYEARFTTCGICTLMNELGLTKLIPAMCRLDYTMSEADCVSNFAREYTIASGGPYCDCGYTKRSAK
13512	GC_00002237	NCGS	NCGS_154_maxbin_res_003_fasta	98	3	3	1	0	0.973856	0.72646	0.83216			PF14196.9	L-2-amino-thiazoline-4-carboxylic acid hydrolase					#NAME?
13513	GC_00002237	NCGS	NCGS_21_maxbin_res_002_fasta	781	3	3	1	0	0.973856	0.72646	0.83216			PF14196.9	L-2-amino-thiazoline-4-carboxylic acid hydrolase					#NAME?
13523	GC_00002241	NCGS	NCGS_10_maxbin_res_007_fasta	62	3	3	1	0	0.977698	1	0.988723	K02664	type IV pilus assembly protein PilO							MNKENKKVNDRELKLIFVLGGIVLFFLIYQFGYLNVQKANKNLKSQVDEVRGEVKVMQTMKQNEETYKAYTDSMTQEMQEVMDAIPSEIRSEDKIMFARSLEKEYGFHVTGVGLQTDEMVYEMNEDGSNPADDGKLLYRTVVSLDCDCDYTQLKNCLRGLKKNNFKMSVDTASFEPDEEIGKLKGNMTVNMYYLYGSEKPYEPLTIDGVSLGTDNIFGTGTITPAAPSDATGTEDTTGTTGTTGTAGTTGTAGTTGKTGTTGTAGTTGTTDTTGTDSGR
13524	GC_00002241	NCGS	NCGS_154_maxbin_res_003_fasta	1709	3	3	1	0	0.977698	1	0.988723	K02664	type IV pilus assembly protein PilO							MNKENKKVNDRELKLIFVLGGIVLFFLIYQFGYLNVQKANENLKSQVDEVRGEVKVMQTMKQNEETYKAYTDSMTQEMQEVMDAIPSEIRSEDKIMFARSLEKEYGFHVTGVGLQTDEMVYEMNEDGSNPADDGKLLYRTVVNLDCDCDYTQLKNCLRGLKKNNFKMSVDTASFGPDEETGKLKGNMTVNMYYLYGSEKPYEPLTIDGVSLGTDDIFGTGTITPSAPSDAAGTEDTTGTTGTTGKAGTTGTAGTTGKTGTTGTAGTTGTTGTTGTDTGR
13525	GC_00002241	NCGS	NCGS_60_maxbin_res_002_fasta	1823	3	3	1	0	0.977698	1	0.988723	K02664	type IV pilus assembly protein PilO							MNKENKKVNDRELKLIFVLGGIVLFFLIYQFGYLNVQKANENLKSQVDEVRGEVKVMQTMKQNEETYKAYTDSMTQEMQEVMDAIPSEIRSEDKIMFARSLEKEYGFHVTGVGLQTDEMVYEMNEDGSNPADDGKLLYRTVVNLDCDCDYTQLKNCLRGLKKNNFKMSVDTASFGPDEETGKLKGNMTVNMYYLYGSEKPYEPLTIDGVSLGTDDIFGTGTITPSAPSDAAGTEDTTGTTGTTGKAGTTGTAGTTGKTGTTGTAGTTGTTGTTGTDTGR
13529	GC_00002243	NCGS	NCGS_10_maxbin_res_007_fasta	65	3	3	1	0	0.996599	1	0.998296			PF07963.15	Prokaryotic N-terminal methylation motif					MQKGNRISGKKNSGFSMVELIVTVAILAIISVGAFLLTGSQNGWKLRHAAERLDSALDKAMVQSMSKNDTAGLIVYELNGEYYAAMIKESCRDGNIYRVTEDKVLEKYSLGKEPLTITLSYKGKDGTAVSDVTLSNQGSESNLSSAAEFLYDRSTGAVKTVKVNSVESYYTGIHLKLSDRDMQIKISAATGRHEIQ
13530	GC_00002243	NCGS	NCGS_154_maxbin_res_003_fasta	1712	3	3	1	0	0.996599	1	0.998296			PF07963.15	Prokaryotic N-terminal methylation motif					MQKGNRISGKKNSGFSMVELIVTVAILAIISVGAFLLTGSQNGWKLRHAAERLDSALDKAMVQSMSKSDTAGLIVYELNGEYYAAMIKESCRDGNIYRVTEDKVLEKYSLGKEPLTITLSYKGKDGTAVSDVTLSNQGSESNLSSAAEFLYDRSTGAVKTVKVNSVESYYTGIHLKLSDRDMQIKISAATGRHEIQ
13531	GC_00002243	NCGS	NCGS_60_maxbin_res_002_fasta	1820	3	3	1	0	0.996599	1	0.998296			PF07963.15	Prokaryotic N-terminal methylation motif					MQKGNRISGKKNSGFSMVELIVTVAILAIISVGAFLLTGSQNGWKLRHAAERLDSALDKAMVQSMSKSDTAGLIVYELNGEYYAAMIKESCRDGNIYRVTEDKVLEKYSLGKEPLTITLSYKGKDGTAVSDVTLSNQGSESNLSSAAEFLYDRSTGAVKTVKVNSVESYYTGIHLKLSDRDMQIKISAATGRHEIQ
13532	GC_00002244	NCGS	NCGS_10_maxbin_res_007_fasta	1535	2	3	2	0	0.980392	0.985507	0.982943	K07727	putative transcriptional regulator	PF13443.9	Cro/C1-type HTH DNA-binding domain					MRICYNKLQKLMIDNQMKRQDLMRAAEITSYAITKINKNEPVSLEVLMNICQVFHCDIGDICEVVLDE-
13533	GC_00002244	NCGS	NCGS_60_maxbin_res_002_fasta	1474	2	3	2	0	0.980392	0.985507	0.982943	K07727	putative transcriptional regulator	PF13443.9	Cro/C1-type HTH DNA-binding domain					MRICYNKLQKLMIDNQMKRQDLMRAAEITSYAITKINKNEPVSLEVLMNICQVFHCDIGDICEVVLDE-
13534	GC_00002244	NCGS	NCGS_60_maxbin_res_002_fasta	1199	2	3	2	0	0.980392	0.985507	0.982943	K07727	putative transcriptional regulator	PF13443.9	Cro/C1-type HTH DNA-binding domain					MKICYNKLQKLMIDNQMKRQDLMRAAEITSYAATKINKNEPVSLEVLMRICQVFHCDIGDICEVILDED
13538	GC_00002246	NCGS	NCGS_154_maxbin_res_003_fasta	1608	3	3	1	0	0.994063	0.938326	0.96539	K02099	AraC family transcriptional regulator, arabinose operon regulatory protein	PF02311.22	AraC-like ligand binding domain					MSNTFFNIFPNENFIDLCMYQFGYEQCDPGHSFGPATRNHYLFHYILSGTGTLMADNANGDTQTYSVKSGQGFMIFPGQINTYISDEQLPWEYMWIEFDGLRVKEALSVTDLCKDAPIYHSHSKELREKLADEMLYIVNQPQESSFHLIGHLYLFLDYLLQSAKSTKLVSSGRMSDYYIKEAINYMEQNFQNNISIEDIAAVCGINRSYFGKIFRNSIGRSPQEFLMNYRMVKATELLKLTSLSIADVGSAVGYENQLHFSR------------------
13539	GC_00002246	NCGS	NCGS_21_maxbin_res_002_fasta	734	3	3	1	0	0.994063	0.938326	0.96539	K02099	AraC family transcriptional regulator, arabinose operon regulatory protein	PF02311.22	AraC-like ligand binding domain					MSNTFFNIFPNENFIDLCMYQFGYEQCDPGHSFGPATRNHYLFHYILSGTGTLMADNANGDTQTYSVKSGQGFMIFPGQINTYISDEQLPWEYMWIEFDGLRVKEALSVTDLCKDAPIYHSHSKELREKLADEMLYIVNQPQESSFHLIGHLYLFLDYLLQSAKSTKLVSSGRMSDYYIKEAINYMEQNFQNNISIEDIAAVCGINRSYFGKIFRNSIGRSPQEFLMNYRMVKATELLKLTSLSIADVGSAVGYENQLHFSR------------------
13540	GC_00002246	NCGS	NCGS_60_maxbin_res_002_fasta	1381	3	3	1	0	0.994063	0.938326	0.96539	K02099	AraC family transcriptional regulator, arabinose operon regulatory protein	PF00165.26	Bacterial regulatory helix-turn-helix proteins, AraC family					MSNTFFNIFPNENFIDLCMYQFGYEQCDPGHSFGPATRNHYLFHYILSGTGTLMADNANGDTQTYSVKSGQGFMIFPGQINTYIADEQLPWEYMWIEFDGLRVKEALSVTDLCKDAPIYHSHSKELREKLADEMLYIVNHPQESSFHLIGHLYLFLDYLLQSAKSTKLVSSGRMSDYYIKEAINYMEQNFQNNISIEDIAAICGINRSYFGKIFRNSIGRSPQEFLMNYRMVKATELLKLTSLSIADVGSAVGYENQLHFSRAFKNIYGVSPREWRNQNK
13541	GC_00002247	NCGS	NCGS_10_maxbin_res_007_fasta	63	3	3	1	0	0.989706	1	0.994827			PF07963.15	Prokaryotic N-terminal methylation motif					MSGYNSRKLEHKLKRNLNNRGFSLVEILIAVAILVLCAVPLLKAFVTSAQTNARARQNLNATTLAENIMEEIKAAGVEGYGVKSGDTVTIDGVDLPVYEAEYSNYSFDGRAYDVKAVMAPSQETYLDGTDEKAYNAQGIPEISVMDDSRDAVYVEDKNARFDIIDENADSLGMKAEELLNACRTEYRFAVKENHGRYTVTQTVTYSDASGNTIGTPQTLTIFDSVLTGADLRSLYVCYIPALRTTGDMYRTQEKVVIENRQDIPVDVYLIRQGSQDTPIAVSIIESAPSTVAATQIHTNLSVDDKTDIGSIERNGSSITAATAKSAFGFQKMGEAAKADAARLYTVEVTVKPVDSEKSITLTGTAMK
13542	GC_00002247	NCGS	NCGS_154_maxbin_res_003_fasta	1710	3	3	1	0	0.989706	1	0.994827			PF07963.15	Prokaryotic N-terminal methylation motif					MSGYNSRKLKHKLNRNLNNRGFSLVEILIAVAILVLCAVPLLKAFVTSAQTNARARQNLNATTLAENIMEEIKAAGVEGYGVKSGDTVTIDGVDLPVYEAEYSNYSFDGRVYDVKAVMTPSQETYLDGTDEKAYNAQGIPEISVMDDSRDAVYVEDKNARFDIIDENADSLGMKAEELLNACRTEYRFAVKENHGRYTVTQTVTYSDASGNTIGTPQTLTIFDSVLTGADLRSLYVCYIPALRTAGDMYRTQEKVVIENRQDIPVDVYLIRQGSQDTPLAVSIIESAPSTVAATQIHTNLSVDDKTDIGSIERNGSSITAATAKSAFGFQKMGEAAKADAARLYTVKVTVKPVDSEKSITLTGTAMK
13543	GC_00002247	NCGS	NCGS_60_maxbin_res_002_fasta	1822	3	3	1	0	0.989706	1	0.994827			PF07963.15	Prokaryotic N-terminal methylation motif					MSGYNSRKLKHKLNRNLNNRGFSLVEILIAVAILVLCAVPLLKAFVTSAQTNARARQNLNATTLAENIMEEIKAAGVEGYGVKSGDTVTIDGVDLPVYEAEYSNYSFDGRVYDVKAVMTPSQETYLDGTDEKAYNAQGIPEISVMDDSRDAVYVEDKNARFDIIDENADSLGMKAEELLNACRTEYRFAVKENHGRYTVTQTVTYSDASGNTIGTPQTLTIFDSVLTGADLRSLYVCYIPALRTAGDMYRTQEKVVIENRQDIPVDVYLIRQGSQDTPLAVSIIESAPSTVAATQIHTNLSVDDKTDIGSIERNGSSITAATAKSAFGFQKMGEAAKADAARLYTVKVTVKPVDSEKSITLTGTAMK
13544	GC_00002248	NCGS	NCGS_10_maxbin_res_007_fasta	2031	3	3	1	0	0.988701	1	0.994318									MKYDLRKPTVWAVKLGIRVGIFYACKQETSQEKFERERDFDESCSNFKNYMERKKEEQK
13545	GC_00002248	NCGS	NCGS_154_maxbin_res_003_fasta	9	3	3	1	0	0.988701	1	0.994318									MKYDLRKPTVWAVKLGIRVGIFYACKQEKSQEKFERERDFDESCSNFKNYMERKKEEQK
13546	GC_00002248	NCGS	NCGS_60_maxbin_res_002_fasta	992	3	3	1	0	0.988701	1	0.994318									MKYDLRKPTVWAVKLGIRVGIFYACKQEKSQEKFERERDFDESCSNFKNYMERKKEEQK
13547	GC_00002249	NCGS	NCGS_154_maxbin_res_003_fasta	821	3	3	1	0	0.999562	1	0.999781									MRNNIKENILELIQTLYEAHSNVETLIKEKDNQSVCALLEDCQNAAIHIGESIEQSEGENFITVKYLEAYCELLYTTSVNISNGIYEKIKENLNAQLHVIEDSVRDDIKGKWEIVFLPYKVSMWDSLESIWKRAFEDDDFDTYVVPIPYYDRNPDRTFGEYHYEGKLFPADVPITHYEDYNFAERMPDAIFIHNPYDLGNLVTSVEPKFYSNILKNYTNLLIYIPYFLFPKEPQTHLIDTFALENVDSIFVQNEEVKEAYVNQAKIVGNEKVLEKVFAVGSPKIDKICEICKDGIPVPDIWKEMSVNKKKVFMNTNVSLILNNKDKFIDNLRRIFDIFKRRGDVFVIWREHPLTEATLKSMKPEIRDVYYEIRSDFVKDGLGVIDTNSEAYEAIYFSDC…
13548	GC_00002249	NCGS	NCGS_21_maxbin_res_002_fasta	817	3	3	1	0	0.999562	1	0.999781									MRNNIKENILELIQTLYEAHSNVETLIKEKDNQSVCALLEDCQNAAIHIGESIEQSEGENFITVKYLEAYCELLYTTSVNISNGIYEKIKENLNAQLHVIEDSVRDDIKGKWEIVFLPYKVSMWDSLESIWKRAFEDDDFDTYVVPIPYYDRNPDRTFGEYHYEGKLFPADVPITHYEDYNFAERMPDAIFIHNPYDLGNLVTSVEPKFYSNILKNYTNLLIYIPYFLFPKEPQTHLIDTFALENVDSIFVQNEEVKEAYVNQAKIVGNEKVLEKVFAVGSPKIDKICEICKDGIPVPDIWKEMSVNKKKVFMNTNVSLILNNKDKFIDNLRRIFDIFKRRGDVFVIWREHPLTEATLKSMKPEIRDVYYEIRSDFVKDGLGVIDTNSEAYEAIYFSDC…
13549	GC_00002249	NCGS	NCGS_60_maxbin_res_002_fasta	2497	3	3	1	0	0.999562	1	0.999781									MRNNIKENILELIQTLYEAHSNVETLIKDKDNQSVCALLEDCQNAAIHIGESIEQSEGENFITVKYLEAYCELLYTTSVNISNGIYEKIKENLNAQLHVIEDSVRDDIKGKWEIVFLPYKVSMWDSLESIWKRAFEDDDFDTYVVPIPYYDRNPDRTFGEYHYEGKLFPADVPITHYEDYNFAERMPDAIFIHNPYDLGNLVTSVEPKFYSNILKNYTNLLIYIPYFLFPKEPQTHLIDTFALENVDSIFVQNEEVKEAYVNQAKIVGNEKVLEKVFAVGSPKIDKICEICKDGIPVPDIWKEMSVNKKKVFMNTNVSLILNNKDKFIDNLRRIFDIFKRRGDVFVIWREHPLTEATLKSMKPEIRDVYYEIRSDFVKDGLGVIDTNSEAYEAIYFSDC…
13550	GC_00002250	NCGS	NCGS_154_maxbin_res_003_fasta	1356	3	3	1	0	0.99387	1	0.996925									MRLFIKCIMFSVWMWFIVRFSEKPSGRRKIWIDNRFLYVFTWLWHSYGEISIMGLMYAIGVQVVDIIGVVFYLLMPLNREIICIYWLKFLLGVLFWAAGIGIFDMAKNAEEKREKILLYFSCFSVLAFGIWYALYLILADFIELF
13551	GC_00002250	NCGS	NCGS_21_maxbin_res_002_fasta	1026	3	3	1	0	0.99387	1	0.996925									MRLFIKCIMFSVWMWFIVRFSEKPSGRRKIWIDNRFLYVFTWLWHSYGEISIMGLMYAIGVQVVDIIGVVFYLLMPLNREIICIYWLKFLLGVLFWAAGIGIFDMAKNAEEKREKILLYFSCFSVLAFGIWYALYLILADFIELF
13552	GC_00002250	NCGS	NCGS_60_maxbin_res_002_fasta	2350	3	3	1	0	0.99387	1	0.996925									MHLFIKCIMFSVWMWFIVRFSEKPSGRRKIWIDNRFLYVFTWLWHSYGEISIMGLMYAIGVQVVDIIGVVFYLLMPLNREIICIYWLKFLLGVLFWAAGIGIFDMAKNAEEKREKILLYFSCFSVLAFGIWYALYLILADFIGLF
13553	GC_00002251	NCGS	NCGS_154_maxbin_res_003_fasta	819	3	3	1	0	0.999411	1	0.999705			PF05050.15	Methyltransferase FkbM domain					MIEGISKQTIENFNRMSENRKIVLVGLVNENVKKAVSLFDNIECIIDGDAERCGLRYEGLPIYSYEHLYALSPDTHIILVTARTGGVYSVTNAVKEVDTFNIFYLNVIADKFFGFFSNELYNNYDKIRKMEAALYDDRSKKIYREVVRRRIIGATGEYNKLKTRIDPQYLYQDMYKNVTGNEIIVDCGGYIGDSVEKFVLAFGNKVKKIYSFECFEDNILKIKEMGQTLKKEGWSGELVVAPYAVSDKTDKIIFNDIGNPDSGYLPDSRLTVQYNEKLAPIKTIEVETRTIDGFIPEDEKVTLIKMDIEGAEYDALKGAEKTIKKDKPRLAISIYHNPSDYWRIYELIHEFSSEYKFAVRHHQNNHLDTVLYAWVED
13554	GC_00002251	NCGS	NCGS_21_maxbin_res_002_fasta	815	3	3	1	0	0.999411	1	0.999705			PF05050.15	Methyltransferase FkbM domain					MIEGISKQTIENFNRMSENRKIVLVGLVNENVKKAVSLFDNIECIIDGDAERCGLRYEGLPIYSYEHLYALSPDTHIILVTARTGGVYSVTNAVKEVDTFNIFYLNVIADKFFGFFSNELYNNYDKIRKMEAALYDDRSKKIYREVVRRRIIGATGEYNKLKTRIDPQYLYQDMYKNVTGNEIIVDCGGYIGDSVEKFVLAFGNKVKKIYSFECFEDNILKIKEMGQTLKKEGWSGELVVAPYAVSDKTDKIIFNDIGNPDSGYLPDSRLTVQYNEKLAPIKTIEVETRTIDGFIPEDEKVTLIKMDIEGAEYDALKGAEKTIKKDKPRLAISIYHNPSDYWRIYELIHEFSSEYKFAVRHHQNNHLDTVLYAWVED
13555	GC_00002251	NCGS	NCGS_60_maxbin_res_002_fasta	2495	3	3	1	0	0.999411	1	0.999705			PF05050.15	Methyltransferase FkbM domain					MIEGISKQTIENFNRMSENRKIVLVGLVNENVKKAVSLFDNIECIIDGDAERCGLRYEGLPIYSYEHLYALSPDTHIILVTARTGGVYSVTNAVKEVDTFNIFYLNVIADKFFGFFSNELYNNYDKIRKMEAALYDDRSKKIYREVVRRRIIGATGEYNKLKTRIDPQYLYQDMYKNVSGNEIIVDCGGYIGDSVEKFVLAFGNKVKKIYSFECFEDNILKIKEMGQTLKKEGWSGELVVAPYAVSDKTDKIIFNDIGNPDSGYLPDSRLTVQYNEKLAPIKTIEVETRTIDGFIPEDEKVTLIKMDIEGAEYDALKGAEKTIKKDKPRLAISIYHNPSDYWRIYELIHEFSSEYKFAVRHHQNNHLDTVLYAWVED
13568	GC_00002256	NCGS	NCGS_10_maxbin_res_007_fasta	1568	3	3	1	0	0.997849	1	0.998924	K10118	raffinose/stachyose/melibiose transport system permease protein	PF00528.25	Binding-protein-dependent transport system inner membrane component					MGVIRNKKAFLAFLLPGLLFYILAVFYPIEESIRLSFMKWGGIGKKQFVGLENYVTMFHDEVFYKAFFNNLIYLVIVVSMQLLIGLFFAILLTYMTKHVTLVKTLYYVPCIITTVAITQLFRSMYSTEPMGLLNQILQKVGLGGMVTSWLAKVSTVLPAVSIPEGWRFTGMYMVIFYAALVSLDPSVYEAAKIDGASEMQILFKIKMPLIKDIILLTLTMCLTGALRGFDIPFLLTSGGPGNASELMSTYMYKKAFSSNQYGYGSTLAVFIIIESILVVYILRKIFTSKEQKEEKRIEKERIRRNRRGNH
13569	GC_00002256	NCGS	NCGS_154_maxbin_res_003_fasta	1068	3	3	1	0	0.997849	1	0.998924	K10118	raffinose/stachyose/melibiose transport system permease protein	PF00528.25	Binding-protein-dependent transport system inner membrane component					MGVIRNKKAFLAFLLPGLLFYILAVFYPIEESIRLSFMKWGGIGKKQFVGLQNYVTMFHDEVFYKAFFNNLIYLVIVVSMQLLIGLFFAILLTYMTKHVTLVKTLYYVPCIITTVAITQLFRSMYSTEPMGLLNQILQKVGLGGMVTSWLAKVSTVLPAVSIPEGWRFTGMYMVIFYAALVSLDPSVYEAAKIDGASEMQILFKIKMPLIKDIILLTLTMCLTGALRGFDIPFLLTSGGPGNASELMSTYMYKKAFSSNQYGYGSTLAVFIIIESILVVYILRKIFTSKEQKEEKRIEKERIRRNRRGNH
13570	GC_00002256	NCGS	NCGS_60_maxbin_res_002_fasta	2095	3	3	1	0	0.997849	1	0.998924	K10118	raffinose/stachyose/melibiose transport system permease protein	PF00528.25	Binding-protein-dependent transport system inner membrane component					MGVIRNKKAFLAFLLPGLLFYILAVFYPIEESIRLSFMKWGGIGKKQFVGLQNYVTMFHDEVFYKAFFNNLIYLVIVVSMQLLIGLFFAILLTYMTKHVTLVKTLYYVPCIITTVAITQLFRSMYSTEPMGLLNQILQKVGLGGMVTSWLAKVSTVLPAVSIPEGWRFTGMYMVIFYAALVSLDPSVYEAAKIDGASEMQILFKIKMPLIKDIILLTLTMCLTGALRGFDIPFLLTSGGPGNASELMSTYMYKKAFSSNQYGYGSTLAVFIIIESILVVYILRKIFTSKEQKEEKRIEKERIRRNRRGNH
13577	GC_00002259	NCGS	NCGS_154_maxbin_res_003_fasta	196	2	3	2	0	0.990338	1	0.995146			PF09035.13	Excisionase from transposon Tn916					MNHTEKTIPVWKKYSLNVSEAAEYYGIGEKRLRQIAGENEGADFILEVGSHIRFKRKLFEDYLDTASTV
13578	GC_00002259	NCGS	NCGS_21_maxbin_res_002_fasta	1078	2	3	2	0	0.990338	1	0.995146			PF09035.13	Excisionase from transposon Tn916					MNHTEKTIPVWKKYSLNVSEAAEYYGIGEKRLRQIAGENEGADFILEVGSHIRFKRKLFEDYLDTASTV
13579	GC_00002259	NCGS	NCGS_21_maxbin_res_002_fasta	731	2	3	2	0	0.990338	1	0.995146			PF09035.13	Excisionase from transposon Tn916					MNHTEKTIPVWKKYSLNVSEAAEYYEIGEKRLRQIAGENEGADFILEVGSHIRFKRKLFEDYLDTASTV
13583	GC_00002261	NCGS	NCGS_10_maxbin_res_007_fasta	64	3	3	1	0	0.99458	1	0.997283									MNRWKKSRDNRGMSLVMVIGTVALVSILVVIVLSLSLMNIQMKSVYKKSADNFYDAEAAMDEIRTGLQQDVADAATTAYLSVMSQYSASSYQDAVRQSTFRELYRKELKKKIGQTMDDTHYDIGYLENYIGASHRYEAATGTGARLTTQDGKDADFVVTQSGLVIMNLELSYKDADAYESVVDTDLVLSYPQVNFIQSTSVPDLLNYCVVADEGVWVNNGNRTLTMNGNVYAGNYYTGSSSDRNGFHIDNSGSVMLGLRKTLITRGGLTVENQGSFTTDTKATIWADNLNVYSNAALSLSGSTYVSDDLTITGSGDVTLRGEYYGYGNPETAKAAASVVTEEVNANKAAYSSAMIINGIADSGKASIRMNGLKTLMLAGNAYIGSGNAMMGESLAVKSS…
13584	GC_00002261	NCGS	NCGS_154_maxbin_res_003_fasta	1711	3	3	1	0	0.99458	1	0.997283									MNRWKKSRDNRGMSLVMVIGTVALVSILVVIVLSLSLMNIQMKSVYKKSADNFYDAEAAMDEIRTGLQQDVADAATTAYLSVMSQYSASSYQDAVRQSTFRELYRKELKKKIGQTMDDTHYDIGYLENYIGASHRYEAATGTGARLTTQDGKDADFVVTQSGLVIMNLELSYKDADAYESVVDTDLVLSYPQVNFIQSTSVPDLLNYCVVADEGVWVNNGNRTLTMNGNVYAGDYYTGSSSDRNGFHIDNSGSVMLGLRKTLITRGGLTVENKGSFTTDTKATIWADNLNVYSNAALSLSGSTYVSDDLTITGSGDVTLRGEYYGYGNPETAKAAASVVTEEVNANKAAYSSAMIINGIADSGKASIRMNGLKTLMLAGNAYIGSGNAMMGESLAVKSS…
13585	GC_00002261	NCGS	NCGS_60_maxbin_res_002_fasta	1821	3	3	1	0	0.99458	1	0.997283									MNRWKKSRDNRGMSLVMVIGTVALVSILVVIVLSLSLMNIQMKSVYKKSADNFYDAEAAMDEIRTGLQQDVADAATTAYLSVMSQYSASSYQDAVRQSTFRELYRKELKKKIGQTMDDTHYDIGYLENYIGASHRYEAATGTGARLTTQDGKDADFVVTQSGLVIMNLELSYKDADAYESVVDTDLVLSYPQVNFIQSTSVPDLLNYCVVADEGVWVNNGNRTLTMNGNVYAGDYYTGSSSDRNGFHIDNSGSVMLGLRKTLITRGGLTVENKGSFTTDTKATIWADNLNVYSNAALSLSGSTYVSDDLTITGSGDVTLRGEYYGYGNPETAKAAASVVTEEVNANKAAYSSAMIINGIADSGKASIRMNGLKTLMLAGNAYIGSGNAMMGESLAVKSS…
13589	GC_00002263	NCGS	NCGS_154_maxbin_res_003_fasta	1242	2	3	2	0	0.766849	0.654727	0.706366			PF05930.15	Prophage CP4-57 regulatory protein (AlpA)					---MNEKFLEVGDVMQILGISRSAAYKLMRQINSELEKKGYIVIRGKVSRKYFEERIYG-----------------------------------------------MSDAG--------------------
13590	GC_00002263	NCGS	NCGS_154_maxbin_res_003_fasta	1189	2	3	2	0	0.766849	0.654727	0.706366									MKGIKEAFIDAGEISQMLGIGMTKAYAIIKEYNAELEAKGYFTMRGKCPRKYFEQKIYGYEDYYNPDYEPQRNRSKVVEEMDYEAAVGDSVISEQDEVDIPPETNELSEDGAEIAENVMLDADVMVKETTE
13591	GC_00002263	NCGS	NCGS_60_maxbin_res_002_fasta	2595	2	3	2	0	0.766849	0.654727	0.706366			PF05930.15	Prophage CP4-57 regulatory protein (AlpA)					---MNEKFLEVGDVMQILGISRSAAYKLMRQINSELEKKGYIVIRGKVSRKYFEERIYG-----------------------------------------------MSDAG--------------------
13592	GC_00002264	NCGS	NCGS_10_maxbin_res_007_fasta	2620	3	3	1	0	0.988053	1	0.99399	K03088	RNA polymerase sigma-70 factor, ECF subfamily	PF08281.15	Sigma-70, region 4					MDDKQILDLYWERSEAAISETSKKYGKYCRYIAFNILHNDEDSEECVNDTYLRAWNSIPPNRPSVLKTFLGKITRNLSLDRYELLNAKKRNGGQMPLIFDEIQECIPSLDSTENIVEEIALTDILNRFLSSLSLEQRKIFMRRYWYLSPIKEIATEYGMSESKIKMSLFRSRNELKKLLEKEGISV
13593	GC_00002264	NCGS	NCGS_154_maxbin_res_003_fasta	997	3	3	1	0	0.988053	1	0.99399	K03088	RNA polymerase sigma-70 factor, ECF subfamily	PF08281.15	Sigma-70, region 4					MDDKQILDLYWERSEAAISETSKKYGKYCRYIAFNILHNDEDSEECVNDTYLRAWNSIPPNRPSVLKTFLGKITRNLSLDRYELLNAKKRNGGQMPLIFDEIQECIPSLDSTENIVEEIALTDILNRFLSSLSLEQRKIFMRRYWYLSPIKEIATEYGMSESKIKMSLFRSRNELKKLLEKEGISV
13594	GC_00002264	NCGS	NCGS_60_maxbin_res_002_fasta	1195	3	3	1	0	0.988053	1	0.99399	K03088	RNA polymerase sigma-70 factor, ECF subfamily	PF08281.15	Sigma-70, region 4					MDDKQILDLYWERSEDAISETSKKYGKYCRYIAFNILHNDEDSEECVNDTYLRTWNSIPPNRPSVLKTFLGKITRNLSLDRYELLNAKKRNGGQMPLVFDEIKECIPSLDSTENIVEEIALTDILNRFLSSLSLEQRKIFMRRYWYLSPIKEIATEYGMSESKIKMSLFRSRNELKKLLEKEGISV
13616	GC_00002272	NCGS	NCGS_154_maxbin_res_003_fasta	2443	2	3	2	0	0.993912	0.798088	0.8853			PF02915.20	Rubrerythrin					MQGEKVVKKMEVKEMAANKYAGTQTEKNLQEAFAGESQARNKYTYFASVAKKEGYEQMSALFLKTADNEKEHAKMWFKELAGIGDTKENLAAAAEGENYEWTDMYEGFAKTAEEEGFPELAAKFRAVGEIEKHHEERYRALLKNIETAQVFEKSEVKVWECRNCGHIVVGTKAPEVCPVCNHPQSYFEVHEENY
13617	GC_00002272	NCGS	NCGS_154_maxbin_res_003_fasta	2106	2	3	2	0	0.993912	0.798088	0.8853			PF02915.20	Rubrerythrin					#NAME?
13618	GC_00002272	NCGS	NCGS_60_maxbin_res_002_fasta	1138	2	3	2	0	0.993912	0.798088	0.8853			PF02915.20	Rubrerythrin					MQGEKVVKKMEVKEMAANKYAGTQTEKNLQEAFAGESQARNKYTYFASVAKKEGYEQMSALFLKTADNEKEHAKMWFKELAGIGDTKENLAAAAEGENYEWTDMYEGFAKTAEEEGFPELAAKFRAVGEIEKHHEERYRALLKNIETAQVFEKSEVKVWECRNCGHIVVGTKAPEVCPVCNHPQSYFEVHEENY
13619	GC_00002273	NCGS	NCGS_10_maxbin_res_007_fasta	2262	3	3	1	0	0.993491	0.960973	0.976962			PF19506.2	Family of unknown function (DUF6040)					#NAME?
13620	GC_00002273	NCGS	NCGS_154_maxbin_res_003_fasta	898	3	3	1	0	0.993491	0.960973	0.976962			PF19506.2	Family of unknown function (DUF6040)					MTSETDSRKRADAEAVAWKFKYEKAEQEKLYAQTHQKTVEVAVEKKVPYEKCEKCDRTAYRKAKEKCDSRKSQLEKKYKNMTIGYESILFLLAWYSITTTLFTAILSPVFLNDCIVFFGALGKGMGSLFREFVTGADSFGQLSSGIPNSILSGIVYWLIAGTVMAILFVITGWLIIGIGYQVGKIYRKYCWDIISIVVAITSTAVVIYFGEWIKNANPINLIVLLLLSHIIYIGIRCYVKDWMEERGYY
13621	GC_00002273	NCGS	NCGS_21_maxbin_res_002_fasta	638	3	3	1	0	0.993491	0.960973	0.976962			PF19506.2	Family of unknown function (DUF6040)					MTSETDSRKRADAEAVAWKFKYEKAEQEKLYAQTHQKTVEVAVEKKVPYEKCEKCDRTAYRKAKEKCDSRKSQLEKKYKNMTIGYESILFLLAWYSITTTLFTAILSPVFLNDCIVFFGALGKGMGSLFREFVTGADSFGQLSSGIPNSILSGIVYWLIAGTVMAILFVITGWLIIGIGYQVGKIYRKYCWDIISIVVAITSTAVVIYFGEWIKNANPINLIVLLLLSHIIYIGIRCYVKDWMEERGYY
13622	GC_00002274	NCGS	NCGS_154_maxbin_res_003_fasta	259	2	3	2	0	1	0.552707	0.711927			PF04397.18	LytTr DNA-binding domain					#NAME?
13623	GC_00002274	NCGS	NCGS_154_maxbin_res_003_fasta	2074	2	3	2	0	1	0.552707	0.711927			PF00072.27	Response regulator receiver domain					MQIAICDDEKSIGLILEEKIKKLLPDAVIDKYLSGDELIASGCEPDILFLDIQMPGMDGMETARILRQKNERMVLIFVTAVEEYVFQAFDVAAFHYLVKPFSDEKFEEVVKRAVRSIEKYSENQSDEKYMMVQSGGSHMKVFLKDIVYAEVYNRKVIIHTRDTNIEYYGKLQELSEIAGADFFRTHRAYLVHFKYVQKYDANCVTMENGT---------------------------
13624	GC_00002274	NCGS	NCGS_60_maxbin_res_002_fasta	2488	2	3	2	0	1	0.552707	0.711927			PF04397.18	LytTr DNA-binding domain					#NAME?
13625	GC_00002275	NCGS	NCGS_10_maxbin_res_007_fasta	2564	3	3	1	0	0.999053	0.673569	0.804642									MERTISAMIGKGSVNHNTRAFTAKNVDKNRSADNVEFCQEDIKQVYYKLFDEALERYNAKQKRKDRMIDNYYEKIRRGK--------------------------------------------------------------------------------------------------------------------------------------------------------------------------------------------------------------------------------------------------------------------------------------------------------------------------------…
13626	GC_00002275	NCGS	NCGS_154_maxbin_res_003_fasta	1253	3	3	1	0	0.999053	0.673569	0.804642			PF01076.22	Plasmid recombination enzyme					MERTISAMIGKGSVNHNTRAFTAKNVDKNRSADNVEFCQEDIKQVYHKLFDEALERYNAKQKRKDRMIDNYYEKIRRGKQEKLFHEVIFQIGNKDDMNAKNEDGLLAKRILTEFMDEFQARNPNLYVFSAHLHMDEETPHLHIDFVPYITGSKRGLDTRVSLKSALAAEGFTGGTRGATELNQWIASEKQELATVMERYGVEWLQKGTHEKHLSVLEFEKKERAREVAELDSQKREISSVVAQLGEEVSVKKQELQNVTIEKELAEEATQRAKEERTTAQQERTTAQQEKEVLLAGNQNLRMENTRLESRKDRLRMENHDLKQKQLQLQIDNEELEQRNEDLQYKNSKLKNVNDLISADNHTLEQRNDSLKSDNQALRQKYNDLQQNNVQLEKQQNELK…
13627	GC_00002275	NCGS	NCGS_60_maxbin_res_002_fasta	2606	3	3	1	0	0.999053	0.673569	0.804642			PF01076.22	Plasmid recombination enzyme					MERTISAMIGKGSVNHNTRAFTAKNVDKNRSADNVEFCQEDIKQVYHKLFDEALERYNAKQKRKDRMIDNYYEKIRRGKQEKLFHEVIFQIGNKDDMNAKNEDGLLAKRILTEFMDEFQARNPNLYVFSAHLHMDEETPHLHIDFVPYITGSKRGLDTRVSLKSALAAEGFTGGTRGATELNQWIASEKQELATVMERYGVEWLQKGTHEKHLSVLEFEKKERAREVAELDSQKREISSVVAQLGEEVSVKKQELQNVTIEKELAEEATQRAKEERTTAQQERTTAQQEKEVLLAGNQNLRMENTRLESRKDRLRMENHDLKQKQLQLQIDNEELEQRNEDLQYKNSKLKNVNDLISADNHTLEQRNDSLKSDNQALRQKYNDLQQNNVQLEKQQNELK…
13631	GC_00002277	NCGS	NCGS_10_maxbin_res_007_fasta	57	3	3	1	0	0.995581	1	0.997786	K02669	twitching motility protein PilT	PF00437.23	Type II/IV secretion system protein					MNRIEMFLREGNEKGASDIHLAPGSPVMFRIDGELVPASDEKIKPFEIEEMIEPLLTEEQKAELKENGELDFAYSIAGFHRVRFNVFRQRGTYAVALRILSFEIPEAKRLGIPPSVVDLTNRKRGLVLVTGPTGSGKSTTLASLIHIISETYAKTIITLEDPIEYLHPHSKSIVLQREIGYDSKSYASALRAALREDPDVILVGEMRDLETISIAITAAETGHLVFSTLHTNSAAATIDRVIDVFPPHQQQQTRIQLSGVIEGIIAQQLLPKEGGGRVAAYEVMLATPAIRNLIREGKSFQIQSMIQTSKKLGMQAMDDAIYDLYMQNKISAEDAVSFAQEPAVMQQKVTLF
13632	GC_00002277	NCGS	NCGS_154_maxbin_res_003_fasta	1704	3	3	1	0	0.995581	1	0.997786	K02669	twitching motility protein PilT	PF00437.23	Type II/IV secretion system protein					MNRIEMFLREGNEKGASDIHLAPGSPVMFRIDGELVPASDEKIKPFEIEEMIEPLLTEEQKAELKENGELDFAYSIAGFHRVRFNVFRQRGTYAVALRILSFEIPEAKRLGIPPSVVDLTNRKRGLVLVTGPTGSGKSTTLASLIHIISETYAKTIITLEDPIEYLHPHSKSIVLQREIGYDSKSYASALRAALREDPDVILVGEMRDLETISIAITAAETGHLVFSTLHTNSAAATIDRVIDVFPPHQQQQTRIQLSGVIEGIIAQQLLPKEGGGRVAAYEVMLATPAIRNLIREGKSFQIQSMIQTSKKLGMQAMDDAIYDLYMQNKISAEDAVSFAQEPAVMQQKVTLF
13633	GC_00002277	NCGS	NCGS_60_maxbin_res_002_fasta	1828	3	3	1	0	0.995581	1	0.997786	K02669	twitching motility protein PilT	PF00437.23	Type II/IV secretion system protein					MNKIEMFLREGNEKGASDIHLAPGSPVMFRIDGELVPASDEKIKPFEIEEMIEPLLTEEQKAELKENGELDFAYSIAGFHRVRFNVFRQRGTYAVALRILSFEIPEAKQLGIPPSVVDLTNRKRGLVLVTGPTGSGKSTTLASLIHIISETYAKTIITLEDPIEYLHPHSKSIVLQREIGYDSKSYASALRAALREDPDVILVGEMRDLETISIAITAAETGHLVFSTLHTNSAAATIDRVIDVFPPHQQQQTRIQLSGVIEGIIAQQLLPQEGGGRVAAYEVMLATPAIRNLIREGKSFQIQSMIQTSKKLGMQAMDDAIYDLYMQNKISAEDAVSFAQEPAVMQQKVTLF
13637	GC_00002279	NCGS	NCGS_10_maxbin_res_007_fasta	2621	3	3	1	0	0.999034	1	0.999517									MKEKKLLRALGNVDNQYIKEAEPMKKTSKITNRQKWVSVAACFVLVAVIGVGVFQSKLFGTKNDIATLDSGETITFVKNDLSQSSIDLNVTTRPLSDAEIEMLFADLPVTADAYFDADNHNILGFEGKIGDTRMVVSKQGVNLLDTIIDGNTITSSVDGVDINAGYFITKSNSQGIKTVIYYATFDMGENTIYVEYSGTENESETVKNNLVDTILQLIENGAFDLSQIQE
13638	GC_00002279	NCGS	NCGS_154_maxbin_res_003_fasta	998	3	3	1	0	0.999034	1	0.999517									MKEKKLLRALGNVDNQYIKEAEPMKKTSKITNRQKWVSVAACFVLVAVIGVGVFQSKLFGTKNDIATLDSGETITFVKNDLSQSSIDLNVTTRPLSDAEIEMLFADLPVTADAYFDADNHNILGFEGKIGDTRMVVSKQGVNLLDTIIDGNTITSSVDGVDINAGYFVTKSNSQGIKTVIYYATFDMGENTIYVEYSGTENESETVKNNLVDTILQLIENGAFDLSQIQE
13639	GC_00002279	NCGS	NCGS_60_maxbin_res_002_fasta	1196	3	3	1	0	0.999034	1	0.999517									MKEKKLLRALGNVDNQYIKEAEPMKKTSKITNRQKWVSVAACFVLVAVIGVGVFQSKLFGTKNDIATLDSGETITFVKNDLSQSSIDLNVTTRPLSDAEIEMLFADLPVTADAYFDADNHNILGFEGKIGDTRMVVSKQGVNLLDTIIDGNTITSSVDGVDINAGYFVTKSNSQGIKTVIYYATFDMGENTIYVEYSGTENESETVKNNLVDTILQLIENGAFDLSQIQE
13643	GC_00002281	NCGS	NCGS_10_maxbin_res_007_fasta	2618	3	3	1	0	0.999093	1	0.999546			PF20217.1	Family of unknown function (DUF6577)					MTEEIYFRGVHNVTEFTRNELFVSFRQGGYQLSEASFYKKVEDMVNDGEIVRVGRNHYCLPNDKRQVYRHDYSELAEEVALQLEEQYPYLNFTIFEFVQMNDFVNHLVAHNVIFLSVESDIMEFVFDTLKEKYPGKVLINPTADIYHQYWSDNMIVIVKLITEAPKGQEKSWHTRLEKLLVDIMSEPLLLASISESEYPGVYMDAFARYYVDENCLFRYANRRKSAKKIKKLLHDKTDIILKTKE
13644	GC_00002281	NCGS	NCGS_154_maxbin_res_003_fasta	995	3	3	1	0	0.999093	1	0.999546			PF20217.1	Family of unknown function (DUF6577)					MTEEIYFRGVHNVTEFTRNELFVSFRQGGYQLSEASFYKKVEDMVNDGEIVRVGRNHYCLPNDKRQVYRHDYSELAEEVALQLEEQYPYLNFTIFEFVQMNDFVNHLVAHNVIFLSVESDIMEFVFDTLKEKYPGKVLINPTADIYHQYWSDNMIVIVKLITEAPKGQEKSWHTRLEKLLVDIMSEPLLLASISESEYPGVYMDAFARYYIDENCLFRYANRRKSAKKIKKLLHDKTDIILKTKE
13645	GC_00002281	NCGS	NCGS_60_maxbin_res_002_fasta	1193	3	3	1	0	0.999093	1	0.999546			PF20217.1	Family of unknown function (DUF6577)					MTEEIYFRGVHNVTEFTRNELFVSFRQGGYQLSEASFYKKVEDMVNDGEIVRVGRNHYCLPNDKRQVYRHDYSELAEEVALQLEEQYPYLNFTIFEFVQMNDFVNHLVAHNVIFLSVESDIMEFVFDTLKEKYPGKVLINPTADIYHQYWSDNMIVIVKLITEAPKGQEKSWHTRLEKLLVDIMSEPLLLASISESEYPGVYMDAFARYYIDENCLFRYANRRKSAKKIKKLLHDKTDIILKTKE
13646	GC_00002282	NCGS	NCGS_10_maxbin_res_007_fasta	1584	3	3	1	0	0.944181	0.832397	0.884773									#NAME?
13647	GC_00002282	NCGS	NCGS_154_maxbin_res_003_fasta	66	3	3	1	0	0.944181	0.832397	0.884773									MKKRLAMIVTMLMVTVSMAACGGKKDTTADKKSVINTEDTEEVAETEEPETEELEAATETEEPETEAVAEQETTGKLESNTSSAENTAAQPSDNNTSKSNKSNSNSGNKASAGSTASAGTTTSNAGGTTGNSN-NTNTSDNSAVPAHVHTWVLHEGSGHYETQVVKEAWDEPIYETREVTRCSTCNVDMSTWSEEQIFEHLDAHIYANESKGGYYSTGERVQIGTQHHDAETKQVWVQDVAPYAQCSGCGEIGPVGSGISIN
13648	GC_00002282	NCGS	NCGS_21_maxbin_res_002_fasta	670	3	3	1	0	0.944181	0.832397	0.884773									MKKRLAMIVTMLMVTVSMAACGGKKDTTADKKSVINTEDTEEVAETEEPETEELEAATETEEPETEAVAEQETTGKLESNTSSAENTAAQPSDNNTSKSNKSNSNSGNKASAGSTASAGTTTSNAGGTTGNSN-NTNTSDNSAVPAHVHTWVLHEGSGHYETQVVKEAWDEPIYETREVTRCSTCNVDMSTWSEEQIFEHLDAHIYANESKGGYYSTGERVQIGTQHHDAETKQVWVQDVAPYAQCSGCGEIGPVGSGISIN
13649	GC_00002283	NCGS	NCGS_10_maxbin_res_007_fasta	2515	3	3	1	0	0.991304	0.679834	0.806543									----------------------------------------------------------------------------------------------------------------------------FFPEFDINDFEVLIGETLGEEVKYTRTFYVRKK-------
13650	GC_00002283	NCGS	NCGS_154_maxbin_res_003_fasta	1313	3	3	1	0	0.991304	0.679834	0.806543	K18590	dihydrofolate reductase (trimethoprim resistance protein) [EC:1.5.1.3]	PF00186.22	Dihydrofolate reductase	M00126|M00840	Pathway modules; Metabolism of cofactors and vitamins; Cofactor and vitamin metabolism|Pathway modules; Metabolism of cofactors and vitamins; Cofactor and vitamin metabolism	M00126|M00840	Tetrahydrofolate biosynthesis, GTP => THF|Tetrahydrofolate biosynthesis, mediated by ribA and trpF, GTP => THF	MIGLIVARSKNNVIGKNGNIPWKIKGEQKQFRELTTGNVVIMGRKSYEEIGHPLPNRMNIVVSTTTEYQGDNLVSVKSLEDALLLAKGRDVYISGGYGLFKEALQIVDKMYITEVDLNIEDGDTFFPEFDINDFEVLIGETLGEEVKYTRTFYVRKNELSRFWI
13651	GC_00002283	NCGS	NCGS_60_maxbin_res_002_fasta	2169	3	3	1	0	0.991304	0.679834	0.806543	K18590	dihydrofolate reductase (trimethoprim resistance protein) [EC:1.5.1.3]	PF00186.22	Dihydrofolate reductase	M00126|M00840	Pathway modules; Metabolism of cofactors and vitamins; Cofactor and vitamin metabolism|Pathway modules; Metabolism of cofactors and vitamins; Cofactor and vitamin metabolism	M00126|M00840	Tetrahydrofolate biosynthesis, GTP => THF|Tetrahydrofolate biosynthesis, mediated by ribA and trpF, GTP => THF	MIGLIVARSKNNVIGKNGNIPWKIKGEQKQFRELTTGNVVIMGRKSYEEIGHPLPNRMNIVVSTTTEYQGDNLVSVKSLEDALLLAKGRDVYISGGYGLFKEALQIVDKMYITEVDLNIEDGDTFFPEFDINDFEVLIGETLGEEVKYTRTFYVRKNELSRFWI
13682	GC_00002294	NCGS	NCGS_10_maxbin_res_007_fasta	1194	3	3	1	0	0.971882	0.96907	0.970474			PF20217.1	Family of unknown function (DUF6577)					MDEKIKTLYE------------LSVFNKKTFFDTITDNVGVLSKSTLEKYLKKYLESGEIVRIGRNAYCARGKLKDYEYDYSDIAVHIAKILKEDFYDLDFRISELYQMNRFLNHQIAHNVIFVFVEKELCISAFERLKKEYEGNILINPTEEDFFNYRREDMIVVRNLLTESPKGKKEVWHTGLEKLLVDIFSENLIKAMFSESEYPAIYETAFNSYVVDESQMFRYAKRRKSADKIKKFIQEETDAKLRLE
13683	GC_00002294	NCGS	NCGS_154_maxbin_res_003_fasta	2087	3	3	1	0	0.971882	0.96907	0.970474			PF20217.1	Family of unknown function (DUF6577)					MMEYSISWFGPLFISEEWSNGLAAVFNKKTFFDTITDNVGVLSKSTLEKYLKKYLESGEIVRIGRNAYCARGKLKDYEYDYSDIAVHIAKILKEDFYDLDFRISELYQMNRFLNHQIAHNVIFVFVEKELCISAFERLKKEYEGNILINPTEEDFFNYRREDMIVVRNLLTESPKGKNEVWHTGLEKLLVDIFSEKLIKAMFSESEYPVIYETAFNSYVVDESQMFRYAKRRKSADKIKKFIQEETDAKLRLE
13684	GC_00002294	NCGS	NCGS_60_maxbin_res_002_fasta	1157	3	3	1	0	0.971882	0.96907	0.970474			PF20217.1	Family of unknown function (DUF6577)					MMEYSISWFGPLFISEEWSNGLAAVFNKKTFFDTITDNVGVLSKSTLEKYLKKYLESGEIVRIGRNAYCARGKLKDYEYDYSDIAVHIAKILKEDFYDLDFRISELYQMNRFLNHQIAHNVIFVFVEKELCISAFERLKKEYEGNILINPTEEDFFNYRREDMIVVRNLLTESPKGKNEVWHTGLEKLLVDIFSEKLIKAMFSESEYPVIYETAFNSYVVDESQMFRYAKRRKSADKIKKFIQEETDAKLRLE
13685	GC_00002295	NCGS	NCGS_10_maxbin_res_007_fasta	14	3	3	1	0	0.99317	1	0.996574	K03217	YidC/Oxa1 family membrane protein insertase	PF02096.23	60Kd inner membrane protein					MSEIILTQYNGKILGPIAKVLGWIMNGIYYVLNSLFGIENIGLCIIILTLIIYACLFPLTYKQQKFSKLSQKMNPELQAIQKKYKDKRDQVSMQKMQEETQMVYQKYGVSPTGSCIQMLIQMPILFALYRVFLNVPAYVPAVKEKFSALVTEIMSIDGFADKMTSFVDKIKIAGLSVDFTATDTNVLHNYIVDVLYKMNTSGWSELTKVFGNLTNLDATEKSLEKLNYFLGLNISNSPWNIMTTGFKSGAYLLAIGALLIPVISFLTQRLNIKLMPTASTGENDAMAQQMKTMNLMMPLFSFVMCFTVPVGLGIYWIASALVRSIQQWGINKRLDKMDWDAIMKANQEKAKAKREKKMGLIENQIANAAKMSTKANVIESGTMTKEEKEEALEHAAEVR…
13686	GC_00002295	NCGS	NCGS_154_maxbin_res_003_fasta	957	3	3	1	0	0.99317	1	0.996574	K03217	YidC/Oxa1 family membrane protein insertase	PF02096.23	60Kd inner membrane protein					MSEIILTQYNGKILGPIAKVLGWIMNGIYYVLNSLFGIENIGLCIIILTLIIYACLFPLTYKQQKFSKLSQKMNPELQAIQKKYKNKRDQVSMQKMQEETQMVYQKYGVSPTGSCIQMLIQMPILFALYRVFLNVPAYVPAVKEKFSVLVTEIMSIDGFADKMTSFVDKIKIAGLSVDFTATDTNVLHNYIVDVLYKMNTSGWSELKNVFGNLTNLDATEKSLEKLNYFLGLNISNSPWNIMTTGFKSGAYLLAIGALLIPVISFLTQRLNIKLMPTASTGENDAMAQQMKTMNLMMPLFSFVMCFTVPVGLGIYWIASALVRSIQQWGINKRLDKMDWDAIMKANQEKAKAKREKKMGLIENQIANAAKMSTKANVIESGTMTKEEKEEALEHAAEVR…
13687	GC_00002295	NCGS	NCGS_60_maxbin_res_002_fasta	92	3	3	1	0	0.99317	1	0.996574	K03217	YidC/Oxa1 family membrane protein insertase	PF02096.23	60Kd inner membrane protein					MSEIILTQYNGKILGPIAKVLGWIMNGIYYVLNSLFGIENIGLCIIILTLIIYACLFPLTYKQQKFSKLSQKMNPELQAIQKKYKNKRDQVSMQKMQEETQMVYQKYGVSPTGSCIQMLIQMPILFALYRVFLNVPAYVPAVKEKFSVLVTEIMSIDGFADKMTSFVDKIKIAGLSVDFTATDTNVLHNYIVDVLYKMNTSGWSELKNVFGNLTNLDATEKSLEKLNYFLGLNISNSPWNIMTTGFKSGAYLLAIGALLIPVISFLTQRLNIKLMPTASTGENDAMAQQMKTMNLMMPLFSFVMCFTVPVGLGIYWIASALVRSIQQWGINKRLDKMDWDAIMKANQEKAKAKREKKMGLIENQIANAAKMSTKANVIESGTMTKEEKEEALEHAAEVR…
13706	GC_00002302	NCGS	NCGS_10_maxbin_res_007_fasta	1352	2	3	2	0	0.51776	0.608322	0.559399			PF00239.24	Resolvase, N terminal domain					---------------------------------------------------------------------------------------------------------------------------------------------------------------------------------------------------------------------------------------------------------------------------------------------------------------------------------------------------------------------------------------------------------------…
13707	GC_00002302	NCGS	NCGS_10_maxbin_res_007_fasta	2519	2	3	2	0	0.51776	0.608322	0.559399	K06400	site-specific DNA recombinase	PF07508.16	Recombinase					MKQQIYNTALYLRLSRDDELQGESSSITTQRSMLRLYAKEHHLNVIDEYIDDGWSGTNFERPSFQRMLEDIEAGKINCVVTKDLSRLGRNYIMTGQYTELYFPSHNVRYIAIDDGVDSEKGESEIAPFKNIINEWVARDTSRKVKSAFKTKFAEGAYYGAYAPLGYKKHPDIKGKLLVDEETKWIVEKIFSLAYQGYGSAKITKILREEKVPTASWLNFTRYGTFAHIFEGKPESKRYEWTIAHVKAILKSEVYIGNSVHNRQSTVSFKSKKKVRKPESEWFRVENTHEPIIDKEVFYRVQEQIKSRRRQTKEKATPIFAGLVKCADCGWSMRFATNKANKTPYSYYACSYYGQFGKGTCSMHYIRYDVLYQAVLERLQYWAKAVQQDEEKVLNKIQKA…
13708	GC_00002302	NCGS	NCGS_154_maxbin_res_003_fasta	497	2	3	2	0	0.51776	0.608322	0.559399			PF14287.9	Domain of unknown function (DUF4368)					#NAME?
13709	GC_00002303	NCGS	NCGS_10_maxbin_res_007_fasta	1916	3	3	1	0	0.953074	0.767024	0.849988			PF12958.10	Protein of unknown function (DUF3847)					MPDTSKLEKLNRELEKSEKKLRKAINDEKALQHQLKQLTRKERRHRLCTRGGMLESFLQEPERLTDDDVMLLLKLIFHRQDTQELLKKLLEREKPENP
13710	GC_00002303	NCGS	NCGS_154_maxbin_res_003_fasta	1626	3	3	1	0	0.953074	0.767024	0.849988			PF12958.10	Protein of unknown function (DUF3847)					MPDTSKLEKLNRELEKSEKKLRKAIHDEKALQHQLKQLTRKERTHRLCTRGGMLESFLQEPERLTDDDVMLLLKLIFHRQDTQELLKKLLEREKPETP
13711	GC_00002303	NCGS	NCGS_21_maxbin_res_002_fasta	229	3	3	1	0	0.953074	0.767024	0.849988			PF12958.10	Protein of unknown function (DUF3847)					MPDTSKLEKLNRELEKSEKKLRKAINDEKALQHQLKQLTRKERTHRPSTRGGMH--------------------------------------------
13721	GC_00002307	NCGS	NCGS_10_maxbin_res_007_fasta	59	3	3	1	0	0.915584	1	0.955932	K02650	type IV pilus assembly protein PilA	PF07963.15	Prokaryotic N-terminal methylation motif					MNKIRNRKNNKGFSLVELIIVIAIMAILAGILIPQFVKYISSSKVSGDIQQAENIYNAVAAQYADSQGNAPTGMSYDGNKHEVTDAVAEALEMGKAAPTCKVDSSYKFMYSCDDKGTVAVYLAPASSDGSAYSATTDTKISPSIEGKDADKWKK
13722	GC_00002307	NCGS	NCGS_154_maxbin_res_003_fasta	1706	3	3	1	0	0.915584	1	0.955932	K02650	type IV pilus assembly protein PilA	PF07963.15	Prokaryotic N-terminal methylation motif					MNKIRNRKNNKGFSLVELIIVIAIMAILAGILIPQFVKYISSSKVSGDIQQAENIYNAVAAQYADSQGNAPTGMTYDGNKHIVDKDVAEALDMGKAAPTCKVDSTYKFMYSCDDKGTVAVYLAPESSDGSAYSATTDTKISPSIEGKDADKWKK
13723	GC_00002307	NCGS	NCGS_60_maxbin_res_002_fasta	1826	3	3	1	0	0.915584	1	0.955932	K02650	type IV pilus assembly protein PilA	PF07963.15	Prokaryotic N-terminal methylation motif					MNKIRNRKNNKGFSLVELIIVIAIMAILAGILIPQFVKYISSSKVSGDIQQAENIYNAVAAQYADSQGTAPTGMTYDGNKHEVTAAVAEALEMGKAAPTCKVDSSYLFMYSCDSKGAVAVYLAPASEADKAYDATKDTKISPSIEGVDKDKWTK
13724	GC_00002308	NCGS	NCGS_10_maxbin_res_007_fasta	1929	3	3	1	0	0.952274	0.558457	0.704035			PF17802.4	Prealbumin-like fold domain					--------------------------------------------------------------------------------------------------TQAPYAYIRNSKDVYSFNFNVLPETQAKASFSHTFVNDRTTAKIHIYKVDKESGKAVAQGDASLEGAVYGLYARNDIVHPDGATGVVFKAGDLVATLTTDKNGEAEVNNLYLGNYYVKEITPSEGYLLDEEEHDVVCDYEGDLVAEVSRSTTSAEQVIKQPFQLIKVSDNGDDTEAGLLAGAEFTAYLKSSLPVKADGSYDFDKASPVVIGENGATTITSDDKGHAVSIAIPYGTYVVVESKTPHNMKTIKPFEVKISENHPDKPQTWRVFLDREFTAKLRVIKKDSDTKQTVLVPNAEFK…
13725	GC_00002308	NCGS	NCGS_21_maxbin_res_002_fasta	583	3	3	1	0	0.952274	0.558457	0.704035			PF17802.4	Prealbumin-like fold domain					-----------------------------------------------------------------------------------------------------------NQSDVYSFNFNVLPETQAKATFSHTFKNDRTTAKIHIYKVDKESGKAVPQGDASLEGAVYGLYARNNIQHPDGATGVVFKAGDLVTTLTTDKNGEAEVNNLYLGNYYVKEITPSEGYLLDEEEHDVVCDYEGDLVAEV----------------------------------------------------------------------------------------------------------------------------------------------------------…
13726	GC_00002308	NCGS	NCGS_60_maxbin_res_002_fasta	2582	3	3	1	0	0.952274	0.558457	0.704035			PF17802.4	Prealbumin-like fold domain					MRLKIEYKDQTVTVQYESTTIENTRQKADVSVVKKDSDTENPLDGGKYTLYAGNDIKNYAGQVIVTKGTALETVTTGEDGSASYSVDLPISNGYYISETQAPYAYIRNQSDVYSFNFNVLPETQAKATFSHTFKNDRTTAKIHIYKVDKESGKAVPQGDASLEGAVYGLYARNNIQHPDGATGVVFKAGDLVTTLTTDKNGEAEVNNLYLGNYYVKEITPSEGYLLDEEEHDVVCDYEGDLVAEV----------------------------------------------------------------------------------------------------------------------------------------------------------…
13730	GC_00002310	NCGS	NCGS_154_maxbin_res_003_fasta	1236	2	3	2	0	0.982301	0.916318	0.948163			PF03432.17	Relaxase/Mobilisation nuclease domain					MAITKILNIKESEDRNPASHLKNALEYIQNPDKTEECVLVGGINCLPDTAFEQIEETKNIFHKTGKRQGYHVIISFSPEEIVTAEQAMYVLEHFAKDVLGDDYEAVYAVHTDREHMHGHLIWNSVSMTTGKKYNSPKGNWKNHLQPITNKYCDELGLSIMPAEYSRNPKNISRGKWEKEMSMKEIILRDAKMCVYAAGNVEHFKYLMKRLGYVFKKDAWMEVQAPG----------------------
13731	GC_00002310	NCGS	NCGS_154_maxbin_res_003_fasta	1187	2	3	2	0	0.982301	0.916318	0.948163			PF03432.17	Relaxase/Mobilisation nuclease domain					MAITKILNIKESEGRNPASHLKNALEYIQNPNKTEECVLVGGINCLPDTAFEQMEETKNIFHKTGKRQGYHVIISFSPEEKVTAEQAMYVLEHFAKDVLGDDYEAVYAVHTDREHMHGHLIWNSVSMTIGKKYNSPKGNWRNHLQPITNKYCDELGLSIMPAEYSRNPKNISRDKWEKEMSMKEIILRDAKMCAYAAGNVEHFKYLMKRLGYVFKKDAWMEVQAPG----------------------
13732	GC_00002310	NCGS	NCGS_60_maxbin_res_002_fasta	1126	2	3	2	0	0.982301	0.916318	0.948163			PF03432.17	Relaxase/Mobilisation nuclease domain					MAITKILNIKESEDRNPASHLKNALEYIQNPDKTEECVLVGGINCLPDTAFEQIEETKNIFHKTGKRQGYHVIISFSPEEIVTAEQAMYVLEHFAKDVLGDDYEAVYAVHTDREHMHGHLIWNSVSMTTGKKYNSPKGNWKNHLQPITNKYCDELGLSIMPAEYSRNPKNISRGKWEKEMSMKEIILRDAKMCVYAAGNVEHFKYLMKRLGYVFKKDAWMEVQAPGFRYYHKLAKMDEMFSEDMLKHP
13739	GC_00002313	NCGS	NCGS_154_maxbin_res_003_fasta	2400	2	3	2	0	0.622468	0.620374	0.621419									#NAME?
13740	GC_00002313	NCGS	NCGS_60_maxbin_res_002_fasta	2281	2	3	2	0	0.622468	0.620374	0.621419									-------------------------------------------MAVRGTWNFVWEQATPVHGSTGEAQMNMDVNLHRLPDKKEYNPKFLVPLAVMIQP-------------------------
13741	GC_00002313	NCGS	NCGS_60_maxbin_res_002_fasta	43	2	3	2	0	0.622468	0.620374	0.621419									MYLGFDIKYRSSKIHVFLLFIKPVFP-MFDKSQDCSSKCGCILKAVRGTWNFVWQQATPAQGRAGEAHMNTDVNLRRLPDKRLSSQNS-----------------------------------
13742	GC_00002314	NCGS	NCGS_10_maxbin_res_007_fasta	1569	3	3	1	0	0.996892	0.997674	0.997283	K10117	raffinose/stachyose/melibiose transport system substrate-binding protein	PF13416.9	Bacterial extracellular solute-binding protein					MKKRMMSILLLATMVTGLIAGCGSTKKEAKNDDDDVVTVTWMTSRPVDGEIDQVMHEIADQYSKEKGGKWKIEFETTADRPSYLQKLKTLIAGGNMPDIIDIDADPYCQELVDAGMLVDVKQFLKDNDRYDDFYPIALKYQEFTDGSMYTLPLEYHVEMTWYNKEIFEQYNLTPPTTMDEWLNVCKTLKDNGITPISVDGVDRWPVQRYLAMLPFRETGNDFIINLRDGKEKMDSETGREAAEFMKEMGQYFNDGFAATDYATAQSMFLDGKSAMYYIGDWEIGAMQDAYEQGKIDYFYLPTIEGAKTQPNEFCINSGIGMAFNAETFDEKTKDFILYVIDNYGKLYAGKQQMSPIKTDLPDDVEYSDLYLKIQEDMQSTGENFLKPWDTYLDSNTNTV…
13743	GC_00002314	NCGS	NCGS_154_maxbin_res_003_fasta	1067	3	3	1	0	0.996892	0.997674	0.997283	K10117	raffinose/stachyose/melibiose transport system substrate-binding protein	PF13416.9	Bacterial extracellular solute-binding protein					MKKRMMSILLLATMVTGLIAGCGSTKKEAKN-DDDVVTVTWMTSRPVDGEIDQVMHEIADQYSKEKGGKWKIEFETTADRPSYLQKLKTLIAGGNMPDIIDIDADPYCQELVDAGMLVDVKQFLKDNDRYDDFYPIALKYQEFTDGSMYTLPLEYHVEMTWYNKEIFEQYNLTPPTTMDEWLNVCKTLKDNGITPISVDGVDRWPVQRYLAMLPFRETGNDFIINLRDGKEKMDSETGREAAEFMKEMGQYFNDGFAATDYATAQSMFLDGKSAMYYIGDWEIGAMQDAYEQGKIDYFYLPTTEGAKTQPNEFCINSGIGMAFNAETFDEKTKDFILYVIDNYGKLYAGKQQMSPIKTDLPDDVEYSDLYLKIQEDMQSTGENFLKPWDTYLDSNTNTV…
13744	GC_00002314	NCGS	NCGS_60_maxbin_res_002_fasta	2096	3	3	1	0	0.996892	0.997674	0.997283	K10117	raffinose/stachyose/melibiose transport system substrate-binding protein	PF13416.9	Bacterial extracellular solute-binding protein					MKKRMMSILLLATMVTGLIAGCGSTKKEAKN-DDDVVTVTWMTSRPVDGEIDQVMHEIADQYSKEKGGKWKIEFETTADRPSYLQKLKTLIAGGNMPDIIDIDADPYCQELVDAGMLVDVKQFLKDNDRYDDFYPIALKYQEFTDGSMYTLPLEYHVEMTWYNKEIFEQYNLTPPTTMDEWLNVCKTLKDNGITPISVDGVDRWPVQRYLAMLPFRETGNDFIINLRDGKEKMDSETGREAAEFMKEMGQYFNDGFAATDYATAQSMFLDGKSAMYYIGDWEIGAMQDAYKQGKIDYFYLPTIEGAKTQPNEFCINSGIGMAFNAETFDEKTKDFILYVIDNYGKLYAGKQQMSPIKTDLPDDVEYSDLYLKIQEDMQSTGENFLKPWDTYLDSNTNTV…
13745	GC_00002315	NCGS	NCGS_10_maxbin_res_007_fasta	4	3	3	1	0	0.993307	1	0.996642									MKPKIKTGISAIMIIGWIFAGLGSVFLIMGILFLTQSGKEEAFKMLGLIFGGTGLFFFLIGVIFLILHYNNKSSLKKIVDNGYYIMAEISNIDMNYNVNVNGRCPYVIYARYQDMNGCIHTFHSRNIFFYPAGMMKNNMVKIYTRPDNLKKYYMDIDEILPEVQMH
13746	GC_00002315	NCGS	NCGS_154_maxbin_res_003_fasta	1971	3	3	1	0	0.993307	1	0.996642									MKPKIKTGISAIMIIGWIFAGLGSVFLIMGILFLTQSGKEEAFKMLGLIFGGTGLFFFLIGVIFLILHYNNKSSLKKIVDNGYYIMAEISNIDMNYNVNVNGRCPYVIYARYQDINGCIHTFHSRNIFFYPAGMMKNNMVKIYTRPDNFKRYYMDIDEILPEVQMH
13747	GC_00002315	NCGS	NCGS_60_maxbin_res_002_fasta	102	3	3	1	0	0.993307	1	0.996642									MKPKIKTGISAIMIIGWIFAGLGSVFLIMGILFLTQSGKEEAFKMLGLIFGGTGLFFFLIGVIFLILHYNNKSSLKKIVDNGYYIMAEISNIDMNYNVNVNGRCPYVIYARYQDMNGCIHTFHSRNIFFYPAGMMKNNMVKIYTRPDNFKKYYMDIDEILPEVQMH
13757	GC_00002319	NCGS	NCGS_10_maxbin_res_007_fasta	156	3	3	1	0	0.993333	1	0.996656	K07335	basic membrane protein A and related proteins	PF02608.17	ABC transporter substrate-binding protein PnrA-like					MKKRMIKLTGALLLVASLVFSGCGKSTQLDDYATNEGSDSVEEGTEAVADNTSGDTGGIPKDEIKVGVIHLSNPAEGSGYTYTHDLGIQGMQQNLNLSDDQIVRKINISDTDADATRAAIQECIDEGCNIIFTTSWGYMETTAEMAEEYPDIYFSHGTGYMSNGKNFNNYFGRIYQARYLSGIVAGMNTKSDKIGYVAAMDSTNSEVTGGIDAFAMGIYSVNQNAKVYVKVTNSWFDPDGEKAAAETLLNMGCDVIAQHCDTEYPQTLAQEKGVYSIGYNSDMSKNAPEACLCSVIWNWSAYYTSAVQSVIDGTWDGSNYYGGMNENLVGLTSLADFCADGTAEKVEEAKAAILSGENGVFDGVIETNTGETVGKEGKTLDDATITGGIDWYFKTVEVVE
13758	GC_00002319	NCGS	NCGS_154_maxbin_res_003_fasta	567	3	3	1	0	0.993333	1	0.996656	K07335	basic membrane protein A and related proteins	PF02608.17	ABC transporter substrate-binding protein PnrA-like					MKKRMIKLTGALLVIASLVFSGCGKSTQLDDYATNEGSDSVEEGTEAVADNTSGDTGGIPKDEIKVGVIHLSDPAEGSGYTYTHDLGIQGMQQNLNLSDDQIVRKINISDTDADATRAAIQECIDEGCNIIFTTSWGYMETTAEMAEEYPDIYFSHGTGYMSNGKNFNNYFGRIYQARYLSGIVAGMNTKSDKIGYVAAMDSTNSEVTGGIDAFAMGIYSVNQNAKVYVKVTNSWFDPDGEKAAAETLLNMGCDVIAQHCDTEYPQTLAQEKGVYSIGYNSDMSKNAPEACLCSVIWNWSAYYTSAVQSVIDGTWDGSNYYGGMNENLVGLTSLADFCADGTAEKVEEAKAAILSGENGVFDGVIETNTGETVGKEGKTLDDATITGGIDWYFKTVEVVE
13759	GC_00002319	NCGS	NCGS_60_maxbin_res_002_fasta	1268	3	3	1	0	0.993333	1	0.996656	K07335	basic membrane protein A and related proteins	PF02608.17	ABC transporter substrate-binding protein PnrA-like					MKKRMIKLTGALLVIASLVFSGCGKSTQLDDYATNEGSDSTEEGTEAVADNTSGDTGGIPKDEIKVGVIHLSDPADGSGYTYTHDLGIQGMQQNLNLSDDQIVRKINISDTDADATRAAIQECIDEGCNIIFTTSWGYMETTAEMAEEYPDIYFSHGTGYMSNGKNFNNYFGRIYQARYLSGIVAGMNTKSDKIGYVAAMDSTNSEVTGGIDAFAMGIYSVNQNAKVYVKVTNSWFDPDGEKAAAETLLNMGCDVIAQHCDTEYPQTLAQEKGVYSIGYNSDMSKNAPEACLCSVIWNWSAYYTSAVQSVIDGTWDGSNYYGGMNENLVGLTSLADFCADGTEEKVEEAKAAILSGENGVFDGVIETNTGETVGKEGKTLDDATITGGIDWYFKTVEVVE
13763	GC_00002321	NCGS	NCGS_154_maxbin_res_003_fasta	1292	2	3	2	0	0.86972	0.552082	0.67542			PF00746.24	LPXTG cell wall anchor motif					HGILKAAKLRYATNTYTLSAPLELAELPDRTLADHFDAYVSGTNQVQAAIQATRYDDEHQEVIGGVTVPGEETILYTATSNFITDAVAVEQIGVDYATLALNSLTPIRFTLRNTGLNDVTNLTVKFGSGETATLTEKLLPNESTTLTVWHHVKDRVTDPSYTITAAGGINENGTVYLDYPDIGISQMEVIAESTGKRTVRMTLYNSSAATLAGKKGREVKLAFYADDLHTKHAEVACATNGVSIRDNEITISEDSALARIDQGTFTLDLTYDLGEYMTFIGKTEIPNVGTYLYAEAWVEGQIGGTGSNQRLPEYDGSDSEASVHMTGALARTGEQLTMDVTQGNDGNDHSTAAITLRNNCLQSQTSAELVATLLDAAGTVLETKKTSIGGAISGETFQT…
13764	GC_00002321	NCGS	NCGS_60_maxbin_res_002_fasta	1133	2	3	2	0	0.86972	0.552082	0.67542									-------------------------------------------------------------------------------SNFITDAVAVEQIGVDYATLALNSLTPIRFTIRNTGLNDVTSLTVSLDSGETVTLTETLLPNESTTLTVWHHVKDRVTDPSYTITAAGGINENGTVYLDYPDIGISQMEVIAESAGKRTVRMTLYNSSAATLAGGKNREVKLAFYADDLHTQSAAVDCATNGVSVRDNEITISEDSALARIDQGTFTLDLTYDLGGYMTSIGKTEIPNVGTYLYAEAWVEGQIGGTGSNQRLPEYDGSDSEASVHMTGALARTGERMTMDVTQGNDGNGHSTAAITLRNNSLQSQTSATLVATLLDAAGTVLETKKTSIGGAISGETFRT…
13765	GC_00002321	NCGS	NCGS_60_maxbin_res_002_fasta	762	2	3	2	0	0.86972	0.552082	0.67542			PF00746.24	LPXTG cell wall anchor motif					#NAME?
13769	GC_00002323	NCGS	NCGS_10_maxbin_res_007_fasta	5	3	3	1	0	0.990012	1	0.994981			PF06541.14	Putative ABC-transporter type IV					MPQTFYEVLWIFIIYAFIGWCSEVSYAALDRGIFVNRGFLNGPYCPIYGCGVLIVVVLLTPLKKNLLILYLGSFLLTSVLEFITGFVMEKVFHNKWWDYSDKPFNIMGYVCLKFSIFWGLACTFIMLIIHPIIYGFIHLIPHIVGVVLLIIIMTGFAIDVVVTVSTIVKFNRRLKVMDDIAAKIKVLSNQIGENIYENVEEALEKSAEFKEGHAEKIEKLENLRHKYDELLSKKNAVSSRLMKAFPDMKSKHHNEILQKLKKINIRK
13770	GC_00002323	NCGS	NCGS_154_maxbin_res_003_fasta	1970	3	3	1	0	0.990012	1	0.994981			PF06541.14	Putative ABC-transporter type IV					MPQTFYEVLWIFIIYAFIGWCSEVSYAALDRGIFVNRGFLNGPYCPIYGCGVLIVVVLLTPLKKNLLILYLGSFLLTSVLEFITGFVMEKVFHNKWWDYSDKPFNIMGYVCLKFSIFWGLACTFIMLIIHPIIYGFIHLIPHIVGVVLLIIIMTGFAIDVVVTVSTIVKFNRRLKVMDDIAAKIKVLSNQIGENIYENVEEALEKSAEFKEEHAEKIEKLENLRHKYDELLSKKNAVSSRLMKAFPDMKSKHHNEILQKLKKINIRK
13771	GC_00002323	NCGS	NCGS_60_maxbin_res_002_fasta	101	3	3	1	0	0.990012	1	0.994981			PF06541.14	Putative ABC-transporter type IV					MPQTFYEVLWIFIIYAFIGWCSEVSYAALDRGIFVNRGFLNGPYCPIYGCGVLIVVVLLTPLKKNLLILYLGSFLLTSVLEFITGFVMEKVFHNKWWDYSDKPFNIMGYVCLKFSIFWGLACTFIMLIIHPIIYGFIRLIPHIVGVVLLIIIMTGFIIDVAVTVSTIVKFNRRLKVMDDIAGKIKVLSNQIGENIYENVEEALEKSEEFKEGHAEKIEKLENLRHKYDELLSKKNAVSSRLMKAFPDMKSKHHNEILQKLKKINIRK
13775	GC_00002325	NCGS	NCGS_154_maxbin_res_003_fasta	939	2	3	2	0	0.976651	0.919342	0.94713			PF04055.24	Radical SAM superfamily					MAEVINGILIREVETKNIMTKSSLPVGGYSVNPYVGCTHACKYCYASFMKRFTGHKEEWGAFLDVKHWPEIKNPKKYAGQRVVIGSVTDGYNPQEEQFGNTRKLLKQLIGSDADILICTKSDLVVRDIDLLKKLGRVTVSWSINTLDENFKNDMDSASSIERRIAAMKQVYEAGIRTVCFVSPVFPGITDFEAIFERVKDQCDLFWLENLNLRGGFKKTIMDYIAGKHPDLVPLYDEIYNKHNRSYFEALEVKAAEMAKKYDCPFVDNEMPYGRVPQGHPVIVDYFYHEEIRGTENTGKRNR
13776	GC_00002325	NCGS	NCGS_154_maxbin_res_003_fasta	2729	2	3	2	0	0.976651	0.919342	0.94713			PF04055.24	Radical SAM superfamily					---------------------------------------ACKYCYASFMKRFTGHKEEWGTFLDVKHWPEIKNPKKYAGQRVVIGSVTDGYNPQEEQFGNTRKLLEQLIGSDADILICTKSDLVVRDIDLLKKLGRVTVSWSINTLDENFKNDMDSASSIEHRIAAMKQVYEAGIRTVCFVSPVFPGITDFEAIFERVKNQCDLFWLENLNLRGGFKKTIMDYIAGKYPDLVPLYDEIYNKHNRSYFEALEVKAEKMAKKYDCAFVDNEMPYGRVPQGHPVIVDYFYHEEIRGTENTGKRNR
13777	GC_00002325	NCGS	NCGS_60_maxbin_res_002_fasta	2485	2	3	2	0	0.976651	0.919342	0.94713			PF04055.24	Radical SAM superfamily					MEEVINGIIIREVETKNIMTKSSLPVGGYSVNPYVGCTHACKYCYASFMKRFTGHKEEWGTFLDVKHWPEIKNPKKYAGQRVVIGSVTDGYNPQEEQFGNTRKLLEQLIGSDADILICTKSDLVVRDIDLLKKLGRVTVSWSINTLDENFKNDMDSASSIERRITAMKQVYEAGIRTVCFVSPVFPGITDFEAIYERVKDQCDLFWLENLNLRGGFKKTIMDYIAGQYPDLVPLYDEIYNKHNRSYFEALEVKAEKMAKKYDCAFVDNEMPYGRVPQGHPVIVDYFYHEEIRGTENTGKRNR
13778	GC_00002326	NCGS	NCGS_154_maxbin_res_003_fasta	813	2	3	2	0	0.753404	0.619152	0.679712			PF00128.27	Alpha amylase, catalytic domain					MNHKPMLNAYPDSLGGNLGDIVTLLKTEALQDVFSSFYILPSLYHSDLDRGFSVIDYDLNEQLANRKDLEQLKDMGIDLKLDFILNHASAQSPQFRDLVEKGEASAYRDFFIDWNHFWEGHGTMTEEGYIQPDESCLKQMFFRKPGLPILMVEFPDGKKVPYWNTFYQEVHGRQYLGQMDVNIQSPKVWEFYRETLEKIASYGAAIVRLDAFAYAPKTPGKKNFLNDPETWELLQKIHALAQPLGLTLLPEIHAAYDEKIYETLAEKGYATYDFFLPGLVIDAIENRRGTYLAAWAKEIVEKKISTVNMLGCHDGIPLLDLKGLLPEEEIQSLIDRIVSRGGMVKNLHGQKNLYYQVNA----------------------------------------…
13779	GC_00002326	NCGS	NCGS_154_maxbin_res_003_fasta	2056	2	3	2	0	0.753404	0.619152	0.679712									EEIQSLI----DRIVSRGGMVKNLHGQKNL------YYQVNATYYSALG--------ESDEKMLLARAI---------------------------------------------------------------------QMFM--PGKP--------------------------------------QIW------------------YLDLFA------GKND--------------HEAVQRAGESGHKEINRT----------------------NLSTDQITE-------GLKKDVVQKQLALIRMRNTH----------------------KAFSEGAEVAISGGERSL----------------------------------------------…
13780	GC_00002326	NCGS	NCGS_60_maxbin_res_002_fasta	1386	2	3	2	0	0.753404	0.619152	0.679712	K00690	sucrose phosphorylase [EC:2.4.1.7]	PF00128.27	Alpha amylase, catalytic domain					MNHKPMLNAYPDSLGGNLGDIVTLLKTEALQDVFSSFYILPSLYHSDLDRGFSVIDYDLNEQLADREDLDQLKNMGIDLKLDFILNHASAQSPQFRDLVEKGEVSAYRDFFIDWNHFWEGHGTMTEEGYIQPDESCLKQMFFRKPGLPILMVEFPDGKKVPYWNTFYQEVHGRQYLGQMDVNIQSPKVWEFYRETLEKIASYGAAIVRLDAFAYAPKTPGKKNFLNDPETWELLQKIHALAEPLGLTLLPEIHAAYDEKIYETLAEKGYATYDFFLPGLVIDAIENRRGTYLAAWAKEIVEKKISTVNMLGCHDGIPLLDLKGLLPEEEIQSLIDRIVSRGGMVKNLHGQKNLYYQVNATYYSALGESDEKMLLARAIQMFMPGKPQIWYLDLFAGKND…
13781	GC_00002327	NCGS	NCGS_154_maxbin_res_003_fasta	99	2	3	2	0	1	0.625106	0.769311			PF03358.18	NADPH-dependent FMN reductase					#NAME?
13782	GC_00002327	NCGS	NCGS_21_maxbin_res_002_fasta	1032	2	3	2	0	1	0.625106	0.769311			PF03358.18	NADPH-dependent FMN reductase					MDWRIRLSSSTHNRCVDKDDTNPTIDKIAAADMILFATPVYWWGMSAQLKLIIDKCYCHGLQLKNKKVGTIVVGGSPVDSIQYELIDKQFDCMAKYLSWDMLFQKSYYATARDELEKNKDSMNELEGIGKNL
13783	GC_00002327	NCGS	NCGS_21_maxbin_res_002_fasta	780	2	3	2	0	1	0.625106	0.769311									#NAME?
13784	GC_00002328	NCGS	NCGS_10_maxbin_res_007_fasta	60	3	3	1	0	0.996473	1	0.998233	K02654	leader peptidase (prepilin peptidase) / N-methyltransferase [EC:3.4.23.43 2.1.1.-]	PF06750.16	Bacterial Peptidase A24 N-terminal domain					MTPMLALITVFIFIYGIVIGSFLNVCIYRIPQKEDIVRESSHCMSCGHRLKWYDLVPLFSYLFLKGKCRYCGSKLSKQYPIVEALNGILYVVVFYATDFSWDSILYCLMTSALIVLSVIDYRTYEIPFGINVFLFVLGVIRCVFGKGDRGTLMIGFFAVSLFLLLLSLLTRGAAIGGGDIKLMAAAGLLLGWKLIILAFVIGCIAGSVVHLFRMKVCGAGRMLALGPYLSVGIFIAALWGNGMIDWYLGLFM
13785	GC_00002328	NCGS	NCGS_154_maxbin_res_003_fasta	1707	3	3	1	0	0.996473	1	0.998233	K02654	leader peptidase (prepilin peptidase) / N-methyltransferase [EC:3.4.23.43 2.1.1.-]	PF06750.16	Bacterial Peptidase A24 N-terminal domain					MTPMLALITVFIFIYGIVIGSFLNVCIYRIPQKEDIVRESSHCMSCGHRLKWYDLVPLFSYLFLKGKCRYCGSKLSKQYPIVEALNGILYVVVFYATDFRWDSILYCLMTSALIVLSVIDYRTYEIPFGINVFLFVLGVIRCVFGKGDRGTLMIGFFAVSLFLLLLSLLTRGAAIGGGDIKLMAAAGLLLGWKLIILAFVMGCIAGSVVHLFRMKVCGAGRMLALGPYLSVGIFIAALWGNGMIDWYLGLFM
13786	GC_00002328	NCGS	NCGS_60_maxbin_res_002_fasta	1825	3	3	1	0	0.996473	1	0.998233	K02654	leader peptidase (prepilin peptidase) / N-methyltransferase [EC:3.4.23.43 2.1.1.-]	PF06750.16	Bacterial Peptidase A24 N-terminal domain					MTPMLALITVFIFIYGIVIGSFLNVCIYRIPQKEDIVRESSHCMSCGHRLKWYDLVPLFSYLFLKGKCRYCGSKLSKQYPIVEALNGILYVVVFYATDFSWDSILYCLMTSALIVLSVIDYRTYEIPFGINVFLFVLGVIRCVFGKGDRGTLMIGFFAVSLFLLLLSLLTRGAAIGGGDIKLMAAAGLLLGWKLIILAFVMGCIAGSVVHLFRMKVCGAGRMLALGPYLSVGIFIAALWGNGMIDWYLGLFM
13790	GC_00002330	NCGS	NCGS_10_maxbin_res_007_fasta	1178	3	3	1	0	0.997226	0.713884	0.832096			PF01966.25	HD domain					#NAME?
13791	GC_00002330	NCGS	NCGS_154_maxbin_res_003_fasta	2103	3	3	1	0	0.997226	0.713884	0.832096			PF01966.25	HD domain					MKEELSIDIIGLAGACSYALDCIEAELVNIKNKHGKRVAYISICMAEYWKIQGDELQDLAMCALLHDNALTQYISEELKKDSVIHCKKDLSEKKTNLHCIYGEKNITKIPFKTDVSNVILYHHEHADGTGPFQKKWNEIPLFARIIHLADTIDIIGNNTGSGNNSWNFICQFLLKNKDGLFDSECVNAFFHAFTHSESFICLSDNSFEMKLWEIIPRQKRVFDWKTCKNVADFFAKIVDYKSSFTSRHSIGVAEKAAFFAQYIGYDSINVQKMYLAGALHDIGKMAVGNEILEKPDKLTDDEFSKMKNHAGYTYLILSEVNDFEEIRDWAAFHHEKLNGKGYPFGKTAAELNEPERIMACIDIYQALTEDRPYKKGLSHEKTCEMLDDMAQKGFVDSDI…
13792	GC_00002330	NCGS	NCGS_60_maxbin_res_002_fasta	1141	3	3	1	0	0.997226	0.713884	0.832096			PF01966.25	HD domain					MKEELSIDIIGLAGACSYALDCIEAELVNIKNKHGKRVAYISICMAEYWKIQGDELQDLAMCALLHDNALTQYISEELKKDSVIHCKKDLSEKKTNLHCIYGEKNITKIPFKTDVSNVILYHHEHADGTGPFQKKWNEIPLFARIIHLADTIDIIGNNTGSGNNSWNFICQYLLKNRDGLFDSECVNAFFHAFTHSESFICLSDNSFEMKLWEIIPRQKRVFDWKTCKNVADFFAKIVDYKSSFTSRHSIGVAEKAAFFAQYIGYDSINVQKIYLAGALHDIGKMAVGNEILEKPDKLTDDEFSKMKNHAGYTYLILSEVNDFEEIRDWAAFHHEKLNGKGYPFGKTAAELNEPERIMACIDIYQALTEDRPYKKGLSHEKTCEMLDDMAQKGFVDSDI…
13793	GC_00002331	NCGS	NCGS_10_maxbin_res_007_fasta	2740	2	3	2	0	0.797333	0.621196	0.698329									#NAME?
13794	GC_00002331	NCGS	NCGS_10_maxbin_res_007_fasta	2741	2	3	2	0	0.797333	0.621196	0.698329									------------------------------------------------MK---------KKTKIILA-----------------------------------------------------------CIAAC--------------------------------------------------------IIVAAVAVVIKVNLDK--------------------------------------------------------------------------------------------------------------------------------------------------------------------------
13795	GC_00002331	NCGS	NCGS_92_30656	382	2	3	2	0	0.797333	0.621196	0.698329									MKKKTKIILACIAACIIVAAVAVVIKVNLDKQAKNKSLTEGETAIETYLQSFDEENEEGKKAEIYTSFQSDEKITSVIEKYFQNKEMKKEDWYQNYSKANKKMYQYFVDYFNDLISTESDNFENDKSIAACDTMIENLNNISDTLEQDAIIKSDDKDSIKDTLSEVMGRVNDEINSIVDNYNATYESYVISDVENASKDDLNTAITNLNTLKDELTNLGTDHFTDIIANIDNDVETYTNKVSEIEEVEKKAAEEAEKKKQEEKKKKEADAANNNSNSNNSNNSSSNSSSTPSRGGLTQDSWAITA-----LDGH---FNAPQVIYDAWNNGKGYDWAMSVTED--GVCYWSVEGGTIGYACDQYGNVLYTFN-
13799	GC_00002333	NCGS	NCGS_10_maxbin_res_007_fasta	534	3	3	1	0	0.940171	1	0.969163									MPEVIYQGDLPAFTGRNVPIKEIASAIGKDAQYVRLGLQQGILKFGTAIKVGSSNEYSYYCPDKRVWEETGYFNEEAV
13800	GC_00002333	NCGS	NCGS_154_maxbin_res_003_fasta	1298	3	3	1	0	0.940171	1	0.969163									MPDVIYKVDLPAFTGRNVPIKEIASAIGKDAQYVRLGLQQGILKFGSAIKVENSNEYSYYCPDKRVWEETGYFNKEAV
13801	GC_00002333	NCGS	NCGS_60_maxbin_res_002_fasta	1483	3	3	1	0	0.940171	1	0.969163									MPEVIYQGDLPAFTGRNVPIKEIASAIGKDAQYVRLGIQQGLLKFGTAIKVGSSNEFSYYCPDKKVWEETGYFNKEAV
13811	GC_00002337	NCGS	NCGS_10_maxbin_res_007_fasta	536	3	3	1	0	0.951467	0.856568	0.901527			PF00589.25	Phage integrase family					MKLPNGYGSVVKLSGKRRRPYQVRKTVGWHYDKVKDKQVQDMITIGYAATRAEGLQMLADYNNNPFDTKAAKMIFSDVYEEWSKRKFPTISESNVKGYAASYKSCESLYNKVFKDIKLVDLQTVIDTCGKNFPTLKKIKVLFNQLFNYALKNDICNKDYSNFVDI-QYKDRNPNKYDRNKFEKNEIDIIWEQKEDKYYQIVLMLLYSGVRISEMLDLKKENVHLDEQYFDVISSKTENGIRKVPIADKVLPYYKAWYESCPECEYLLHTEDGKHFEYRNYYDSYFKPLME-------------------------------------------------------------
13812	GC_00002337	NCGS	NCGS_154_maxbin_res_003_fasta	1296	3	3	1	0	0.951467	0.856568	0.901527			PF00589.25	Phage integrase family					MKLPNGYGSVVKLSGKRRKPYIVRKTVGWHYDKGKDKQVQDMITIGYAATRAEGLQMLAEYNNNPFDTTAAKMTFSNVYDEWSKRKFPTISESNVKGYTASYKTCESLYNKVFKDIKLVDLQTVIDTCGKNYPTLKKIKVLFNQLYDYALKNDICNKDYSSYVDVVQYKDRNPNKYDRNKFEKNEIDLLWVQKEDKYYQIVLMLIYSGVRISELLDLKKENVHLDEQYFDVICSKTENGIRKVPIADKVLPYYKAWYESCPECEYLLHTEDGKHFEYRNYYDSYFKPLMEQLNINRTPHCCRHTYIGL-------------------------------------------
13813	GC_00002337	NCGS	NCGS_60_maxbin_res_002_fasta	1485	3	3	1	0	0.951467	0.856568	0.901527	K14059	integrase	PF00589.25	Phage integrase family					MKLPNGYGSVVKLSGKRRKPYQVRKTVGWHYDEAKDKQVQDMITIGYAATRADGLQMLADYNNNPFDTKAAKMTFSDVYEEWSKRKFPTISESNVKGYTASYKSCEPLYNKIFKDIKLVDLQTVIDTCGKNFPTLKKIKVLFNQLFDYALKNDICNKDYSSFVDIVQYKDRNPNKYDRNKFEKNEIDIIWEQKEDKYYQIVLMLLYSGVRISEMLDLKKENVHLNEQYFDVICSKTENGIRKVPIADKVLPYYKAWYESCPECEYLLHTEAGEHFEYRNYYDSYFKPLMEQLGINRTPHCCRHTCISMLAEAGINQTIIKKIAGHSGAMTLTEKVYTHFDIKELVDAINKI
13814	GC_00002338	NCGS	NCGS_10_maxbin_res_007_fasta	61	3	3	1	0	0.992945	1	0.99646	K02662	type IV pilus assembly protein PilM							MKILSIEIGVDVTHVLEMDYRVKNPKVYRSFSFQTPVGVIGEAGVRKSEEFRTALHKLLDANKIKTRKTLFVVNSGKIASREVLIPMIKENRIKDFLNTNSADFFPVDLSRYQLVYRNEGVVQQDTVKKRKLYVFAVPGDLVQSYEELADFCSLELTALDYVGNSIFQMMHKAVGNNICCSVKLDDNATMITIINQGMVVLQRTVFYGFEEVEKVVVDSGLFPKEQYPAAMDILQQTDCLDANQAAPEDAINAMRAEAVEALRPMIGNIRRVLDYYQSRNNGAEVKECFLIGNGAYIKGLDRLMSLELNLPVHLQEKDILNGFRTSGGRLDAMYEACYGAAIQPLDFVFGSAQTAKIIEEKKKRELLAAKLIGLLCVACAVILLALSGVQRIALSHELN…
13815	GC_00002338	NCGS	NCGS_154_maxbin_res_003_fasta	1708	3	3	1	0	0.992945	1	0.99646	K02662	type IV pilus assembly protein PilM							MKILSIEIGVDVTHVLEMDYRVKNPKVYRSFSFQTPVGVIGEAGVRKSEEFRTALHKLLDANKIKTRKTLFVVNSGKIASREVLIPMIKENRIKDFLNTNSADFFPVDLSRYQLVYRNEGVVQQDKVKKRKLYVFAVPGDLVQTYEELADFCSLELTALDYVGNSIFQMMHKAVGNNICCSVKLDDNATMITIINQGMVVLQRTVFYGFEEVEKVVVDSGLFPKEQYPAAMDILQQTDCLDANQAAPEDAMNAMRAEAVEALRPMIGNIRRVLDYYQSRNNGAEVKECFLIGNGAYIKGLDRLMSLELNLPVHLQEKDVLNGFRTSGGRLDAMYEACYGAAIQPLDFVFGSAQTAKIIEEKKKRELFAAKLIGLLCVACAVILLALSGVQRIALSHELN…
13816	GC_00002338	NCGS	NCGS_60_maxbin_res_002_fasta	1824	3	3	1	0	0.992945	1	0.99646	K02662	type IV pilus assembly protein PilM							MKILSIEIGVDVTHVLEMDYRVKNPKVYRSFSFQTPVGVIGEAGVRKSEEFRTALHKLLDANKIKTRKTLFVVNSGKIASREVLIPMIKENRIKDFLNTNSADFFPVDLSRYQLVYRNEGVVQQDTVKKRKLYVFAVPGDLVQSYEALADFCSLELTALDYVGNSIFQMMHKAVGNNICCSVKLDNNATMITIINQGMVVLQRTVFYGFEEVEKVVVDSGLFPKEQYPAAMDILQQTDCLDANQAAPEDAINAMRAEAVEALRPMIGNIRRVLDYYQSRNNGAEVKECFLIGNGAYIKGLDRLMSLELNLPVHLQEKDVLNGFRTSGGRLDAMYEACYGAAIQPLDFVFGSAQTAKIIEEKKKRELFAAKLIGLLCVACAVILLALSGVQRIALSHELN…
13823	GC_00002341	NCGS	NCGS_10_maxbin_res_007_fasta	981	2	3	2	0	0.675622	0.997024	0.805444	K20488	two-component system, OmpR family, lantibiotic biosynthesis response regulator NisR/SpaR	PF00072.27	Response regulator receiver domain					MNEKIMVVDDEKGVVTIMKKYFEMSGYQVITAYSGQEALKKMSCLPDIVLLDINMPDMDGLTVCQSIREYITCPILFLTARIKTADKIKGFSAGADDYIVKPFDLDELGARVAAHLRRENRKQEQSTLRFFNDMVIDYAKREISISGTLVSLSKKEFDIVELLSINAGQVFDRERIYDTVWGLEGDGNSDTIMEHIRKIRAKFSALSLHNYIETVWGVGYKWIG
13824	GC_00002341	NCGS	NCGS_154_maxbin_res_003_fasta	1792	2	3	2	0	0.675622	0.997024	0.805444	K20488	two-component system, OmpR family, lantibiotic biosynthesis response regulator NisR/SpaR	PF00072.27	Response regulator receiver domain					MKYKILVVDDDKELVKMLCSYFNMKQYETITATDGMEALNKIKMKPDIILLDINMPRMDGIEVCRLIRSKVLCPILFLTARVDEDDKINGLLSGGDDYITKPFSLRELEARIVTNIKREERHQQKTEYRFMDEMLIDYSEKIVAIAGHRMEFTKIEYQIIEFLSMHPGQVFDKERIYAQVCGYDAEGDSRTITELVRRIRKKIADYSEKEYIETVWGIGYRWKK
13825	GC_00002341	NCGS	NCGS_154_maxbin_res_003_fasta	2235	2	3	2	0	0.675622	0.997024	0.805444	K20488	two-component system, OmpR family, lantibiotic biosynthesis response regulator NisR/SpaR	PF00072.27	Response regulator receiver domain					MKQRLLIVDDEPGIVDMMASYFS-SQYEVLTAYCGNEALQKLARQPDLILLDINMPDIDGLTLCQKIRELITCPILFLTARVESADKIIGFQAGADDYIIKPFDLDELGARVAAHLRREQRHRNKATIRFFGELTIDYSARTVTVAGEPVALSKREFDIVELLSLNAGQVFDRERIYETVWGLDGEGNSDTVMEHIRKIRAKLAACTLHSYIDTVWGCGYRWNV
13829	GC_00002343	NCGS	NCGS_10_maxbin_res_007_fasta	1917	3	3	1	0	0.980791	0.882375	0.928984			PF08220.15	DeoR-like helix-turn-helix domain					MNFEFMTIDTPLPPCMPFPRALTGFPVSSTAKVMYCRMLDAILSKGQEDENGILFVCFPVTAIAAVLSRSPMTVKRSLNELETAGLIMRVRQGIGEPNRIYVLIPGKEDTALA
13830	GC_00002343	NCGS	NCGS_154_maxbin_res_003_fasta	1625	3	3	1	0	0.980791	0.882375	0.928984			PF08220.15	DeoR-like helix-turn-helix domain					#NAME?
13831	GC_00002343	NCGS	NCGS_21_maxbin_res_002_fasta	230	3	3	1	0	0.980791	0.882375	0.928984			PF08220.15	DeoR-like helix-turn-helix domain					MNFEFMTIDTSLPPCMPFPRALTGFPVSSTAKVMYCRMLDAMLSKGQEDENGILFVCFPVTAIAAVLSRSSMTVKRSLNELETAGLIMRVRQGIGEPNRIYVLIPGKEDAALA
13838	GC_00002346	NCGS	NCGS_154_maxbin_res_003_fasta	1237	2	3	2	0	0.973585	0.73369	0.836783			PF01402.24	Ribbon-helix-helix protein, copG family					-------------MVDGKRRYKSDRKDHKVSVKLSEKDMDILKAAINRTGMTASAYIRELIRTGGNIDTSYPEDRARAIRV---IANNIN-------------------------------------------
13839	GC_00002346	NCGS	NCGS_154_maxbin_res_003_fasta	1188	2	3	2	0	0.973585	0.73369	0.836783			PF05713.14	Bacterial mobilisation protein (MobC)					MIQNLEITKGEKRMADGKRRYKSDRKDYKISVKLSEKDMDILKAALKRTGMTASAYIRELIRTGGNIDTSYPEDRAKIIRVIAGIANNINQAVKLGNSQGRLYYSDIDKLQNSLDDVNKTFGEVLEVWRLQRS
13840	GC_00002346	NCGS	NCGS_60_maxbin_res_002_fasta	1127	2	3	2	0	0.973585	0.73369	0.836783			PF01402.24	Ribbon-helix-helix protein, copG family					#NAME?
13841	GC_00002347	NCGS	NCGS_10_maxbin_res_007_fasta	21	3	3	1	0	0.984639	1	0.99226			PF00072.27	Response regulator receiver domain					MSKVKDKIEIIIADDHMMIREGLKQLLELDGTMKVIAEANDGEECLNLLNKRIHPDILLLDINMPKKNGIEVLEYIKQNKIPVKVLILTVHNEVEYLLKAVDIGIDGYLLKDSSYDELKEAIDVVISGNTYIQPSLLPALNESMEDYALDKEKIECLTKRELDVLRLISEGCSNKKISDGLSISERTVKNHISHIFRKIGVEDRTQAAVFAIRNKIS
13842	GC_00002347	NCGS	NCGS_154_maxbin_res_003_fasta	950	3	3	1	0	0.984639	1	0.99226			PF00072.27	Response regulator receiver domain					MSKVKDKIEIIIADDHMMIREGLKQLLELDGTMKVIAEANDGEECLNLLNKKIHPDILLLDINMPKKNGIEVLEYIKQNKIPVKVLILTVHNEVEYLLKAVDIGIDGYLLKDSSYDELKEAIDVVISGNTYIQPSLLPALNESMEDYALDKEKIEWLTKRELDVLRLISKGCSNKKISDELTISERTVKNHISHIFRKIDVEDRTQAAVFAIRNKIS
13843	GC_00002347	NCGS	NCGS_60_maxbin_res_002_fasta	85	3	3	1	0	0.984639	1	0.99226			PF00072.27	Response regulator receiver domain					MSKVKDKIEIIIADDHMMIREGLKQLLELDGTMKVIAEANDGEECLNLLNKKIHPDILLLDINMPKKNGIEVLEYIKQNKIPVKVLILTVHNEVEYLLKAVDIGIDGYLLKDSSYDELKEAIDVVISGNTYIQPSLLPALNESMEDYALDKERIECLTKRELDVLRLISEGCSNKKISDELTISERTVKNHISHIFRKIDVEDRTQAAVFAIRNKIS
13844	GC_00002348	NCGS	NCGS_10_maxbin_res_007_fasta	19	3	3	1	0	0.988677	1	0.994306									MNRNLKKVIGITTTAVAGMYIINRIVDYTAGQKNLLTTEEGNMYHWKNGDVFYTVSGKGTPVVLIHELNPASSAKEWSKIVHRLEKKHTVYTIDLLGCGRSEKPGITYTNFLYVQLINNFIHDIVKEAANIVVTGISSSFVIMAQAMEPDNFKKIILVNPSDINIIREMPTKETKAAKTILEIPILGTFIYNLIMHHKRILNYIESKYIFKKTFLSSKLEDTYFESAHKGNSAGKYLLASTKGNYVNIDITNAVKKADNLYIISSRERNNAVAITEKYLHLNKNIEATYISNSRYLPQLETPDKFKDIVLMFLQ
13845	GC_00002348	NCGS	NCGS_154_maxbin_res_003_fasta	952	3	3	1	0	0.988677	1	0.994306									MNRNLKKVIGITTTAVAGMYIINRIVDYTAGQKNLLTTEEGNIYHWKNGDVFYTVSGKGTPVVLIHELNPASSAKEWSKIVHRLEKKHTVYTIDLLGCGRSEKPGITYTNFLYVQLINNFIHDIVKEAANIVVTGISSSFVIMAQTMEPDNFKKIILVNPSDINIIREMPTKETKAAKTILEIPILGTFIYNLIMHHKRIRNYIESKYFFKKTFLSSKLEDTYFESAHKGNSAGKYLLASTKGNYVNIDITNAVKKADNLYIISSRERNNAVAITEKYLHLNKNIEATYISNSRYLPQLETPDKFKDIVLMFLQ
13846	GC_00002348	NCGS	NCGS_60_maxbin_res_002_fasta	87	3	3	1	0	0.988677	1	0.994306									MNRNLKKVIGITTTAVAGMYIINRIVDYTAGQKNLLTTEEGNIYHWKNGDIFYTVSGKGTPVILIHELNPASSAKEWSKIVHRLEKKHTVYTIDLLGCGRSEKPGITYTNFLYVQLINNFIHDIVKEAANIVVTGISSSFVIMAQAIEPDNFKKIILVNPSDINIIREMPTKETNAAKTILEIPILGTFIYNLIMHHKRIRNYIESKYFFKKTFLSSKLEDTYFESAHKGNSAGKYLLASTKGNYVNIDITNAVKKADNLYIISSRERNNAVAITEKYLHLNKNIEATYISNSRYLPQLETPDKFKDIVLMFLQ
13850	GC_00002350	NCGS	NCGS_10_maxbin_res_007_fasta	1566	3	3	1	0	0.991039	1	0.9955			PF11175.11	Protein of unknown function (DUF2961)					MDKNMIMLPGTAAMLPYLTHGKSRAINAENRTGEKGKGGMAASVLGKSRKGSPCLNDIQPGETVVLGEIDGPGIIHHIWITTDNKTSEGDCFVLRDLVLRMYWDGEENPSVEAPLGDFFCCGFGKECYINSSLITVVPSRGLNSYIQMPFKKRAVITLENQHANAIPAFFYQIDYNLYNYLLEETEYFHASWRREALTELGKDYVIADGIKGSGHYIGTYIALSTLQRYWWGEGEVKFYIDGDEQYPTICGTGMEDYFGGSWSFARHEDGKTIEQTYTTPFLGYPFYSRHDDLVNNLYHNDDCPPMRGFYRWHVMDPVFFDEELKVTVQQIGVGHKGLFERQDDLSSVAYWYQKEPHNVFSKLPEKEKRWPR
13851	GC_00002350	NCGS	NCGS_154_maxbin_res_003_fasta	1070	3	3	1	0	0.991039	1	0.9955			PF11175.11	Protein of unknown function (DUF2961)					MDKNMIMLPGTAAMLPYLTHGKSRAINAENRTGEKGKGGMAASGLGKSRKGSPCLNDIQPGETVVLGEIDGPGIIHHIWITTDNKTSEGDCFVLRDLVLRMYWDGEENPSVEAPLGDFFCCGFGKECYINSSLITVVPSRGLNSYIQMPFKKRAVITLENQHANAIPAFFYQIDYNLYNYLPEETEYFHASWRREALTELGKDYVIADGIKGSGHYIGTYIALSTLQRYWWGEGEVKFYIDGDEQYPTICGTGMEDYFGGSWSFAKHENGKTIEQTYTTPFLGYPYYSRHDDLVNNLYHNDDCPPMRGFYRWHVMDPVFFDEELKVTVQQIGVGHKGLFERQDDLSSVAYWYQKEPHNVFSKLPEKEKRWPR
13852	GC_00002350	NCGS	NCGS_60_maxbin_res_002_fasta	2093	3	3	1	0	0.991039	1	0.9955			PF11175.11	Protein of unknown function (DUF2961)					MDKNMIMLPGTAAMLPYLTHGKSRAINAENRTGEKGKGGMAASGLGKSRKGSPCLNDIQPGETVVLGEIDGPGIIHHIWITTDNKTSEGDCFVLRDLVLRMYWDGEENPSVEAPLGDFFCCGFGKECYINSSLITVVPSRGLNSYIQMPFKKKAVITLENQHANAIPAFFYQIDYNLYNYLPEETEYFHASWRREALTELGKDYVIADGIKGSGHYIGTYIALSTLQRYWWGEGEVKFYIDGDEQYPTICGTGMEDYFGGSWSFARHENGKTIEQTYTTPFLGYPYYSRHDDLVNNLYHNDDCPPMRGFYRWHVMDPVFFDEELKVTVQQIGVGHKGLFERQDDLSSVAYWYQKEPHNVFLKLPEKEKRWPR
13856	GC_00002352	NCGS	NCGS_10_maxbin_res_007_fasta	1567	3	3	1	0	0.996768	1	0.998381			PF00528.25	Binding-protein-dependent transport system inner membrane component					MKKKIIKIIFAVLIILFLIIQIYPVIWLFVASVKPTVELSAAPFAFPKSITLENFSKVLSDGKIGMYMWNSLKVTVISLILIVVLSSTAGYALSKFKVRGTKTIYSFFTFGIMVPVQITLIPLFIFYSKLGILNTSFSLILPQVGFALPLSVMMFVSFYEFVPNELIEAAVVDGCSPFRTFIQIVFPLARNTVITIASMYSILIWNDFIFANTFISDTSAKTVAMGLKDYVGAFGNVDWGSTFAAIAISILPPLVIYFALNKWVTAGMTMGATKG
13857	GC_00002352	NCGS	NCGS_154_maxbin_res_003_fasta	1069	3	3	1	0	0.996768	1	0.998381			PF00528.25	Binding-protein-dependent transport system inner membrane component					MKKKIIKIIFAVLIILFLIIQIYPVIWLFVASVKPTVELSAAPFAFPKSITLENFSKVLSDGKIGMYMWNSLKVTVISLILIVVLSSTAGYALSKFKVRGTKTIYSFFTFGIMVPVQITLIPLFIFYSKLGILNTSFSLILPQVGFALPLSVMMFVSFYEFVPNELIEAAVVDGCSPLRTFIQIVFPLARNTVITIASMYSILIWNDFIFANTFISDTSAKTVAMGLKDYVGAFGNVDWGSTFAAIAISILPPLVIYFALNKWVTAGMTMGATKG
13858	GC_00002352	NCGS	NCGS_60_maxbin_res_002_fasta	2094	3	3	1	0	0.996768	1	0.998381			PF00528.25	Binding-protein-dependent transport system inner membrane component					MKKKIIKIIFAVLIILFLIIQIYPVIWLFVASVKPTVELSAAPFAFPKSITLENFSKVLSDGKIGMYMWNSLKVTAISLILIVVLSSTAGYALSKFKVRGTKTIYSFFTFGIMVPVQITLIPLFIFYSKLGILNTSFSLILPQVGFALPLSVMMFVSFYEFVPNELIEAAVVDGCSPLRTFIQIVFPLARNTVITIASMYSILIWNDFIFANTFISDTSAKTVAMGLKDYVGAFGNVDWGSTFAAIAISILPPLVIYFALNKWVTAGMTMGATKG
13862	GC_00002354	NCGS	NCGS_10_maxbin_res_007_fasta	18	3	3	1	0	0.982407	1	0.991126	K03501	16S rRNA (guanine527-N7)-methyltransferase [EC:2.1.1.170]	PF02527.18	rRNA small subunit methyltransferase G					MAYDFTKMRNILSEWNLELTAEKEQQFLTFYEMLVEKNKVMNLTAITEFEDVVEKHFLDSISLCQVMDLKKPLTLLDLGTGAGFPGIPLKIMFPELKITLADSLNKRLLFLNEVMEALNLKNIETVHGRAEELSKRKDYRESFDLCVSRAVANLSTLSEYCLPFIHISGKFISYKSGEVEDELKDAKKAVFVLGGEIEDVIHFTLPDSDIKRSFVVIHKVHATPKAYPRKAGTPSKSPLK
13863	GC_00002354	NCGS	NCGS_154_maxbin_res_003_fasta	953	3	3	1	0	0.982407	1	0.991126	K03501	16S rRNA (guanine527-N7)-methyltransferase [EC:2.1.1.170]	PF02527.18	rRNA small subunit methyltransferase G					MAYDFTKMRNILSDWNLELTAEKEQQFLTFYEMLVEKNKVMNLTAITEFEDVVEKHFLDSISLCQVMDLKKPLTLLDLGTGAGFPGIPLKIMFPELKIILADSLNKRLLFLNEVMEALNLKDIETVHGRAEELSKRKDYRESFDLCVSRAVANLSTLSEYCLPFIHTSGKFISYKSGEVEDELKDAKKAVFVLGGEIEDVIHFTLPDSDIKRSFVVINKVHATPKAYPRKAGTPSKNPLK
13864	GC_00002354	NCGS	NCGS_60_maxbin_res_002_fasta	88	3	3	1	0	0.982407	1	0.991126	K03501	16S rRNA (guanine527-N7)-methyltransferase [EC:2.1.1.170]	PF02527.18	rRNA small subunit methyltransferase G					MAYDFTKMRNILSDWNLELTAEKEQQFLIFYEMLVEKNKVMNLTAITEFEDVVEKHFLDSISLCQVMDLKKPLTLLDLGTGAGFPGIPLKIMFPELKITLADSLNKRLLFLNEVMEALNLKDIETVHGRAEELSKRKDYRESFDLCVSRAVANLSTLSEYCLPFIHTSGKFISYKSGEVEDELKDAKKAVFVLGGEIEDVIHFTLPDSDIKRSFVVINKVHATPKAYPRKAGTPSKSPLK
13865	GC_00002355	NCGS	NCGS_10_maxbin_res_007_fasta	58	3	3	1	0	0.995325	1	0.997657			PF00482.26	Type II secretion system (T2SS), protein F					MPSYSYIAVDAMGKEKKATIDAENQDKAAARLKKNGLTLISIKEVGMLEKDVKLSFGRKVKPRDLSVFCRQFVSMIEAGVTVIDALGMLEEQTENKRLSAALHEVRTEVEKGQTLSEAMGHQGEIFPEMLVNMVAAGETSGNIELSFSRMAVQFDKTAKLSGLMKKSLAYPVVLLIVAVLIVILMVVKVIPGYAATFEQAGMQLPGITRAMMSMSHVITKFWYLFVGGILLIVLGIREWRKTESGKLFFGKIAMKLPMFGKLNIKTYSSQFARTLSTLMYAGIPLIHGIDAVTKLMKNRHFQLQLQSAREEVAKGVPLSEPLRKGGLFPPMVIHMLSIGEETGDIEGMLDKLADYYDEEVEMTTQTVMAAMEPMIIVVMAIIVVILIAAIYAPMLSMYN…
13866	GC_00002355	NCGS	NCGS_154_maxbin_res_003_fasta	1705	3	3	1	0	0.995325	1	0.997657			PF00482.26	Type II secretion system (T2SS), protein F					MPSYSYIAVDAMGKEKKATIDAENQDKAAARLKKNGLTLISIKEVGMLEKDIKLSFGRKVKPRDLSVFCRQFVSMIEAGVTVIDALGMLEEQTENKRLSAALHEVRTEVEKGQTLSEAMGHQGEIFPEMLVNMVAAGETSGNIELSFSRMAVQFDKTAKLSGLMKKSLAYPVVLLIVAVLIVILMVVKVIPGYAATFEQAGMQLPGITRAMMSMSHVITKFWYLFVGGILLIVLGIREWRKTENGKLFFGKIAMKLPIFGKLNIKTYSSQFARTLSTLMYAGIPLIHGIDAVTKLMKNRHFQLQLQSAREEVAKGVPLSEPLRKGGLFPPMVIHMLSIGEETGDIEGMLDKLADYYDEEVEMTTQTVMAAMEPMIIVVMAIIVVILIAAIYAPMLSMYN…
13867	GC_00002355	NCGS	NCGS_60_maxbin_res_002_fasta	1827	3	3	1	0	0.995325	1	0.997657			PF00482.26	Type II secretion system (T2SS), protein F					MPSYSYIAVDAMGKEKKATIDAENQDKAAARLKKNGLTLISIKEVGMLEKDIKLSFGRKVKPRDLSVFCRQFVSMIEAGVTVIDALGMLEEQTENKRLSAALHEVRTEVEKGQTLSEAMGHQGEIFPEMLVNMVAAGETSGNIELSFSRMAVQFDKTAKLSGLMKKSLAYPVVLLIVAVLIVILMVVKVIPGYAATFEQAGMQLPGITRAMMNMSHVITKFWYLFVGGILLIVLGIREWRKTESGKLFFGKIAMKLPLFGKLNIKTYSSQFARTLSTLMYAGIPLIHGIDAVTKLMKNRHFQLQLQSAREEVAKGVPLSEPLRKGGLFPPMVIHMLSIGEETGDIEGMLDKLADYYDEEVEMTTQTVMAAMEPMIIVVMAIIVVILIAAIYAPMLSMYN…
13868	GC_00002356	NCGS	NCGS_10_maxbin_res_007_fasta	2095	3	3	1	0	0.963312	0.925612	0.944086									#NAME?
13869	GC_00002356	NCGS	NCGS_21_maxbin_res_002_fasta	623	3	3	1	0	0.963312	0.925612	0.944086									#NAME?
13870	GC_00002356	NCGS	NCGS_60_maxbin_res_002_fasta	2355	3	3	1	0	0.963312	0.925612	0.944086									MMLKGDLVSCRLQYGDEAMVKKGKAILKQTGAGIFVYSVLGLLGAFDSYYRGANMGFTACIAACVIAFIILGAVVSFIRKEYDYRKYNAHICLFVSLGLTIQIMVQGNLPPEKSTAICIISYVISIILGILGALLTTGKIVIKNKNVRSTLKIIETMSLFLLTCLCVSGRRFFGRRGAVLFNALGKQKSSVFFWCCIMVATMLFAFMSAFVRVDIIVRPDFYKSRNENSN
13871	GC_00002357	NCGS	NCGS_10_maxbin_res_007_fasta	535	3	3	1	0	0.965035	1	0.982206			PF01381.25	Helix-turn-helix					MNTGKKIKLIRTFRGLTQKELGEACGIHEVAIRKYELGKNLPKPEQLRKIADALGVNVNSLMEFDIEADGDVLPLLFAIDEAFDISIKDLDGEPGIFFSNKNLVQFLKDWQAMKELLDNGSQTQDNYEIWKTIRPSVTKVTHE
13872	GC_00002357	NCGS	NCGS_154_maxbin_res_003_fasta	1297	3	3	1	0	0.965035	1	0.982206			PF01381.25	Helix-turn-helix					MNTGKKIKLIRTFRGLTQKELGEACGIHEVAIRKYELGKNIPKPEQLRKIAEALNVNVNSLAEFDIEADGDVLPLLFAIDEKFDVSLKDIDGEPGIFFSDKNLVQFLKDWQAMKELLASGSQTQDNYEIWKTIRPSVTKVTHE
13873	GC_00002357	NCGS	NCGS_60_maxbin_res_002_fasta	1484	3	3	1	0	0.965035	1	0.982206			PF01381.25	Helix-turn-helix					MNTGKKIKLIRTFRGLTQKELGEACGIHEVAIRKYELGKNLPKPEQLRKIADALGVNVNSLMEFDIEADGDVLPLLFAIDETFDISIKDLDGEPGIFFSNKNLVQFLKDWQAMKELLDNGSQTQDNYEIWKTIRPSVTKVTHE
13877	GC_00002359	NCGS	NCGS_10_maxbin_res_007_fasta	1565	3	3	1	0	0.99414	1	0.997061	K01193	beta-fructofuranosidase [EC:3.2.1.26]	PF00251.23	Glycosyl hydrolases family 32 N-terminal domain					MSKEKMLQEIERAQIVINQNKEKVSQGKMRQKYHFMAETGWINDPNGLIYFKGKYHFFYQYNPYQSFWENMHWGHAVSDDLIHWEYLPVALAPSEPYEDHLKGGCFSGSAIEFDGKLYLIYTAATNHGNGFVQTQCVAYSEDGIHFEKYEKNPVLTAPEGISPDSFRDPKVWKHEDSYYMVCGASKNQKGQALLYRSEDLIHWTFINVLAESRGEWGTMWECPDFFRIGNRYVLTFSPIDAGERTCVYLTGSFDYDTGRFDYDVSGEIDWGFDYYAPQSFQAPDGRRIMVAWANEWEWMPFFKDWGPTYREDWCGFFNFPREVNMTKSGRLSFVPIRELKKYRKKTGKYVQDKLVICDSQQELKSDDGIAFELKFNINLRASNAQQLLVKLRCDEINQT…
13878	GC_00002359	NCGS	NCGS_154_maxbin_res_003_fasta	1071	3	3	1	0	0.99414	1	0.997061	K01193	beta-fructofuranosidase [EC:3.2.1.26]	PF00251.23	Glycosyl hydrolases family 32 N-terminal domain					MSKEKMLQEIERAQIVINQNKEKVSQGKMRQKYHFMAETGWINDPNGLIYFKGKYHFFYQYNPYQSFWENMHWGHAVSDDLIHWEYLPVALAPSEPYEDHLKGGCFSGSAIEFDGKLYLIYTAATNHGNGFVQTQCVAYSEDGIHFEKYEKNPVLTAPEGISSDSFRDPKVWKHEESYYMVCGASKNQKGQALLYRSEDLIHWTFINVLAESRGEWGTMWECPDFFRIGNRYVLTFSPIGAGERTCVYLTGSFDYDTGKFDYDVSGEIDWGFDYYAPQSFQAPDGRRIMVAWANEWEWMPFFKDWGPTYREDWCGFFNFPREVNMTKSGRLSFVPIRELKKCRKKTGKYVQDKLVICDSQQELKSDDGIAFELKFNINLRASNAQQLLVKLRCDEINQT…
13879	GC_00002359	NCGS	NCGS_60_maxbin_res_002_fasta	2092	3	3	1	0	0.99414	1	0.997061	K01193	beta-fructofuranosidase [EC:3.2.1.26]	PF00251.23	Glycosyl hydrolases family 32 N-terminal domain					MSKEKMLQEIERAQIVINQNKEKVSQGKMRQKYHFMAETGWINDPNGLIYFKGKYHFFYQYNPYQSFWENMHWGHAVSDDLIHWEYLPVALAPSEPYEDHLKGGCFSGSAIEFDGKLYLIYTAATNHGNGFVQTQCVAYSEDGIHFEKYEKNPVLTAPEGISPDSFRDPKVWKHEDSYYMVCGASKNQKGQALLYRSEDLIHWTFINVLAESRGEWGTMWECPDFFRIGNRYVLTFSPIGAGERTCVYLTGSFDYDTGRFDYDVSGEIDWGFDYYAPQSFQAPDGRRIMVAWANEWEWMPFFKDWGPTYREDWCGFFNFPREVNMTKSGRLSFVPIRELKKCRKKTGKYVQDKLVICDSQQELKSDDGIAFELKFNINLRASNAQQLLVKLRCDEINQT…
13892	GC_00002364	NCGS	NCGS_10_maxbin_res_007_fasta	1248	2	3	2	0	0.839766	0.711884	0.770555	K09768	uncharacterized protein	PF02639.17	Uncharacterized BCR, YaiI/YqxD family COG1671					MQIFVDADACPVVGIVEKVAKEHSVPVTLLCDTNHVLSSDYSEVIVVGAGADAVDYKLISICHKGDIVVSQDYGVAAMALGKGAYAIHQSGKWYTNENIDQMLMERHLNKKARRASGKNHLKGSRKRTAEDDEHFRASFEEMIHMAMDKEN-------
13893	GC_00002364	NCGS	NCGS_10_maxbin_res_007_fasta	1321	2	3	2	0	0.839766	0.711884	0.770555			PF02639.17	Uncharacterized BCR, YaiI/YqxD family COG1671					MQIFVDADACPVVDIVETIAEKYNISTTLLCDTNHILYSDCSEVIVVGAGADAVDYKLIKLC-----------------------------------------------------------DSSKK--------------------------------
13894	GC_00002364	NCGS	NCGS_60_maxbin_res_002_fasta	1206	2	3	2	0	0.839766	0.711884	0.770555	K09768	uncharacterized protein	PF02639.17	Uncharacterized BCR, YaiI/YqxD family COG1671					MQIFVDADACPVVDIVETIAEKYNISTTLLCDTNHILYSDYSDVIVVGAGADAVDYKLISICHKGDVVVSQDYGVAAMALGKGAYAIHQSGKWYTNDNIDQMLMERHLNKKARRSSHKNHMKGPRKRTEEDDVRFAQSFEKLIEDIWQERNSRPTKVK
13898	GC_00002366	NCGS	NCGS_10_maxbin_res_007_fasta	1255	3	3	1	0	0.956255	0.901359	0.927996	K01759	lactoylglutathione lyase [EC:4.4.1.5]	PF13669.9	Glyoxalase/Bleomycin resistance protein/Dioxygenase superfamily					#NAME?
13899	GC_00002366	NCGS	NCGS_154_maxbin_res_003_fasta	2240	3	3	1	0	0.956255	0.901359	0.927996			PF13669.9	Glyoxalase/Bleomycin resistance protein/Dioxygenase superfamily					MCCKDFMIVSVNFLLVRIAPFALYVNNLEEARNFFVKYFDAKSNDGYHNFQTDFRSYFLSFDDDTRIEIMNKPEMSDCPKELTRTGYAHIAFSVGSKEKVDTLTAELKADGYEVVSGPRKTGDGYYESCIVAFEDNQIEITV
13900	GC_00002366	NCGS	NCGS_60_maxbin_res_002_fasta	2566	3	3	1	0	0.956255	0.901359	0.927996			PF00903.28	Glyoxalase/Bleomycin resistance protein/Dioxygenase superfamily					#NAME?
13904	GC_00002368	NCGS	NCGS_10_maxbin_res_007_fasta	20	3	3	1	0	0.991503	1	0.995734			PF02518.29	Histidine kinase-, DNA gyrase B-, and HSP90-like ATPase					MIREYLEKIQKELIDQKRETEKKIISLENTEKENIKFIELLDEINDPNYEAFTPRTVNARNKEKINELKVQQKNIIKEKSELQNKLYDVQRRLEECQSIIQCEREKETIAQQYQKEDNAEYKIQLLEAQEMERQRIARDLHDSTVQDLTSMLHKIELSMRVMDMDSQRCKMELSNVLDNIRNVISNTRKMIYNLRPMSVDDIGIDVTLKHAIAKIEQEWNRKIEYIIIGKPFHVKPVVALSLLRIMQEACTNALKYADAKEICVVLEYTENDISLVIEDDGIGFNTKKKVAKTKNSGFGLSIMKERVHLLSGEMQIKSEEGKGTTISIRVPNFVEEIENE
13905	GC_00002368	NCGS	NCGS_154_maxbin_res_003_fasta	951	3	3	1	0	0.991503	1	0.995734			PF02518.29	Histidine kinase-, DNA gyrase B-, and HSP90-like ATPase					MIREYLEKIQKELIDQKRETEKKIISLENTEKENIKFIELLDEINDPNYEAFTPRTVNARNKEKINELKVQQKNIIKEKSELQNKLYDVQRRLEECQSIIQCEREKETIAQQYQEEDNAEYKIQLLEAQEMERQRIARDLHDSTVQDLTSMLHKIELSMRVMDMDSQRCKMELSNVLDNIRNVISNTRKMIYNLRPMSVDDIGIDVTLKHAIAKIEQEWNRKIEYIIIGKPFHVKPVVALSLLRIMQEACTNALKYADAKEICVVLEYTENDISLVIEDDGIGFNTKKKVAKPKNSGFGLSIMKERVHLLSGEIQIKSEEGKGTTISIRVPNFVEEEENE
13906	GC_00002368	NCGS	NCGS_60_maxbin_res_002_fasta	86	3	3	1	0	0.991503	1	0.995734			PF02518.29	Histidine kinase-, DNA gyrase B-, and HSP90-like ATPase					MIREYLEKIQKELIDQKRETEKKIISLENTEKENIKFIELLDEINDPNYEAFTPRTVNARNKEKINELKVQQKNIIKEKSELQNKLYDVQRRLEECQSIIQCEREKETIAQQYQEEDNAEYKIQLLEAQEMERQRIARDLHDSTVQDLTSMLHKIELSMRVMDMDSQRCKMELSNVLDNIRNVISNTRKMIYNLRPMSVDDIGIDVTLKHAIAKIEQEWNRKIEYIIIGKPFHVKPVVALSLLRIMQEACTNALKYADAKEICVVLEYTENDISLVIEDDGIGFNTKKKVAKTKNSGFGLSIMKERVHLLSGEIKIKSEEGKGTTISIRVPNFVEEEENE
13910	GC_00002370	NCGS	NCGS_10_maxbin_res_007_fasta	1042	2	3	2	0	0.923351	0.56199	0.698714			PF13630.9	SdpI/YfhL protein family					------------------------------------------------------------------------------------------MENLFMAVIYYRTGLLFMVIGNYLPKVKQNNTIGIRVVWSLMDEENWNATHRFSGKLWMASGILCMICGLFGESMAALVVYIISIMAAAIISILYSYLFYKKKLATGEGLKIQYNTKKV---------------------------------------------------------------------------------------------------------------------------------------
13911	GC_00002370	NCGS	NCGS_10_maxbin_res_007_fasta	1041	2	3	2	0	0.923351	0.56199	0.698714									------------------------------------------------------------------------------------------------------------------------------------------------------------------------MIYLIIAISVIVFTI-----------------------------------------WTLFWGSIQIRCNDRDFNIEAKGWNDYTGEYSQIDSIS----------------------------------------------------------------------------------
13912	GC_00002370	NCGS	NCGS_154_maxbin_res_003_fasta	1415	2	3	2	0	0.923351	0.56199	0.698714			PF13630.9	SdpI/YfhL protein family					MKEMIKKYRGSLICSVLVMFIGVLVGFTSTQSMWVNVFFVVTDCALVAITFYDNRNRQQSRKIIGMTMWIIPIITLLYNGIARLVNMGADMENLFMAVIYYGTGLLFMVIGNYLPKVKQNNTIGIRVVWSLMDEENWNATHRFSGKLWMASGILCMLCGLFGESMAALVVYIISIMAAAIISILYSYLFYKKKLATGEGLKIQYNTKKSVIYLIIAISVIVFTIWTLFWGSIQIRCNDRDFNIEAKGWNDYTGEYSQIDSISYEENVLQNNNDYRTNGFGNLKYAMGNFKNDIFGDYIRYTHASCHSYVVVNIDGKILVVNGENDAETKEIYQRISEKVSKERK
13913	GC_00002371	NCGS	NCGS_10_maxbin_res_007_fasta	242	2	3	2	0	0.837879	0.537836	0.655138			PF13306.9	BspA type Leucine rich repeat region (6 copies)					#NAME?
13914	GC_00002371	NCGS	NCGS_10_maxbin_res_007_fasta	1964	2	3	2	0	0.837879	0.537836	0.655138									MKKRLLILGMIFTMAVSSAGCGNSSSDNAGKTDQTKQTADVQDSQKDTSSSDKSD----------------------------------------------------------------NK------------------------------------------------------------------------------------------------------------------------------
13915	GC_00002371	NCGS	NCGS_21_maxbin_res_002_fasta	1029	2	3	2	0	0.837879	0.537836	0.655138			PF13306.9	BspA type Leucine rich repeat region (6 copies)					MKKRLLILGMIFTMAVSSAGCGSSSSDNAGKTDQTKQTADVQDSQKDTSSSDKSDNKNDTSYKTADEITMDDLMSHDETPAEDFEFNDSADEIVIEKYVGKDPIVVIPDEIDGKKVIGFNKTFSHDKNIIAVRIGNNITEIDRDAFGNSVNLKYLVLGKSVKSIDGGNFSGTSLKELILNDGLEKIGEDDFTDYVDPPLNNWGMDLKIPESVTELHVSDFNLIGKPGSYAEQYANEHADAGVTFTAE
13916	GC_00002372	NCGS	NCGS_10_maxbin_res_007_fasta	3	3	3	1	0	0.994464	1	0.997224	K01677	fumarate hydratase subunit alpha [EC:4.2.1.2]	PF05681.17	Fumarate hydratase (Fumerase)	M00009|M00011|M00173|M00374|M00620|M00613|M00614	Pathway modules; Carbohydrate metabolism; Central carbohydrate metabolism|Pathway modules; Carbohydrate metabolism; Central carbohydrate metabolism|Pathway modules; Energy metabolism; Carbon fixation|Pathway modules; Energy metabolism; Carbon fixation|Pathway modules; Energy metabolism; Carbon fixation|Signature modules; Module set; Metabolic capacity|Signature modules; Module set; Metabolic capa…	M00009|M00011|M00173|M00374|M00620|M00613|M00614	Citrate cycle (TCA cycle, Krebs cycle)|Citrate cycle, second carbon oxidation, 2-oxoglutarate => oxaloacetate|Reductive citrate cycle (Arnon-Buchanan cycle)|Dicarboxylate-hydroxybutyrate cycle|Incomplete reductive citrate cycle, acetyl-CoA => oxoglutarate|Anoxygenic photosynthesis in green nonsulfur bacteria|Anoxygenic photosynthesis in green sulfur bacteria	MIRTVKTSEITENIKEMCIEANYYLSRDMDAAMKNAAATEESELGQKILNQLQDNLEIADKEQIPICQDTGMAVVFIEVGQDVHFEGDAIEDAINEGVRQGYVEGYLRKSVVKDPLIRENTKDNTPAVIHYSIVPGNKVKMTVAPKGFGSENMSRVFMLKPAEGIEGVKNAIMTAVADAGPNACPPMVVGVGIGGTFEKCAILAKKALTRSVDSYSEIPYVKNMEIEMLDKINKLGIGPGGLGGTTTALKVNINTYPTHIAGLPVAVNICCHVNRHVVREI
13917	GC_00002372	NCGS	NCGS_154_maxbin_res_003_fasta	1972	3	3	1	0	0.994464	1	0.997224	K01677	fumarate hydratase subunit alpha [EC:4.2.1.2]	PF05681.17	Fumarate hydratase (Fumerase)	M00009|M00011|M00173|M00374|M00620|M00613|M00614	Pathway modules; Carbohydrate metabolism; Central carbohydrate metabolism|Pathway modules; Carbohydrate metabolism; Central carbohydrate metabolism|Pathway modules; Energy metabolism; Carbon fixation|Pathway modules; Energy metabolism; Carbon fixation|Pathway modules; Energy metabolism; Carbon fixation|Signature modules; Module set; Metabolic capacity|Signature modules; Module set; Metabolic capa…	M00009|M00011|M00173|M00374|M00620|M00613|M00614	Citrate cycle (TCA cycle, Krebs cycle)|Citrate cycle, second carbon oxidation, 2-oxoglutarate => oxaloacetate|Reductive citrate cycle (Arnon-Buchanan cycle)|Dicarboxylate-hydroxybutyrate cycle|Incomplete reductive citrate cycle, acetyl-CoA => oxoglutarate|Anoxygenic photosynthesis in green nonsulfur bacteria|Anoxygenic photosynthesis in green sulfur bacteria	MIRTVKTSEITENIKEMCIEANYYLSRDMDAAMKNAAATEESELGQKILNQLQDNLEIADKEQIPICQDTGMAVVFIEVGQDVHFEGDAIEDAINEGVRQGYVEGYLRKSVVKDPLIRENTKDNTPAVIHYSIVPGDKVKMTVAPKGFGSENMSRVFMLKPAEGIEGVKNAIMTAVADAGPNACPPMVVGVGIGGTFEKCAILAKKALTRSVDSYSEIPYVKNLEIEMLDKINKLGIGPGGLGGTTTALKVNINTYPTHIAGLPVAVNICCHVNRHVVREI
13918	GC_00002372	NCGS	NCGS_60_maxbin_res_002_fasta	103	3	3	1	0	0.994464	1	0.997224	K01677	fumarate hydratase subunit alpha [EC:4.2.1.2]	PF05681.17	Fumarate hydratase (Fumerase)	M00009|M00011|M00173|M00374|M00620|M00613|M00614	Pathway modules; Carbohydrate metabolism; Central carbohydrate metabolism|Pathway modules; Carbohydrate metabolism; Central carbohydrate metabolism|Pathway modules; Energy metabolism; Carbon fixation|Pathway modules; Energy metabolism; Carbon fixation|Pathway modules; Energy metabolism; Carbon fixation|Signature modules; Module set; Metabolic capacity|Signature modules; Module set; Metabolic capa…	M00009|M00011|M00173|M00374|M00620|M00613|M00614	Citrate cycle (TCA cycle, Krebs cycle)|Citrate cycle, second carbon oxidation, 2-oxoglutarate => oxaloacetate|Reductive citrate cycle (Arnon-Buchanan cycle)|Dicarboxylate-hydroxybutyrate cycle|Incomplete reductive citrate cycle, acetyl-CoA => oxoglutarate|Anoxygenic photosynthesis in green nonsulfur bacteria|Anoxygenic photosynthesis in green sulfur bacteria	MIRTVKTSEITENIKEMCIEANYYLSRDMDAAMKNAAATEESELGQKILNQLQDNLEIADKEQIPICQDTGMAVVFIEVGQDVHFEGDAIEDAINEGVRQGYVEGYLRKSVVKDPLIRENTKDNTPAVIHYSIVPGDKVKMTVAPKGFGSENMSRVFMLKPAEGIEGVKNAIMTAVADAGPNACPPMVVGVGIGGTFEKCAILAKKALTRSVDSYSEIPYVKNLEIEMLDKINQLGIGPGGLGGTTTALKVNINTYPTHIAGLPVAVNICCHVNRHVVREI
13919	GC_00002373	NCGS	NCGS_10_maxbin_res_007_fasta	331	2	3	2	0	0.918519	0.993377	0.954482			PF13673.10	Acetyltransferase (GNAT) domain					MPIEYKRLTEKELNIFINMRINQLREEGAKEKIDLFPALKEYYTRHMKDGTFVSWLAFDGENIVGTSGMSFVEKPPYFGCPSGKIGLLSSMFTNPDYRRRGIAKELLSRVVNDAREYGCGTVQITASDMGVKLYTDFGFVHNDNFMQYKI-
13920	GC_00002373	NCGS	NCGS_10_maxbin_res_007_fasta	1843	2	3	2	0	0.918519	0.993377	0.954482			PF00583.28	Acetyltransferase (GNAT) family					MKIEYRRLTEKELNTFIDMRIKQLREEGAKEDIDLVPALKQYYIRHMGDGTFVSWLAFDGDRIIGTSGMSFVEKPPYFGCPSGKIGLLSSMFTDPDYRRKGIAKELLTRVVHDAKEYGCGTVQITASDMGVKLYSNFGFVPNKNFMQYKLS
13921	GC_00002373	NCGS	NCGS_60_maxbin_res_002_fasta	426	2	3	2	0	0.918519	0.993377	0.954482			PF13673.10	Acetyltransferase (GNAT) domain					MPIEYKRLTEKELNIFINMRINQLREEGAKEKIDLFPALKEYYTHHMKDGTFVSWLAFDGENIVGTSGMSFVEKPPYFGCPTGKIGLLSSMFTNPDYRRKGIAKELLSRVVNDAREYGCGTVQITASDMGVKLYTDFGFVHNDNFMQYKI-
13922	GC_00002374	NCGS	NCGS_10_maxbin_res_007_fasta	1029	2	3	2	0	0.836735	0.490037	0.618088	K07484	transposase	PF03050.17	Transposase IS66 family					#NAME?
13923	GC_00002374	NCGS	NCGS_10_maxbin_res_007_fasta	1030	2	3	2	0	0.836735	0.490037	0.618088									MAAKHTLEELNNCSREELITMILMMQGQLDALNENIEKLIEQVRIANSYRFGKHTETLDSIDGQLSFFDEA----------------------------------------------------------------------------------------------------------------------------------------------------------------------------------------ESARRI----------CFA-----------------------------------EASLLRPCLHPS------------------------------------------------------------------------------…
13924	GC_00002374	NCGS	NCGS_21_maxbin_res_002_fasta	650	2	3	2	0	0.836735	0.490037	0.618088			PF03050.17	Transposase IS66 family					MADRHTLEELNNCSREELITIVLMMQGQLDTLNENIERLIEQVRIANSYRFGKHTETLDSIDGQLSFFDEAENCCNLSVPEPAAEEVLPSRRNHKKKGQRETDLKDFPEEILPPYQVSTEELDAFYGAGNWRRMKDETYKRLRHEPESWTVEVHTVEVYVGTGGDHQDEFLRGKRPKDLLRGSIVTPSLLASILNVKYVNSSALHRVEQEFQRNGVNISRQTMSNWIIRCAEKYFEPFVDRMKQELLSLPVTQSDETPTQVISDSDRPNSKCYMWVHRSGEFYKERPVVIYEYQKGRDHEKPLEFYRNYKGVLVTDSLEQYHLLDKKLPGVTNANCWAHARRAFADAVKAADKK---------------------------------------------…
13931	GC_00002377	NCGS	NCGS_10_maxbin_res_007_fasta	409	3	3	1	0	0.992634	0.638636	0.777225			PF12995.10	Domain of unknown function, E. rectale Gene description (DUF3879)					MSRITDYGFLFQTTFGTSKTNLVNNIQLSQMNSSSVQKQLKAAGIDTNSKKYKAALSEMMKNGNGAMFTNVQAIKNLMSQYDKNGDWIDPNTGLTGLAVTDENRNSYKHIISIPESS-----------------------------------------------------------------------------------------------------
13932	GC_00002377	NCGS	NCGS_154_maxbin_res_003_fasta	1037	3	3	1	0	0.992634	0.638636	0.777225			PF12995.10	Domain of unknown function, E. rectale Gene description (DUF3879)					#NAME?
13933	GC_00002377	NCGS	NCGS_60_maxbin_res_002_fasta	2311	3	3	1	0	0.992634	0.638636	0.777225			PF12995.10	Domain of unknown function, E. rectale Gene description (DUF3879)					MSRITDYGFLFQTTFGTSKTNLVNNIQLSKMNSSSVQKQLKAAGIDTNSKKYKAALSEMMKNGNGAMFTNVQAIKNLMSQYDKNGDWIDPNTGLTGLAVTDENRNSYKHIISIPESSREEMFELAKKEFLNENGTLNGDTTKRESVYNNLYRKMDKDDRLSAGWTMEQYEHQYRQAFAEAAKAADSTWRAGKPIPAGALDGITRESVESGRKSVDIKL
13940	GC_00002380	NCGS	NCGS_10_maxbin_res_007_fasta	1558	3	3	1	0	0.992945	0.959239	0.975801			PF06541.14	Putative ABC-transporter type IV					MLVQVREFMGTCGNVFLHFLVAGRIYFLWFVIYSAAGWLYESTICSQIKYHKFINRGYLRGPWIPIYGAGAVLNYWLIGWIGNVPAIFAAAMFTSGVVEYITSYAMERMFHKRWWDYTRYRYNLNGRICLYGCIIFGIGNVILLRFIHPVIMQLTAAIPELVLTRVVLFLYILFVVDVVYTTVHMETVRARMEKLARQMRDRKECYLYMAGEQKEYCKIYF-----------EEKKERCSSFVEERKELCVQYVEKVKDRFRG
13941	GC_00002380	NCGS	NCGS_154_maxbin_res_003_fasta	1077	3	3	1	0	0.992945	0.959239	0.975801			PF06541.14	Putative ABC-transporter type IV					MLVQVREFMGTCGNVFLHFLVAGRIYFLWFVIYSAAGWLYESTICSQIKYHKFINRGYLRGPWIPIYGAGAVLNYWLIGWIGNVPAIFVAAMFTSGVVEYITSYAMERMFHKRWWDYTRYRYNLNGRICLYGCIIFGIGNVILLRFVHPVIMQLTAAIPELVLTRVVLFLYILFVVDVVYTTVHMETVRARMEKLARQMRDRKECYLYMAGEQKEYCKIYFEEKKERCSSFVEEKKERCSSFVEERKELCVQYVEKVKDRFRG
13942	GC_00002380	NCGS	NCGS_60_maxbin_res_002_fasta	2087	3	3	1	0	0.992945	0.959239	0.975801			PF06541.14	Putative ABC-transporter type IV					MLVQVREFMDTCGNVFLHFLVAGRIYFLWFVIYSAAGWLYEATICSQIKYHKFINRGYLRGPWIPIYGAGAVLNYWLIGWIGNVPAIFVAAMFTSGVVEYITSYAMERMFHKRWWDYTRYRYNLNGRICLYGCIIFGIGNVILLRFVHPVIMQLTAAIPELVLTRVVLFLYILFVVDVVYTTVHMETVRARMEKLARQMRDRKECYLYMAGEQKEYCKIYF-----------EEKKERCSSFVEERKELCVQYVEKVKDRFRG
13946	GC_00002382	NCGS	NCGS_10_maxbin_res_007_fasta	1570	3	3	1	0	0.999098	0.972932	0.985842			PF00251.23	Glycosyl hydrolases family 32 N-terminal domain					---------------------MKKLLYRPKDAWVGDLIPYYENGTFYGYYLHDPRIRDKEYAEETTWHLVTTKDFVNVEYKGEAIKRGGDDKPNKNAYTGSVIKDKENLYHAFFTAYNEDIKINGKSVQSVMQAVGTDLEHLNTVEEFLFVSDGKQYEEFDWRDPFVYWNEEDECYDMLLASRIKGGGELRGGCIALCKSKDLKQWTYEKPFYAPGMYITMECPEIFKMGNYWYLVFSTFSDQFTTHYRISKSPNGPWEIPEDDVFDTRSDYAIKTASDGQRRFAFGWIASKYGNKDFGPWEWGGTMVFHELIQNPEDGTLKVRVIPGVKEFYDEVQDMKPAAGYNSRITKTEKGIHVISDTLGSGVYEIPEDCFSIEMDVCVKRGHEFGIALHVDSEM…
13947	GC_00002382	NCGS	NCGS_154_maxbin_res_003_fasta	1066	3	3	1	0	0.999098	0.972932	0.985842			PF00251.23	Glycosyl hydrolases family 32 N-terminal domain					MLQFKHKKNEKNVQIVQREVRMKKLLYRPKDAWVGDLIPYYENGTFYGYYLHDPRIRDKEYAEETTWHLVTTKDFVNVEYKGEAIKRGGDDKPNKNAYTGSVIKDKENLYHAFFTAYNEDIKINGKSVQSVMQAVGTDLEHLNTVEEFLFVSDGKQYEEFDWRDPFVYWNEEDECYDMLLASRIKGGGELRGGCIALCKSKDLKQWTYEKPFYAPGMYITMECPEIFKMGNYWYLVFSTFSDQFTTHYRISKSPNGPWEIPEDDVFDTRSDYAIKTASDGQRRFAFGWIASKYGNKDFGPWEWGGTMVFHELIQNPEDGTLKVRVIPGVKEFYDEVQDLKPAAGYNSRITKTEKGIHVISDTLGSGVYEIPEDCFSIEMDVCVKRGHEFGIALHVDSEM…
13948	GC_00002382	NCGS	NCGS_60_maxbin_res_002_fasta	2097	3	3	1	0	0.999098	0.972932	0.985842			PF00251.23	Glycosyl hydrolases family 32 N-terminal domain					MLQFKHKKNEKNVQIVQREVRMKKLLYRPKDAWVGDLIPYYENGTFYGYYLHDPRIRDKEYAEETTWHLVTTKDFVNVEYKGEAIKRGGDDKPNKNAYTGSVIKDKENLYHAFFTAYNEDIKINGKSVQSVMQAVGTDLEHLNTVEEFLFVSDGKQYEEFDWRDPFVYWNEEDECYDMLLASRIKGGGELRGGCIALCKSKDLKQWTYEKPFYAPGMYITMECPEIFKMGNYWYLVFSTFSDQFTTHYRISKSPNGPWEIPEDDVFDTRSDYAIKTASDGQRRFAFGWIASKYGNKDFGPWEWGGTMVFHELIQNPEDGTLKVRVIPGVKEFYDEVQDMKPAAGYNSRITKTEKGIHVISDTLGSGVYEIPEDCFSIEMDVCVKRGHEFGIALHVDSEM…
13952	GC_00002384	NCGS	NCGS_154_maxbin_res_003_fasta	2233	3	3	1	0	0.933014	0.535878	0.680761									MTEEKYTIRKYKRILFYVVICVLLAAFLLGQYIYPSERETVTEESITYTGTFYRVLADGTKEEIPVPGKCDVPAGEPLVIRSVLPQDYHENTIAIRSSLENVRIYIGGELRAVYDTENTRPFG-----------------------------------------------------------------------------------------------------------------------------------------------------------------------------------------------------------KNSASGY------------------------------------------------------------------…
13953	GC_00002384	NCGS	NCGS_21_maxbin_res_002_fasta	658	3	3	1	0	0.933014	0.535878	0.680761			PF00990.24	Diguanylate cyclase, GGDEF domain					MTEEKYTIRKYKRILFYVVICVLLAAFLLGQYIYPSERETVTEESITYTGTFYRVLADGTKEEIPVPGKCDVPAGEPLVIRSVLPQDYHENTIAIRSSLENVRIYIGGELRAVYDTENTRPFGKNSASGYVFCETSDEDAGQEVRIELQSFTDKYSGVVNTVYCGDKSDIWAYMLHCYFMVTLIACAMLFAGLVVLIISLVLDIIYKTRFDLEYLGWCMILGAVWMLGESKLRQLFVSNASILSNMCFFVVMLCPVPLMFYIDSVQQGRYRKVYHVAECITCVNFVLCTSLQLLNIADFISTMFLSHLVIAGTFLTIFITIFRDLIKGTAKHYKLPLIGLVAAMIAVMLEVTEVYRVVSMSGIFIATGLVVLLVVTLIQTMDRIRELELARQREARESL…
13954	GC_00002384	NCGS	NCGS_60_maxbin_res_002_fasta	789	3	3	1	0	0.933014	0.535878	0.680761			PF00990.24	Diguanylate cyclase, GGDEF domain					#NAME?
13955	GC_00002385	NCGS	NCGS_10_maxbin_res_007_fasta	2093	3	3	1	0	0.986563	1	0.993236									MIYIYTLFFMLLFTYGIRILFRECFANLFGVRTNFNQGVGVVGGWALIYVRLLSICALFSIMIGLWAWKDDIFNLWKLFDNSEKLVWGKCLCRIVIIGILIINVGCNIKRILIHLKTEVIKNEFAQSILTNGRGVVLTLTISTVFDIYLLQAILCVMTGNIHPAVLNAWKAGIVGKVILIAFEKLFYSEKICIYQNGTVTYSTLLKRGYGNKLYFEKDHKKANKARLYVDGEEVLETAFFNIDQLLKNYGKKNDEEVKSDAKVTGKKIHYMKSTKRNERTCRTIAISVGAALVLLGVLFYVFFASKVVMIVMWLLALLYYPALLVIKRTYDKSFYIIFNRDYMLVTGYKGTAFVSEKIEYSKIGYIMTGNNCPHRTIFGKTPEKLRKDYGAFTDVFDRK…
13956	GC_00002385	NCGS	NCGS_21_maxbin_res_002_fasta	621	3	3	1	0	0.986563	1	0.993236									MIYIYTLFFMLLFTYGIRILFRECFANLFGVRTNFNQGVGVVGGWALIYVRLLSICALFSIMIGLWAWKDDIFNLWKLFDNSEKLVWGKCLCRIVIIGILIINVGCNIKRILIHLKTEVIKNEFAQSILTNGRGVVLTLTISTVFDIYLLQAILCVMTGNIHPAVLNAWKAGIVGKVILIAFEKLFYSEKICIYQNGTITYSTLLKRGYGNKFYFERDHKKANKARLYVDDEEVLETAFFNIDQLLKNYGKKNDEEVKSDAKVTGKKIHYMKSTKRNERTCRTIAISVGAALVVLGVLFYVFFASKVVMIVMWLLALLYYPALLVIKRTYDKSFYIIFNRDYMLVTGYKGTAFVSEKIEYSKIGYIMTGDNCPHRTIFGKTPEKLRRDYGAFTDVFDRK…
13957	GC_00002385	NCGS	NCGS_60_maxbin_res_002_fasta	2353	3	3	1	0	0.986563	1	0.993236									MIYIYTLFFILLFTYGIRILFRECFANLFGVRTNFNQGGGVVGGWALIYVRLLSICALFSIMIGLWAWKDDIFNLWKLFDNSEKLVWGKCLCRIVIIGILIINVGCNIKRILIHLKTEVIKNKFAQSILTNGRGVVLTLTISTVFDIYLLQAILCVMTGNIHPAVLNAWKAGIVGKVILIAFEKLFYSEKICIYQNGTVTYSTLLKRGYGNKFYFEKDHKKANKARLYVDGEEVLETAFFNIDQLLKNYGKKNDEEVKSDAKVTGKKIHYMKSTKRNERTCRTIAISVGAALVLLGVLFYVFFASKVVMIVMWLLALLYYPALLVIKRTYDKSFYIIFNRDYMLVMGYKGTAFVSEKIEYSKIGYIMTGDNCPHRTIFGKTPEKLRRDYGTFTDVFDRK…
13961	GC_00002387	NCGS	NCGS_10_maxbin_res_007_fasta	2	3	3	1	0	0.993464	1	0.996721			PF00583.28	Acetyltransferase (GNAT) family					MNAIVIEGKEYHFKMAHPENTEEILSLYQSAMGTEGCTWDETYPSRETIAKDFANQALFIIEDNAHKIAGAISIDEDTEVNALTCWSKQLEPSAELARLVIRETEQNRGMARVMIQKTMEELKKSGMKGVHFLVSKTNERAMRSYQKLNFTKCGESDLYGEDWWCYEKAL
13962	GC_00002387	NCGS	NCGS_154_maxbin_res_003_fasta	1973	3	3	1	0	0.993464	1	0.996721			PF00583.28	Acetyltransferase (GNAT) family					MNAIVIEGKEYHFKMAHPENTEEILSLYQSVMGTEGCTWDETYPSRETIAKDFANQALFIIEDNAHKIAGAISIDEDTEVNALTCWSKQLEPFAELARLVIRETEQNHGMARVMIQKTMEELKKSGMKGVHFLVSKTNERAMRSYQKLNFTKCGESDLYGEDWWCYEKAL
13963	GC_00002387	NCGS	NCGS_60_maxbin_res_002_fasta	104	3	3	1	0	0.993464	1	0.996721			PF00583.28	Acetyltransferase (GNAT) family					MNAIVIEGKEYHFKMAHPENTEEILSLYQSAMGTEGCTWDETYPSRETIAKDFANQALFIIEDNAHKIAGAISIDEDTEVNALTCWSKQLEPSAELARLVIRETEQNHGMARVMIQKTMEELKKSGMKGVHFLVSKTNERAMRSYQKLNFTKCGESDLYGEDWWCYEKAL
13964	GC_00002388	NCGS	NCGS_10_maxbin_res_007_fasta	2669	3	3	1	0	0.729358	0.591957	0.653513			PF13630.9	SdpI/YfhL protein family					#NAME?
13965	GC_00002388	NCGS	NCGS_154_maxbin_res_003_fasta	1207	3	3	1	0	0.729358	0.591957	0.653513			PF07853.14	Domain of unknown function (DUF1648)					MKKVM-----------------------------------------------------------------------------------------------------------WI------------VAMIPVVVTSVVLQFMPDII---------------PMHHDLE-GNTDRWG------------------SKTESFIFP-------------------------
13966	GC_00002388	NCGS	NCGS_60_maxbin_res_002_fasta	1566	3	3	1	0	0.729358	0.591957	0.653513			PF13630.9	SdpI/YfhL protein family					MKKIMWIVAMIPVVVTSVVLQFMPDIIPMHHDLEGNTDRWGSKTESFIFPVIILFITLFWHLLIYVFEKKSKNANTEKEQMEAKSSAKVLCVVGISQAIMFGIMHYFILYSSWIQANAGGEHAVIDIAKVSCILCGIIFIVLGNFMTKAKRNAVVGVRTVWSMHNDNTWRKSNRFGAICIIITGLLTIITTVFTSGMTGTIFMLIYLLLATIVTVVYSKKIYDKEIKK
13970	GC_00002390	NCGS	NCGS_10_maxbin_res_007_fasta	66	3	3	1	0	0.912175	0.997682	0.953014			PF07963.15	Prokaryotic N-terminal methylation motif					MGHRKSSKKYCEIRKCGIYDNKGFTLVELLVGIAIVAIVGGLIGTFLIFSTRTYGKVTDEADLQEDAQILLSQMDNYIIDTDSALRYYADVSESGSGTEILKDSLYPGGAAGLTRKWLEIYKTTDTGYTKETVLWTKSTEKLTYKQETIDAAGTVTENIEEQDLATHVTDFSIDLTKVTSLRQVTVSVALASGEKSYGADTTVYLRNQIVVNGEPYTPDAAPVISSVLSVKVLPQTVMMRPGGRKAFQAIVYGNNSPSQEVTWSLSGNTSSLTTISEDGLLWISMDEKAKTLTVTATSVQDTTKSGTAEVTVVHGKKLSLGQIRKYWLQRGMSMYVYSRVNGTLSGSITWECSPQDLLSANPTDAVTVAGGYPSLDLMNARRFVTS-LSTPLGEYTVKV…
13971	GC_00002390	NCGS	NCGS_154_maxbin_res_003_fasta	1713	3	3	1	0	0.912175	0.997682	0.953014			PF07963.15	Prokaryotic N-terminal methylation motif					MGHRKSSKKYCEIRKCGIYDNKGFTLVELLVGIAIVAIVGGLIGTFLIFSTRTYGKVTDEADLQEDAQILLSQMDNYIIDTDSALRYYADVSESGSGTEILKDSLYPGGAAGLTRKWLEIYKTTDTGYTKETVLWTKSTEKLTYKQETIDAAGTVTENIEEQDLATHVTDFSIDLTKVTSLRQVTVSVALASGEKSYGADTTVYLRNQIVVNGEPYKPDAAPVISSVLSVKVLPQTVMMRPGGRKAFQAIVYGNNSPSQEVTWSLSGNTSSLTTISEDGLLWISMDEKAKTLTVTATSVQDTTKSGMAEVTVVHGKKLSLGQIRKYWLQRGMSMYVYARVNGTLNGSITWECSPQDLLSANPTDAVTVAGGYPSLDLMNARRFVTS-SSTPLGEYTVKV…
13972	GC_00002390	NCGS	NCGS_60_maxbin_res_002_fasta	1819	3	3	1	0	0.912175	0.997682	0.953014			PF07963.15	Prokaryotic N-terminal methylation motif					MGHRKSSKKYCEIRKCGIYDNKGFTLVELLVGIAIVAIVGGLIGTFLIFSTRTYGKVTDEADLQEDAQILLSQMDNYIIDTDSALRYYADVSESGSGTEILKDSLYPGGAAGLTRKWLEIYKTTDTGYTKETVLWTKSTEKLTYKQETIDAAGTVTENIEEQDLATHVTDFSIDLTKVTSLRQVTVSVALASGEKSYGADTTVYLRNQIVVNGEPYKPDAAPVISSVLSVKVLPQTVMMRPGGRKAFQAIVYGNNSPSQEVTWSLSGNTSSLTTISEDGLLWISMDEKAKTLTVTATSVQDTTKSGMAEVTVVHGKKLSLGQIRKYWLQRGKSMYIYARVNGTLSGSITWESNPLDLLSVNPADSVTVAGGYPSLDLMNARCVKTEYPGTPLGEYTVKI…
13979	GC_00002393	NCGS	NCGS_10_maxbin_res_007_fasta	1031	3	3	1	0	0.949153	1	0.973913	K07484	transposase	PF05717.16	IS66 Orf2 like protein					MLEDSARIRRVVLACGYVDLRKGIDGLSMIIGDRYHQNPFEKGTLFLFCGRRSDRVKGLLWMGDGFLQLYKRLEAGSLSWPRTSEEAADLTEEQFRYLMMGLNPLNPKVKEVTSKSPV
13980	GC_00002393	NCGS	NCGS_154_maxbin_res_003_fasta	539	3	3	1	0	0.949153	1	0.973913	K07484	transposase	PF05717.16	IS66 Orf2 like protein					MLEDAAGIRRVVIACGYVDLRKGIDGLSMIIGDRYHQNPFEKGTLFLFCGRRSDRIKGLLWMGDGFLQLYKRLEAGSLSWPRTSEEAADLTEEQFRYLMMGLNPLTPKVREVTPQKPT
13981	GC_00002393	NCGS	NCGS_21_maxbin_res_002_fasta	651	3	3	1	0	0.949153	1	0.973913	K07484	transposase	PF05717.16	IS66 Orf2 like protein					MLEDAAGIRRVVIACGYVDLRKGIDGLSMIIGGRYHQNPFEKGTLFLFCGRRSDRIKGLLWMGDGFLQLYKRLEAGSLSWPRTSEEAADLTEEQFRYLMMGLNPLNPKVREVTPQKPT
13984	GC_00002395	NCGS	NCGS_154_maxbin_res_003_fasta	2187	2	2	1	0	1	1	1	K02003	putative ABC transport system ATP-binding protein	PF00005.30	ABC transporter					MHYIEVKNVSQIYSVGNEPVNALTNISFAIEKGEFIAVTGPSGCGKSTLLHMIGGLSKPSSGQILNCGVSLYEKRNSEISLFRRREVGIVYQFYNLVPELTARENLLLPALMDGKSVDQREVKKILTILGMENKANFYPGQLSGGQQQKIAIGRALINHPKLLLADEPTGNLDSAKRDELLQLLRYMNEQEEMTILVVTHDSVVAQKANRVLHMMDGKIVNDEVIV
13985	GC_00002395	NCGS	NCGS_60_maxbin_res_002_fasta	1536	2	2	1	0	1	1	1	K02003	putative ABC transport system ATP-binding protein	PF00005.30	ABC transporter					MHYIEVKNVSQIYSVGNEPVNALTNISFAIEKGEFIAVTGPSGCGKSTLLHMIGGLSKPSSGQILNCGVSLYEKRNSEISLFRRREVGIVYQFYNLVPELTARENLLLPALMDGKSVDQREVKKILTILGMENKANFYPGQLSGGQQQKIAIGRALINHPKLLLADEPTGNLDSAKRDELLQLLRYMNEQEEMTILVVTHDSVVAQKANRVLHMMDGKIVNDEVIV
13986	GC_00002396	NCGS	NCGS_154_maxbin_res_003_fasta	1487	2	2	1	0	1	1	1	K04485	DNA repair protein RadA/Sms	PF13481.9	AAA domain					MTEQKIELKMIRMSEIQSQEIEWLWYPFIPYGKLTIIQGDPGDGKTTMVLNLAAKLSKGEALDENMKVTEPVNVIYQTAEDGLADTVKPRLELAGADCERIIVIDESDKSLSMVDERLEEAIVRTGARLLILDPIQAYLGGGMDMNRANEARDMTKKLGALAEKTKCAIILIGHMNKASGNKAAYRGMGSIDFFAVARSVLLVGRVEGEPNTRAVVQIKNNLAAFGHPKAFALSEDGFKWLGDYEITVDEVLGGITPKANKMEQAKQMLRELAETQNAVLSNEIFDRADELGISKRTLENAKKELGIRARKINNAWYWELDKVKQQ
13987	GC_00002396	NCGS	NCGS_60_maxbin_res_002_fasta	1693	2	2	1	0	1	1	1	K04485	DNA repair protein RadA/Sms	PF13481.9	AAA domain					MTEQKIELKMIRMSEIQSQEIEWLWYPFIPYGKLTIIQGDPGDGKTTMVLNLAAKLSKGEALDENMKVTEPVNVIYQTAEDGLADTVKPRLELAGADCERIIVIDESDKSLSMVDERLEEAIVRTGARLLILDPIQAYLGGGMDMNRANEARDMTKKLGALAEKTKCAIILIGHMNKASGNKAAYRGMGSIDFFAVARSVLLVGRVEGEPNTRAVVQIKNNLAAFGHPKAFALSEDGFKWLGDYEITVDEVLGGITPKANKMEQAKQMLRELAETQNAVLSNEIFDRADELGISKRTLENAKKELGIRARKINNAWYWELDKVKQQ
13994	GC_00002400	NCGS	NCGS_154_maxbin_res_003_fasta	1088	2	2	1	0	1	1	1	K02529	LacI family transcriptional regulator	PF13377.9	Periplasmic binding protein-like domain					MTVKEIAKLANVSPATVSNVLNHRNNVGKETRQRILEICKENGYDINKGKNKKPAEDTNTILFNFSDYERNFYLKIIHGISDYVYSRGYDLMICTNKSCEKFMDPALTCGTIMLDMKCKNSTLIQKANEGYPIVALDRIMDVPNIKSVVVNNYAPMAELVQGLVDKGYRRFGYIAGIDTLDNQERYRALKDVLQKNGITFSRENYFLGDYYEKSGYQSARLMLLSDNIPEVLVCANDNMAIGAMKALRQEGLKIPDDIAVTGFDGTEMSELMGLTTVDIPDYERGYLAAQFLLQNIAGSCSFDTFKIAAKVHWRKTTR
13995	GC_00002400	NCGS	NCGS_60_maxbin_res_002_fasta	2075	2	2	1	0	1	1	1	K02529	LacI family transcriptional regulator	PF13377.9	Periplasmic binding protein-like domain					MTVKEIAKLANVSPATVSNVLNHRNNVGKETRQRILEICKENGYDINKGKNKKPAEDTNTILFNFSDYERNFYLKIIHGISDYVYSRGYDLMICTNKSCEKFMDPALTCGTIMLDMKCKNSTLIQKANEGYPIVALDRIMDVPNIKSVVVNNYAPMAELVQGLVDKGYRRFGYIAGIDTLDNQERYRALKDVLQKNGITFSRENYFLGDYYEKSGYQSARLMLLSDNIPEVLVCANDNMAIGAMKALRQEGLKIPDDIAVTGFDGTEMSELMGLTTVDIPDYERGYLAAQFLLQNIAGSCSFDTFKIAAKVHWRKTTR
13996	GC_00002401	NCGS	NCGS_154_maxbin_res_003_fasta	891	2	2	1	0	1	1	1									MGFFALKKRRAERANREKNLWIQRALAEIDMLVPKQDKPDVEKSGSEIRYSLDVRWSDFDEWKSQLVYPTFQEMLMTCIEKKGMSNQDFYKAAHMDRKLFSAIKNNTEYQPKKETAVACCFGLTLDLEDAENLLELAGYKLSLAITWDRVIYYCLKNGIFNIDVVNELLYEEGEKCIRV
13997	GC_00002401	NCGS	NCGS_21_maxbin_res_002_fasta	887	2	2	1	0	1	1	1									MGFFALKKRRAERANREKNLWIQRALAEIDMLVPKQDKPDVEKSGSEIRYSLDVRWSDFDEWKSQLVYPTFQEMLMTCIEKKGMSNQDFYKAAHMDRKLFSAIKNNTEYQPKKETAVACCFGLTLDLEDAENLLELAGYKLSLAITWDRVIYYCLKNGIFNIDVVNELLYEEGEKCIRV
14000	GC_00002403	NCGS	NCGS_154_maxbin_res_003_fasta	1252	2	2	1	0	1	1	1			PF19537.2	Family of unknown function (DUF6061)					MKDNRMDNIVECAYNMDNGYVEVWFTDGNMLQIKCEEVEAALRTTEQSLAKLHRLLDNKPIEYVVMALSGEMQAYCDIEDEMVKGMFGTIVQGYLKKGYNRATAEMMAREFFRYES
14001	GC_00002403	NCGS	NCGS_60_maxbin_res_002_fasta	2605	2	2	1	0	1	1	1			PF19537.2	Family of unknown function (DUF6061)					MKDNRMDNIVECAYNMDNGYVEVWFTDGNMLQIKCEEVEAALRTTEQSLAKLHRLLDNKPIEYVVMALSGEMQAYCDIEDEMVKGMFGTIVQGYLKKGYNRATAEMMAREFFRYES
14002	GC_00002404	NCGS	NCGS_154_maxbin_res_003_fasta	2183	2	2	1	0	1	1	1									MKKFKKMLPYLIINAIVFYLTPFMIKDTGSGMLILLIGFPVICFIVALIYGIKNSFNWIYSLLVMLLFVPTIFIFYNESATIYILAYGIISAFGNFLGDNKTGI
14003	GC_00002404	NCGS	NCGS_60_maxbin_res_002_fasta	1540	2	2	1	0	1	1	1									MKKFKKMLPYLIINAIVFYLTPFMIKDTGSGMLILLIGFPVICFIVALIYGIKNSFNWIYSLLVMLLFVPTIFIFYNESATIYILAYGIISAFGNFLGDNKTGI
14006	GC_00002406	NCGS	NCGS_154_maxbin_res_003_fasta	1546	2	2	1	0	1	1	1	K15915	undecaprenyl phosphate N,N'-diacetylbacillosamine 1-phosphate transferase [EC:2.7.8.36]	PF02397.19	Bacterial sugar transferase					MYEKYIKRLLDIILAIISIVILSPIFLILIVCVYIKLGSPVIFKQKRPGKDEKIFSLYKFRTMTDERDEDGRLLPDEERLNSFGKKLRSTSLDEIPELLNIIKGDMSFVGPRPLLVQYLPLYNEKQKHRHDVRPGFTGLAQVNGRNSISWEEKFEWDIRYVENITFLNDCKIILKTIKIVFKREGISSNSSVTMEEFKGEDN
14007	GC_00002406	NCGS	NCGS_92_30656	570	2	2	1	0	1	1	1	K15915	undecaprenyl phosphate N,N'-diacetylbacillosamine 1-phosphate transferase [EC:2.7.8.36]	PF02397.19	Bacterial sugar transferase					MYEKYIKRLLDIILAIISIVILSPIFLILIVCVYIKLGSPVIFKQKRPGKDEKIFSLYKFRTMTDERDEDGRLLPDEERLNSFGKKLRSTSLDEIPELLNIIKGDMSFVGPRPLLVQYLPLYNEKQKHRHDVRPGFTGLAQVNGRNSISWEEKFEWDIRYVENITFLNDCKIILKTIKIVFKREGISSNSSVTMEEFKGEDN
14008	GC_00002407	NCGS	NCGS_154_maxbin_res_003_fasta	2104	2	2	1	0	1	1	1	K05919	superoxide reductase [EC:1.15.1.2]	PF01880.21	Desulfoferrodoxin					MEVRYYICKHCGNIVEKVKDKGVPVICCGEPMQELKAGVTDAAVEKHVPVYTIEGSHVHVVVGETKHPMLEEHFIEWITLNTNQGIYRKQLNPGQEPVADFCLCDGEQVEEVYAYCNLHGLWKC
14009	GC_00002407	NCGS	NCGS_60_maxbin_res_002_fasta	1140	2	2	1	0	1	1	1	K05919	superoxide reductase [EC:1.15.1.2]	PF01880.21	Desulfoferrodoxin					MEVRYYICKHCGNIVEKVKDKGVPVICCGEPMQELKAGVTDAAVEKHVPVYTIEGSHVHVVVGETKHPMLEEHFIEWITLNTNQGIYRKQLNPGQEPVADFCLCDGEQVEEVYAYCNLHGLWKC
14010	GC_00002408	NCGS	NCGS_154_maxbin_res_003_fasta	485	2	2	1	0	1	1	1			PF04740.15	LXG domain of WXG superfamily					MEGFVIKYTDINNLLWEYKSKLEGLISKLETCERSINQFIQSDQFIGETATAAKNYLYDVHITMISCLKVATQNMLDDIAYHKACYNEIDGSTNFRLDEEAIREFRTKLATNSADTESYAQSVQQAVSNISDISGVNTPGTNGIIELHEQLDQELLNFIETIQTQESTTVTIIENTVDLMVDSIKNCLGKIGTSKTSITTYTSNSFYTDIDVYTLAYLSEYFYQQHTVNQETYDAIWDVEQQLKDAAEEREVQGVIKAIGGIVLVVVGVACIAASLGAATPAVVAAGTMIGSGTTVFGITDTAEGAQDVYYGSISDLDSTAVNRLKEVVFQGNEEAYYFTEGVFSFAASAFIPIGKASTVGKLTFRSGSTIIAKEGLSTLAGEGVSKLTTDLSGNQTVG…
14011	GC_00002408	NCGS	NCGS_60_maxbin_res_002_fasta	2622	2	2	1	0	1	1	1			PF04740.15	LXG domain of WXG superfamily					MEGFVIKYTDINNLLWEYKSKLEGLISKLETCERSINQFIQSDQFIGETATAAKNYLYDVHITMISCLKVATQNMLDDIAYHKACYNEIDGSTNFRLDEEAIREFRTKLATNSADTESYAQSVQQAVSNISDISGVNTPGTNGIIELHEQLDQELLNFIETIQTQESTTVTIIENTVDLMVDSIKNCLGKIGTSKTSITTYTSNSFYTDIDVYTLAYLSEYFYQQHTVNQETYDAIWDVEQQLKDAAEEREVQGVIKAIGGIVLVVVGVACIAASLGAATPAVVAAGTMIGSGTTVFGITDTAEGAQDVYYGSISDLDSTAVNRLKEVVFQGNEEAYYFTEGVFSFAASAFIPIGKASTVGKLTFRSGSTIIAKEGLSTLAGEGVSKLTTDLSGNQTVG…
14012	GC_00002409	NCGS	NCGS_154_maxbin_res_003_fasta	2182	2	2	1	0	1	1	1	K19092	toxin ParE1/3/4	PF05016.18	ParE toxin of type II toxin-antitoxin system, parDE					MHDYKVILTWEAIYDVTDIADYIEAEFGQARADRFQNDIQAQMKKLGYMSGVFPKTHILYRNYYIHKKPFPPSIIFYVFMEHTQEIHILRVLREERDWTRVLEQEPNYTYPE
14013	GC_00002409	NCGS	NCGS_60_maxbin_res_002_fasta	1541	2	2	1	0	1	1	1	K19092	toxin ParE1/3/4	PF05016.18	ParE toxin of type II toxin-antitoxin system, parDE					MHDYKVILTWEAIYDVTDIADYIEAEFGQARADRFQNDIQAQMKKLGYMSGVFPKTHILYRNYYIHKKPFPPSIIFYVFMEHTQEIHILRVLREERDWTRVLEQEPNYTYPE
14014	GC_00002410	NCGS	NCGS_154_maxbin_res_003_fasta	1249	2	2	1	0	1	1	1									MKDKQLDKWAVFVFLLIVLIIRLLLKDEQSKGIQIIGLLGVIIALADLYGNLYKVNHEKDKFRIISGLAVVIVFLFMIILAGMFWNFIVLGSKGNDILTILALLISLPSDLYCSWVTKYIDN
14015	GC_00002410	NCGS	NCGS_60_maxbin_res_002_fasta	2602	2	2	1	0	1	1	1									MKDKQLDKWAVFVFLLIVLIIRLLLKDEQSKGIQIIGLLGVIIALADLYGNLYKVNHEKDKFRIISGLAVVIVFLFMIILAGMFWNFIVLGSKGNDILTILALLISLPSDLYCSWVTKYIDN
14016	GC_00002411	NCGS	NCGS_154_maxbin_res_003_fasta	2447	2	2	1	0	1	1	1									MLTFEKILKVFQAYLDDDPLYEVVQTSHGYTLMAWEPHRNDWYSAEIQKTPEDLRNALLGTYANFLEDKITGNDRDLTATETAEIQQRCRELWEKCRET
14017	GC_00002411	NCGS	NCGS_60_maxbin_res_002_fasta	63	2	2	1	0	1	1	1									MLTFEKILKVFQAYLDDDPLYEVVQTSHGYTLMAWEPHRNDWYSAEIQKTPEDLRNALLGTYANFLEDKITGNDRDLTATETAEIQQRCRELWEKCRET
14018	GC_00002412	NCGS	NCGS_154_maxbin_res_003_fasta	2674	2	2	1	0	1	1	1									MNVENVPTYLKKHASWCNFRYEERKGNMTKVIFNFIGEVHIPSNVKKA
14019	GC_00002412	NCGS	NCGS_60_maxbin_res_002_fasta	1910	2	2	1	0	1	1	1									MNVENVPTYLKKHASWCNFRYEERKGNMTKVIFNFIGEVHIPSNVKKA
14020	GC_00002413	NCGS	NCGS_154_maxbin_res_003_fasta	1251	2	2	1	0	1	1	1									MGIWKKNPLEEYDNQLGKIQQEKLQLKQRMEELENLEKNTLEDRKDVGLRMYMREEKRERLLSEAEELGFSHELIEELRKKTKDWNQDNITNEIIDEFENLNFYIEKQAPYRKNPLYFLGGITNIVGGNENGD
14021	GC_00002413	NCGS	NCGS_60_maxbin_res_002_fasta	2604	2	2	1	0	1	1	1									MGIWKKNPLEEYDNQLGKIQQEKLQLKQRMEELENLEKNTLEDRKDVGLRMYMREEKRERLLSEAEELGFSHELIEELRKKTKDWNQDNITNEIIDEFENLNFYIEKQAPYRKNPLYFLGGITNIVGGNENGD
14024	GC_00002415	NCGS	NCGS_154_maxbin_res_003_fasta	1740	2	2	1	0	1	1	1			PF14198.9	Transposon-encoded protein TnpV					MDMTDKIKKTEVLEKHIIGENGISYTLGEDGLYYPDIRLPEGTHYEIGRYGRMRGEYLKEHRRSLYMELLLSGKLNEYLYQTDEECHQMIKRLVEQMKTKQGVTEQMKSENQMQWVGMMNNIRHCAEEVVLRDIVYL
14025	GC_00002415	NCGS	NCGS_60_maxbin_res_002_fasta	1690	2	2	1	0	1	1	1			PF14198.9	Transposon-encoded protein TnpV					MDMTDKIKKTEVLEKHIIGENGISYTLGEDGLYYPDIRLPEGTHYEIGRYGRMRGEYLKEHRRSLYMELLLSGKLNEYLYQTDEECHQMIKRLVEQMKTKQGVTEQMKSENQMQWVGMMNNIRHCAEEVVLRDIVYL
14026	GC_00002416	NCGS	NCGS_154_maxbin_res_003_fasta	1247	2	2	1	0	1	1	1									MSIVDFIAVVSFGLTCFGLGYSFGKDNNKTQK
14027	GC_00002416	NCGS	NCGS_60_maxbin_res_002_fasta	2600	2	2	1	0	1	1	1									MSIVDFIAVVSFGLTCFGLGYSFGKDNNKTQK
14030	GC_00002418	NCGS	NCGS_10_maxbin_res_007_fasta	2193	2	2	1	0	1	1	1	K09690	lipopolysaccharide transport system permease protein	PF01061.27	ABC-2 type transporter					MRQYIDTFMRYRSLLTELVSRDLKTKYRRSALGFMWSVLNPLGMMVVLTIVFSTVFQQAIPNFPVYLMCGQLTFNFFNEASNMAMTSVLDNAPLIKKVYVPKYLFPLSRVCSSLVNMLTSFVALMIVILITRTPITWTIFLSVFPICFATLFSLGIGLILSVVVVTFRDMKHLYSVITTAWLYLTPVFYPISMLPDSVAVIVRNNPLTLIVEILRYNVLYHQVAPFVLVLKTLIYCAVAMILGLWMFKKQQDTFILKL
14031	GC_00002418	NCGS	NCGS_60_maxbin_res_002_fasta	1060	2	2	1	0	1	1	1	K09690	lipopolysaccharide transport system permease protein	PF01061.27	ABC-2 type transporter					MRQYIDTFMRYRSLLTELVSRDLKTKYRRSALGFMWSVLNPLGMMVVLTIVFSTVFQQAIPNFPVYLMCGQLTFNFFNEASNMAMTSVLDNAPLIKKVYVPKYLFPLSRVCSSLVNMLTSFVALMIVILITRTPITWTIFLSVFPICFATLFSLGIGLILSVVVVTFRDMKHLYSVITTAWLYLTPVFYPISMLPDSVAVIVRNNPLTLIVEILRYNVLYHQVAPFVLVLKTLIYCAVAMILGLWMFKKQQDTFILKL
14032	GC_00002419	NCGS	NCGS_154_maxbin_res_003_fasta	189	2	2	1	0	1	1	1									MRDFHVFIEQQGEQIYVGKITGSGSENAAFSYAQEYLDNPSSCPISIHTLFGK
14033	GC_00002419	NCGS	NCGS_21_maxbin_res_002_fasta	162	2	2	1	0	1	1	1									MRDFHVFIEQQGEQIYVGKITGSGSENAAFSYAQEYLDNPSSCPISIHTLFGK
14034	GC_00002420	NCGS	NCGS_154_maxbin_res_003_fasta	1245	2	2	1	0	1	1	1			PF18864.4	AbiTii					MNGIVLELQKEAMDKKADIESLLRKSYVIARKLKLPEFQEWIQCEQEGYGKKEVPEYRMIQGQLKALNPVRGWIPVVMDSAVAERAFTKTKLPNSVSELYDLYQNAESSMLVMNLPAERNKYVAKCCGFNTQFRLEFGKNQIYSILSRVKNNILDWALTLEESGIVGRDYSFSEEEKKIAQEKTEITNYITNFWGTATDVQMQQGNTNSEQSKF
14035	GC_00002420	NCGS	NCGS_60_maxbin_res_002_fasta	2598	2	2	1	0	1	1	1			PF18864.4	AbiTii					MNGIVLELQKEAMDKKADIESLLRKSYVIARKLKLPEFQEWIQCEQEGYGKKEVPEYRMIQGQLKALNPVRGWIPVVMDSAVAERAFTKTKLPNSVSELYDLYQNAESSMLVMNLPAERNKYVAKCCGFNTQFRLEFGKNQIYSILSRVKNNILDWALTLEESGIVGRDYSFSEEEKKIAQEKTEITNYITNFWGTATDVQMQQGNTNSEQSKF
14036	GC_00002421	NCGS	NCGS_154_maxbin_res_003_fasta	2514	2	2	1	0	1	1	1			PF03235.17	Protein of unknown function DUF262					MGKELFDNIPSKVVDLLSDVKNGRIGLPDLQRPFVWKDNKVRELLDSMMKGYPIGYIMLWASPEGYDNTGYIGKNDKTYKRPDDLVIDGQQRLTALLAAMYGVTIKDKNYRERKIRISFNPLTREFAVWTQAYERNSEWISEISSVFAADQEHNISKFRKAYIKTANEGRVKNNELELTEDEEATIEENINDLLNLGIYSLPTLKINAKADEEDVADIFVRVNSGGQNLTEKNFIETLIAVYDNDVHDVINRFCAESRIPDNGTSFNQILQVDPSHLIRMAVGVGFRRARLRYAYMLLRGKNLKTGEITKDVREENLNTFKESLDIVTNLNNWHAFMNLFASTGYLKGSLVASTNAVVFSYVLYLIGKYEYKVSSVELQKIIRKWIFMSTITGFYTGST…
14037	GC_00002421	NCGS	NCGS_21_maxbin_res_002_fasta	254	2	2	1	0	1	1	1			PF03235.17	Protein of unknown function DUF262					MGKELFDNIPSKVVDLLSDVKNGRIGLPDLQRPFVWKDNKVRELLDSMMKGYPIGYIMLWASPEGYDNTGYIGKNDKTYKRPDDLVIDGQQRLTALLAAMYGVTIKDKNYRERKIRISFNPLTREFAVWTQAYERNSEWISEISSVFAADQEHNISKFRKAYIKTANEGRVKNNELELTEDEEATIEENINDLLNLGIYSLPTLKINAKADEEDVADIFVRVNSGGQNLTEKNFIETLIAVYDNDVHDVINRFCAESRIPDNGTSFNQILQVDPSHLIRMAVGVGFRRARLRYAYMLLRGKNLKTGEITKDVREENLNTFKESLDIVTNLNNWHAFMNLFASTGYLKGSLVASTNAVVFSYVLYLIGKYEYKVSSVELQKIIRKWIFMSTITGFYTGST…
14038	GC_00002422	NCGS	NCGS_154_maxbin_res_003_fasta	2713	2	2	1	0	1	1	1									MKRFMNFIGKIRQNEKAVFLGKVIFFYLLLMILWMHFMLAKDSAAPAFIYEQF
14039	GC_00002422	NCGS	NCGS_92_30656	72	2	2	1	0	1	1	1									MKRFMNFIGKIRQNEKAVFLGKVIFFYLLLMILWMHFMLAKDSAAPAFIYEQF
14040	GC_00002423	NCGS	NCGS_154_maxbin_res_003_fasta	2320	2	2	1	0	1	1	1	K07483	transposase	PF01527.23	Transposase					MSRTQRKYDQEYKIQAVKLAKEIGGAKAAKELGIPEGTIHTWLKAVRAGTLDIGDGAHTPESAMSLAEELAMLRKRVKDQDKEIRRLKEENEFLEEASAFFAASRRKSARTKE
14041	GC_00002423	NCGS	NCGS_21_maxbin_res_002_fasta	1075	2	2	1	0	1	1	1	K07483	transposase	PF01527.23	Transposase					MSRTQRKYDQEYKIQAVKLAKEIGGAKAAKELGIPEGTIHTWLKAVRAGTLDIGDGAHTPESAMSLAEELAMLRKRVKDQDKEIRRLKEENEFLEEASAFFAASRRKSARTKE
14042	GC_00002424	NCGS	NCGS_154_maxbin_res_003_fasta	1244	2	2	1	0	1	1	1									MGSATRQYSKEEIIEKYQRHIDNYENIIVELEIFENSVYVKEKNIKIYLNEHERFCKDAVNVLKCAINEINHHTVDELICVRLRRLFESCRDEHNKLEDTYSRVTYEQTEDFYTYEDIHKKLRTECDEMEYCDETVEFVKAMIISGNSYVNVFERDVNNASFQQGTVDSMQITEEVDNGKGMPICNQIEKEKTSLKLIFKREIRDLIIGMILILTSILVKKSLEFNGGNNIHTVIYILGLFLYFFLIVIAISVIISFCWDLIYMINLRKKGRFVEFMSKRYCINLILNIFGKKGSNDVIRPVGKCFKNDNGEIYQIKSMICPCCESKPIGKMYLVKNIKENKYIWRCSENTSHEIEFDYKQKF
14043	GC_00002424	NCGS	NCGS_60_maxbin_res_002_fasta	2597	2	2	1	0	1	1	1									MGSATRQYSKEEIIEKYQRHIDNYENIIVELEIFENSVYVKEKNIKIYLNEHERFCKDAVNVLKCAINEINHHTVDELICVRLRRLFESCRDEHNKLEDTYSRVTYEQTEDFYTYEDIHKKLRTECDEMEYCDETVEFVKAMIISGNSYVNVFERDVNNASFQQGTVDSMQITEEVDNGKGMPICNQIEKEKTSLKLIFKREIRDLIIGMILILTSILVKKSLEFNGGNNIHTVIYILGLFLYFFLIVIAISVIISFCWDLIYMINLRKKGRFVEFMSKRYCINLILNIFGKKGSNDVIRPVGKCFKNDNGEIYQIKSMICPCCESKPIGKMYLVKNIKENKYIWRCSENTSHEIEFDYKQKF
14044	GC_00002425	NCGS	NCGS_154_maxbin_res_003_fasta	1875	2	2	1	0	1	1	1			PF00589.25	Phage integrase family					MQLEKNINIENNSLQFKDLCDNFSLEDLRKLYIMKEQNELLKNYKFPQTSSSDGYYHIYVADTSKKSGRKQLKDKTLDGLKTKVLAHEQGITGQARKTFKTVFELTQERKLTNVKDIEKRVSIENTVTRIKSDYKRFFSGTAFEKKFIDDISLKDIEEIIEYNLTRYDLYKKSLDNMRCIFSSVFKLAYHEYWITENPYTRVDFKAYNNMLVKSTSVKARIHSDTELNAILAELHKKQLKTPKYSSVWALELQILLGARRGELPPLRWSDVTDTYIDITREQLTHGNDFVIVSHTKTHKDRIFPITTDIQDFLGRLKTMQDKYYPNSEYLFPSNSKNGVITNRAVYYVYQGICEKLGIEISKDIIRGPHSFRRNAITSVVNATNGNITLASSLFGNSPK…
14045	GC_00002425	NCGS	NCGS_21_maxbin_res_002_fasta	547	2	2	1	0	1	1	1			PF00589.25	Phage integrase family					MQLEKNINIENNSLQFKDLCDNFSLEDLRKLYIMKEQNELLKNYKFPQTSSSDGYYHIYVADTSKKSGRKQLKDKTLDGLKTKVLAHEQGITGQARKTFKTVFELTQERKLTNVKDIEKRVSIENTVTRIKSDYKRFFSGTAFEKKFIDDISLKDIEEIIEYNLTRYDLYKKSLDNMRCIFSSVFKLAYHEYWITENPYTRVDFKAYNNMLVKSTSVKARIHSDTELNAILAELHKKQLKTPKYSSVWALELQILLGARRGELPPLRWSDVTDTYIDITREQLTHGNDFVIVSHTKTHKDRIFPITTDIQDFLGRLKTMQDKYYPNSEYLFPSNSKNGVITNRAVYYVYQGICEKLGIEISKDIIRGPHSFRRNAITSVVNATNGNITLASSLFGNSPK…
14048	GC_00002427	NCGS	NCGS_10_maxbin_res_007_fasta	2946	2	2	1	0	1	1	1									MHGIPAIGIRVADPNNLDDGVEMDVLIGKRIDLDMLHYVPELADNWQAQQMIR
14049	GC_00002427	NCGS	NCGS_60_maxbin_res_002_fasta	1236	2	2	1	0	1	1	1									MHGIPAIGIRVADPNNLDDGVEMDVLIGKRIDLDMLHYVPELADNWQAQQMIR
14050	GC_00002428	NCGS	NCGS_154_maxbin_res_003_fasta	263	2	2	1	0	1	1	1			PF07195.15	Flagellar hook-associated protein 2 C-terminus					MSEIKSFSDYTSKYNSNVDFSALFSGTSDSSSVGNTNMLSDYAAIKNGSYGKLMKAYYAKQDAEKLSGKGDTSQKLTLMKTSADSLKKSADALNDSSLWEKKKIKKKDEKTGEEIEVEDYDWDKITKAVKSFVEDYNDVVKEAGESNTKDVLRNASWMTGMTDKNSNMLAKIGITIGKGNKLELDEDALKQADISSLKTVFTGYNSFVSKISQKATGISNAANRASATYTNNGTYSKTDSSLTSSKIDKEV
14051	GC_00002428	NCGS	NCGS_60_maxbin_res_002_fasta	1413	2	2	1	0	1	1	1			PF07195.15	Flagellar hook-associated protein 2 C-terminus					MSEIKSFSDYTSKYNSNVDFSALFSGTSDSSSVGNTNMLSDYAAIKNGSYGKLMKAYYAKQDAEKLSGKGDTSQKLTLMKTSADSLKKSADALNDSSLWEKKKIKKKDEKTGEEIEVEDYDWDKITKAVKSFVEDYNDVVKEAGESNTKDVLRNASWMTGMTDKNSNMLAKIGITIGKGNKLELDEDALKQADISSLKTVFTGYNSFVSKISQKATGISNAANRASATYTNNGTYSKTDSSLTSSKIDKEV
14056	GC_00002431	NCGS	NCGS_154_maxbin_res_003_fasta	2289	2	2	1	0	1	1	1									MIETFINAYTANEFNVEMLVKKINGESSFKGKNPVDPFCYQRQTRTI
14057	GC_00002431	NCGS	NCGS_60_maxbin_res_002_fasta	236	2	2	1	0	1	1	1									MIETFINAYTANEFNVEMLVKKINGESSFKGKNPVDPFCYQRQTRTI
14060	GC_00002433	NCGS	NCGS_10_maxbin_res_007_fasta	651	2	2	1	0	1	1	1	K14059	integrase	PF00589.25	Phage integrase family					MLTDMNNQVFFCDYYKQWVDVYKKGAIREATMSKYLMSQKWIEKLAPELKLSELTRTAYQKLLNDYAKEHERQTTLDFHHQLKGAILDAVDEGMLERDPTRKAIIKGKTPRAKKIKYLNQFELHTLIANLDIKEEANWDWFILLVAKTGMRFSEALAITPADFDFARQTLSISKTWDYKGEGGFLPTKNKSSVRKIQIDWQIVVKFSELVKGLPDDKPIFVGKSKIYNSTVNDILTRHCKKCGISEISIHGLRHTHASLLLFAGVSIASVARRLGHASMTTTQKTYLHIIQELENKDVDLVMRTLSGL
14061	GC_00002433	NCGS	NCGS_92_30656	457	2	2	1	0	1	1	1	K14059	integrase	PF00589.25	Phage integrase family					MLTDMNNQVFFCDYYKQWVDVYKKGAIREATMSKYLMSQKWIEKLAPELKLSELTRTAYQKLLNDYAKEHERQTTLDFHHQLKGAILDAVDEGMLERDPTRKAIIKGKTPRAKKIKYLNQFELHTLIANLDIKEEANWDWFILLVAKTGMRFSEALAITPADFDFARQTLSISKTWDYKGEGGFLPTKNKSSVRKIQIDWQIVVKFSELVKGLPDDKPIFVGKSKIYNSTVNDILTRHCKKCGISEISIHGLRHTHASLLLFAGVSIASVARRLGHASMTTTQKTYLHIIQELENKDVDLVMRTLSGL
14062	GC_00002434	NCGS	NCGS_154_maxbin_res_003_fasta	1878	2	2	1	0	1	1	1									MNGNNKNMIHDIIHASVDTFKDLHNDSKNFRENAKNNASTSNSSATIPTAQPLTSRFVNLQNEEYILGALSRHLFSAFKGLAPFYNLSIPSELLGLRVSHNKADDYFFVKLFKLNYKKRLTQWFFNDSLIGELHDRCDFVCKNASESLAYAKEFFDEEMRHIPNLELLTDYNRLFYWNEKIYTLRRQYTEIYRQNYIFLNRIRFYGFKDCGEYVELHFYLTATCLSM
14063	GC_00002434	NCGS	NCGS_21_maxbin_res_002_fasta	550	2	2	1	0	1	1	1									MNGNNKNMIHDIIHASVDTFKDLHNDSKNFRENAKNNASTSNSSATIPTAQPLTSRFVNLQNEEYILGALSRHLFSAFKGLAPFYNLSIPSELLGLRVSHNKADDYFFVKLFKLNYKKRLTQWFFNDSLIGELHDRCDFVCKNASESLAYAKEFFDEEMRHIPNLELLTDYNRLFYWNEKIYTLRRQYTEIYRQNYIFLNRIRFYGFKDCGEYVELHFYLTATCLSM
14066	GC_00002436	NCGS	NCGS_154_maxbin_res_003_fasta	1883	2	2	1	0	1	1	1									MQIIFEDEMKMKGFKNALEDGVKMNIWAYLALLPITHKNGGNTVFISISAIFNY
14067	GC_00002436	NCGS	NCGS_21_maxbin_res_002_fasta	555	2	2	1	0	1	1	1									MQIIFEDEMKMKGFKNALEDGVKMNIWAYLALLPITHKNGGNTVFISISAIFNY
14068	GC_00002437	NCGS	NCGS_154_maxbin_res_003_fasta	888	2	2	1	0	1	1	1			PF13203.9	Putative metallopeptidase domain					MILTKIRKQKIQSKIQEARAGLIAEKPFFGLLLMYVKYVAVNNIKNISTNGRCIYFHPDFLDKLTLYEIQFIFCHQIMHILMGDIWRDFDRTGDEYHRAYDIVVNRQLLKTGWKENGLSHLGKLQYDIPHCPYEIENLSIEEIYELFPFKLQMLDERTRKRYMTDSDYWWNFKEDTGDGGIVILDLPDISMWSDKPQEEKTVEKLQEFWTRKAKQAFEIAKMQNKGKEASDVPDSVKRVIKEKKKSILEWRKILDDFVQEEIMDYSFSPPDRRFSDFDFFLPDFNERDFVTKEILFWADTSGSVNQDALEAVYAEIRGAIEQFNGKIKGKLGFFDTDVTPPISFENINELEKIIPYGGGGTDFTVVFHYIKSNMKHDLPSVIIIFTDGYGLFPEEADIL…
14069	GC_00002437	NCGS	NCGS_21_maxbin_res_002_fasta	884	2	2	1	0	1	1	1			PF13203.9	Putative metallopeptidase domain					MILTKIRKQKIQSKIQEARAGLIAEKPFFGLLLMYVKYVAVNNIKNISTNGRCIYFHPDFLDKLTLYEIQFIFCHQIMHILMGDIWRDFDRTGDEYHRAYDIVVNRQLLKTGWKENGLSHLGKLQYDIPHCPYEIENLSIEEIYELFPFKLQMLDERTRKRYMTDSDYWWNFKEDTGDGGIVILDLPDISMWSDKPQEEKTVEKLQEFWTRKAKQAFEIAKMQNKGKEASDVPDSVKRVIKEKKKSILEWRKILDDFVQEEIMDYSFSPPDRRFSDFDFFLPDFNERDFVTKEILFWADTSGSVNQDALEAVYAEIRGAIEQFNGKIKGKLGFFDTDVTPPISFENINELEKIIPYGGGGTDFTVVFHYIKSNMKHDLPSVIIIFTDGYGLFPEEADIL…
14070	GC_00002438	NCGS	NCGS_154_maxbin_res_003_fasta	200	2	2	1	0	1	1	1			PF00072.27	Response regulator receiver domain					MKRIAVVEDEVYMREELCNMLQKDGYLAEAITELEDAARLLAALRPDLVILDLNLPEISGFQICQELKNKTAIPVLILTSRDQVKDELQAFHLGADEYLTKPCRKDRLLARISNILKRYEGRTNLIEGPDFLLDQQTYTLYIHNTSVVLPKNQGKLLVALLSGGDALVTTEQLCIALWGTTEYIDENALQVNLTRLKKTMSGLEMKQRIVAVRGMGYRLETGVAP
14071	GC_00002438	NCGS	NCGS_21_maxbin_res_002_fasta	726	2	2	1	0	1	1	1			PF00072.27	Response regulator receiver domain					MKRIAVVEDEVYMREELCNMLQKDGYLAEAITELEDAARLLAALRPDLVILDLNLPEISGFQICQELKNKTAIPVLILTSRDQVKDELQAFHLGADEYLTKPCRKDRLLARISNILKRYEGRTNLIEGPDFLLDQQTYTLYIHNTSVVLPKNQGKLLVALLSGGDALVTTEQLCIALWGTTEYIDENALQVNLTRLKKTMSGLEMKQRIVAVRGMGYRLETGVAP
14072	GC_00002439	NCGS	NCGS_154_maxbin_res_003_fasta	886	2	2	1	0	1	1	1	K04095	cell filamentation protein	PF02661.21	Fic/DOC family					MEKDPFKEYLRESEPDKAHKGYAWSTAIGLQAVDGLKPSKYLIDTAIQNIEGKITMKEAQSLIDSYYEERPVHLSDDERTEEADKVSSRIAEILSETAFSFSPNEYISIHRKLFQGIYKHAGKIRDYNITKKEWVLDGATVMYGSASELRATLEYDFSKEKDFSYKGLSMDEIIHHLAVFISGLWQIHIFGEGNTRTTAVFFIKYLRTLGFSATNDIFAENAWYFRNALVRANYTNLQKGIHETTEYLEAFLRNLLLNEENELHNRNLHISGFLNKEKVDIGDIKVDIESVLSEKSSDFLVKTTIHIHRLFEKFGFDEVFGRSAVMELLELKGSGASKLLSNLVQADIIEPVSGHGKGKYKFKK
14073	GC_00002439	NCGS	NCGS_21_maxbin_res_002_fasta	882	2	2	1	0	1	1	1	K04095	cell filamentation protein	PF02661.21	Fic/DOC family					MEKDPFKEYLRESEPDKAHKGYAWSTAIGLQAVDGLKPSKYLIDTAIQNIEGKITMKEAQSLIDSYYEERPVHLSDDERTEEADKVSSRIAEILSETAFSFSPNEYISIHRKLFQGIYKHAGKIRDYNITKKEWVLDGATVMYGSASELRATLEYDFSKEKDFSYKGLSMDEIIHHLAVFISGLWQIHIFGEGNTRTTAVFFIKYLRTLGFSATNDIFAENAWYFRNALVRANYTNLQKGIHETTEYLEAFLRNLLLNEENELHNRNLHISGFLNKEKVDIGDIKVDIESVLSEKSSDFLVKTTIHIHRLFEKFGFDEVFGRSAVMELLELKGSGASKLLSNLVQADIIEPVSGHGKGKYKFKK
14074	GC_00002440	NCGS	NCGS_10_maxbin_res_007_fasta	654	2	2	1	0	1	1	1	K09935	uncharacterized protein	PF08719.14	NADAR domain					MKIVCFHNPEEENGYLSNWYSSQFIINDIIFSSMEQFMMYQKAICFEDNDIAQKILKTENVAYIKELGRLISNYNENYWNGIRQIIVFEGLMAKFSQNESLKRQLQETEHCILAECAVKDKIWGIGLSMGDPDRLEISKWKGQNLLGYTLMMVRDWL
14075	GC_00002440	NCGS	NCGS_92_30656	454	2	2	1	0	1	1	1	K09935	uncharacterized protein	PF08719.14	NADAR domain					MKIVCFHNPEEENGYLSNWYSSQFIINDIIFSSMEQFMMYQKAICFEDNDIAQKILKTENVAYIKELGRLISNYNENYWNGIRQIIVFEGLMAKFSQNESLKRQLQETEHCILAECAVKDKIWGIGLSMGDPDRLEISKWKGQNLLGYTLMMVRDWL
14076	GC_00002441	NCGS	NCGS_154_maxbin_res_003_fasta	1880	2	2	1	0	1	1	1									MLPELKYTKELLKRKEVLKKRLHSNKVNSVQAQYINNEISSIDDKVSSLIKDLTPFINTIEDKQRQDFIRSYFLNNKSITAAEVDANSYYAPQSLYRETMRFLKSI
14077	GC_00002441	NCGS	NCGS_21_maxbin_res_002_fasta	552	2	2	1	0	1	1	1									MLPELKYTKELLKRKEVLKKRLHSNKVNSVQAQYINNEISSIDDKVSSLIKDLTPFINTIEDKQRQDFIRSYFLNNKSITAAEVDANSYYAPQSLYRETMRFLKSI
14078	GC_00002442	NCGS	NCGS_154_maxbin_res_003_fasta	199	2	2	1	0	1	1	1			PF02518.29	Histidine kinase-, DNA gyrase B-, and HSP90-like ATPase					MKRLWHMIERYYPWLLLLLGVDCFCAIILWISDIQAFQTLSGLVVLTSLLLFSAILFVLNKRETTRRELFRDFLSDPAICNEERLLSAISREEGESIRLLASVLQEHKTESNSMADALQDYEEYVEGWAHEAKTPLSLLTMLLDNRSNEMSPPLQAKLDYVRSQLQEDVTQMLYYARLKSSTKDYQFKDINLNDCLGEVLEDYAPLLEEKQFVIINKLQSETVYTDRRGLQFMLGQIVSNAIKYSSDSPMLTISMIHSEIADVLSVEDNGIGVKKYDLPYIFQKGFTGDSTDSRKKATGIGLYLVKKMADDLNLRLEAASPWEKGFKIVIFFPKLKSNGGK
14079	GC_00002442	NCGS	NCGS_21_maxbin_res_002_fasta	727	2	2	1	0	1	1	1			PF02518.29	Histidine kinase-, DNA gyrase B-, and HSP90-like ATPase					MKRLWHMIERYYPWLLLLLGVDCFCAIILWISDIQAFQTLSGLVVLTSLLLFSAILFVLNKRETTRRELFRDFLSDPAICNEERLLSAISREEGESIRLLASVLQEHKTESNSMADALQDYEEYVEGWAHEAKTPLSLLTMLLDNRSNEMSPPLQAKLDYVRSQLQEDVTQMLYYARLKSSTKDYQFKDINLNDCLGEVLEDYAPLLEEKQFVIINKLQSETVYTDRRGLQFMLGQIVSNAIKYSSDSPMLTISMIHSEIADVLSVEDNGIGVKKYDLPYIFQKGFTGDSTDSRKKATGIGLYLVKKMADDLNLRLEAASPWEKGFKIVIFFPKLKSNGGK
14082	GC_00002444	NCGS	NCGS_10_maxbin_res_007_fasta	1963	2	2	1	0	0.907104	0.750038	0.821127									#NAME?
14083	GC_00002444	NCGS	NCGS_60_maxbin_res_002_fasta	522	2	2	1	0	0.907104	0.750038	0.821127									MKKRLAMIVTMLIITVSMAACGGKKDTTADKETIINTEAAEEVAETEEPETEEVEEVTETEEPVTEAAAEQETTGKLESNTSSAENTAAQPSDNNTSKSNRSNSNSGNKASAGSTASAGTTTSNSSGTTGSSN-NTNTSDNSAAPAHVHTWVLHEGSGHYETQVVKEAWDEPVYEMQARDICNQCGADITDDPTGHFKNAIKNGLDCGGYHTDWVQVQTGTQHHDAETKQVWVQDVAPYAQCSGCGEIGPVGSGISIN
14084	GC_00002445	NCGS	NCGS_154_maxbin_res_003_fasta	1246	2	2	1	0	1	1	1									MRKDSAKFLEILLKKRGELGQDAISCNINEFMEIPNVKFNVKAILEDLKLCGCITKASSMYISGRLEVYLTMEGIDYFKDKEKQYQEARMSNITNNFCGNVSNIQLQQGTVNSTQTQTITDMETVDFDKVSEFVAKIKRYDPLLEDEFGDKATEVRQKITEIDTLVQKKENPSKVKMLLMELKNLSVGVAGSLIATGIVEGIKLLFI
14085	GC_00002445	NCGS	NCGS_60_maxbin_res_002_fasta	2599	2	2	1	0	1	1	1									MRKDSAKFLEILLKKRGELGQDAISCNINEFMEIPNVKFNVKAILEDLKLCGCITKASSMYISGRLEVYLTMEGIDYFKDKEKQYQEARMSNITNNFCGNVSNIQLQQGTVNSTQTQTITDMETVDFDKVSEFVAKIKRYDPLLEDEFGDKATEVRQKITEIDTLVQKKENPSKVKMLLMELKNLSVGVAGSLIATGIVEGIKLLFI
14088	GC_00002447	NCGS	NCGS_154_maxbin_res_003_fasta	1876	2	2	1	0	1	1	1									MGLENLKKRYTYWTIKKIFLADYDLSLVPVMAYKGSRYSAKRYNLVRSDGSIELANVTLDALREYLLSENY
14089	GC_00002447	NCGS	NCGS_21_maxbin_res_002_fasta	548	2	2	1	0	1	1	1									MGLENLKKRYTYWTIKKIFLADYDLSLVPVMAYKGSRYSAKRYNLVRSDGSIELANVTLDALREYLLSENY
14094	GC_00002450	NCGS	NCGS_154_maxbin_res_003_fasta	890	2	2	1	0	1	1	1									MPIVLKAIDLEEVFDDDEFLLAWVGKSIEEGRSFGGYSGNIYSHKKYGNAEIYSCLIVNEEDKKLELEKFDIQISGACVWKVRYSDIPLKNDISYNMTRLSAVKNSEGDGFTIMHLINADVLPSFLEDDEIEAQVVAYALDVHYYEDEGVFAATVPEGESVKCENLNGYKILPAMGSVLPNGFLRGNIVKMDNGTGEHDESDDEIVTITGIVKAACVKAIKLDEEVLSKFIVIRLETQFGELDLVHSRAMITDEEALYIKEGAIVQAEAILSGDVAIKEYENGIVKNQKNDLAALRYALIKGNASRLKLIMAEDISYESVNADSVIKGKENVIAHLNYVHNETKTKYFSYLATLKNENPGERCIILAEDEKYNFTSIVRIVVNEEGLISKIIITNNPNI…
14095	GC_00002450	NCGS	NCGS_21_maxbin_res_002_fasta	886	2	2	1	0	1	1	1									MPIVLKAIDLEEVFDDDEFLLAWVGKSIEEGRSFGGYSGNIYSHKKYGNAEIYSCLIVNEEDKKLELEKFDIQISGACVWKVRYSDIPLKNDISYNMTRLSAVKNSEGDGFTIMHLINADVLPSFLEDDEIEAQVVAYALDVHYYEDEGVFAATVPEGESVKCENLNGYKILPAMGSVLPNGFLRGNIVKMDNGTGEHDESDDEIVTITGIVKAACVKAIKLDEEVLSKFIVIRLETQFGELDLVHSRAMITDEEALYIKEGAIVQAEAILSGDVAIKEYENGIVKNQKNDLAALRYALIKGNASRLKLIMAEDISYESVNADSVIKGKENVIAHLNYVHNETKTKYFSYLATLKNENPGERCIILAEDEKYNFTSIVRIVVNEEGLISKIIITNNPNI…
14096	GC_00002451	NCGS	NCGS_154_maxbin_res_003_fasta	2184	2	2	1	0	1	1	1			PF13490.9	Putative zinc-finger					MTRISCEVARDLLPLYCDDVCSQESRILIDEHLKNCSDCDALLKKMKMECSASTEQEMHDEEFVKAMASGWKKSVKNGFVKGVLATLILCLCLVGGYWGLTRWILTSVPSANIQANVVSVTDEHVKIILEATDGKKVLTNAMVVEDSGKLYLLEKRGVIATQTGDGENWAATYTLPKIQKTEDGESIHIKEIYYGTENDNILIWSE
14097	GC_00002451	NCGS	NCGS_60_maxbin_res_002_fasta	1539	2	2	1	0	1	1	1			PF13490.9	Putative zinc-finger					MTRISCEVARDLLPLYCDDVCSQESRILIDEHLKNCSDCDALLKKMKMECSASTEQEMHDEEFVKAMASGWKKSVKNGFVKGVLATLILCLCLVGGYWGLTRWILTSVPSANIQANVVSVTDEHVKIILEATDGKKVLTNAMVVEDSGKLYLLEKRGVIATQTGDGENWAATYTLPKIQKTEDGESIHIKEIYYGTENDNILIWSE
14098	GC_00002452	NCGS	NCGS_154_maxbin_res_003_fasta	190	2	2	1	0	1	1	1	K15773	HTH-type transcriptional regulator / antitoxin HipB	PF01381.25	Helix-turn-helix					MKIADAEAFGNELRTRRKELGYTQAYIAEFTGFSVSFISDLERGKETCEIGKAIEIVNLLGMDLCMEKRGK
14099	GC_00002452	NCGS	NCGS_21_maxbin_res_002_fasta	163	2	2	1	0	1	1	1	K15773	HTH-type transcriptional regulator / antitoxin HipB	PF01381.25	Helix-turn-helix					MKIADAEAFGNELRTRRKELGYTQAYIAEFTGFSVSFISDLERGKETCEIGKAIEIVNLLGMDLCMEKRGK
14100	GC_00002453	NCGS	NCGS_154_maxbin_res_003_fasta	1687	2	2	1	0	1	1	1			PF05534.15	HicB family					MKESMLEYKGYHTVVRYNATDGTLRGIIEGINDYVDFQTTCIADVEKEFHCAVDDYLIFCEKVGKKTEKKYKGTFNVRIKPALHRKLALRALENGDTLNRAVEKAVSMYLSNHPTANINVAAQQLCENAIKESNINDTKNYSNNVIAFKNSANIKVE
14101	GC_00002453	NCGS	NCGS_21_maxbin_res_002_fasta	321	2	2	1	0	1	1	1			PF05534.15	HicB family					MKESMLEYKGYHTVVRYNATDGTLRGIIEGINDYVDFQTTCIADVEKEFHCAVDDYLIFCEKVGKKTEKKYKGTFNVRIKPALHRKLALRALENGDTLNRAVEKAVSMYLSNHPTANINVAAQQLCENAIKESNINDTKNYSNNVIAFKNSANIKVE
14104	GC_00002455	NCGS	NCGS_154_maxbin_res_003_fasta	2181	2	2	1	0	1	1	1									MELTMKKQTPAQHEDNNILRMLDRGIDDMEAGRELHLEEAFRKITELRDVRRNARL
14105	GC_00002455	NCGS	NCGS_60_maxbin_res_002_fasta	1542	2	2	1	0	1	1	1									MELTMKKQTPAQHEDNNILRMLDRGIDDMEAGRELHLEEAFRKITELRDVRRNARL
14106	GC_00002456	NCGS	NCGS_154_maxbin_res_003_fasta	1879	2	2	1	0	1	1	1									MLDLSKVTFPLSLVIGNSKLILIGARPTMEYVNGKRTDNIVGTTYTVVQNGGTYEKFNVKVACVENAIEPEYIANSKTPIFVEFENAVCKIYTDANGRAQISVKADNLNIVD
14107	GC_00002456	NCGS	NCGS_21_maxbin_res_002_fasta	551	2	2	1	0	1	1	1									MLDLSKVTFPLSLVIGNSKLILIGARPTMEYVNGKRTDNIVGTTYTVVQNGGTYEKFNVKVACVENAIEPEYIANSKTPIFVEFENAVCKIYTDANGRAQISVKADNLNIVD
14108	GC_00002457	NCGS	NCGS_154_maxbin_res_003_fasta	1630	2	2	1	0	1	1	1									MENTMKMYVTADEAAQILGVSRGYAYKIIRGLNNELKEKGYRVISGKVPTKYFEEKFYGMAVG
14109	GC_00002457	NCGS	NCGS_60_maxbin_res_002_fasta	71	2	2	1	0	1	1	1									MENTMKMYVTADEAAQILGVSRGYAYKIIRGLNNELKEKGYRVISGKVPTKYFEEKFYGMAVG
14114	GC_00002460	NCGS	NCGS_154_maxbin_res_003_fasta	1882	2	2	1	0	1	1	1									MKKKALTGILVASMLGMMLTGCGDNKEVTKTDDTKVEITTEKESEATETVVEETTEVATEAPVEEVASDFLTENGLTITPNGSMTIPLAVKDTDDMIDVPVTTSVETVASSEEGYSDTTLKVDIDAKAAAGQYYTCNVSAFDRYTGTSYESKPTSLGTNNGSMHENVVVVDVDGTQYDCALTADMNMDSNYVQHVTVTVHHPSDYNGVVFIFGGQTATQNTAYNAIDTSKTFTVADYSDVFIDGQYFFTATNK
14115	GC_00002460	NCGS	NCGS_21_maxbin_res_002_fasta	554	2	2	1	0	1	1	1									MKKKALTGILVASMLGMMLTGCGDNKEVTKTDDTKVEITTEKESEATETVVEETTEVATEAPVEEVASDFLTENGLTITPNGSMTIPLAVKDTDDMIDVPVTTSVETVASSEEGYSDTTLKVDIDAKAAAGQYYTCNVSAFDRYTGTSYESKPTSLGTNNGSMHENVVVVDVDGTQYDCALTADMNMDSNYVQHVTVTVHHPSDYNGVVFIFGGQTATQNTAYNAIDTSKTFTVADYSDVFIDGQYFFTATNK
14118	GC_00002462	NCGS	NCGS_154_maxbin_res_003_fasta	1090	2	2	1	0	1	1	1	K10118	raffinose/stachyose/melibiose transport system permease protein	PF00528.25	Binding-protein-dependent transport system inner membrane component					MKIKKGWYALFTAPLMIMFCIIVIIPFFTGMGYSLVSWDGLAKSEKVFVGLSNYAKIFSDKQFLTSLVRTTLFTLITVVIVNVLALAFAVLVTTKLKVRNVARTMLFLPYLIGGLILGYIWQYVLGDAMSTIGDMTGLTNIFFNWLVNKKMAFCAMIVVSTWQMAGYMMIVYIAGLEAISDDVIEAAEVDGAGFWRTLINIKLPLIMSSITICLFLTLSNCFKIYDVNVSLTGGGPNNSTEMVSMNIFNEIFTKSHFGYGQAKAIVFFVIIALITLIQVKITGDKEVSA
14119	GC_00002462	NCGS	NCGS_60_maxbin_res_002_fasta	2073	2	2	1	0	1	1	1	K10118	raffinose/stachyose/melibiose transport system permease protein	PF00528.25	Binding-protein-dependent transport system inner membrane component					MKIKKGWYALFTAPLMIMFCIIVIIPFFTGMGYSLVSWDGLAKSEKVFVGLSNYAKIFSDKQFLTSLVRTTLFTLITVVIVNVLALAFAVLVTTKLKVRNVARTMLFLPYLIGGLILGYIWQYVLGDAMSTIGDMTGLTNIFFNWLVNKKMAFCAMIVVSTWQMAGYMMIVYIAGLEAISDDVIEAAEVDGAGFWRTLINIKLPLIMSSITICLFLTLSNCFKIYDVNVSLTGGGPNNSTEMVSMNIFNEIFTKSHFGYGQAKAIVFFVIIALITLIQVKITGDKEVSA
14120	GC_00002463	NCGS	NCGS_154_maxbin_res_003_fasta	1877	2	2	1	0	1	1	1									MNNNKNKVTKNPQFTKVQITQNNPLEYDMSHDNISKALRDLKSLQYYIMGDEIGGKDGTYHTHVYAVFSAPVRFSTLKKRFPSAHIEKAISTHSSNIAYVEKSGKWAHSEKGLTTVPNTLEEYGSRPTDSNGSNALLCELYELIKDGKSNFEILEANADLIKYFDKFDRIRLTLNTEKYKKCWRDLEVTYIFGKTGAGKSRFVMETYGYENVFRVTDYTHAWDTYEGQDIVVLEEYASSFQIQKLLNYLDGYPLKLEARYSDKTACYTKLYIISNISLEEQYPNVRDEQREVWNAFLRRINKVIYFKDSDTIIHYDNVSEYFHRDNVTDQPIIQMNF
14121	GC_00002463	NCGS	NCGS_21_maxbin_res_002_fasta	549	2	2	1	0	1	1	1									MNNNKNKVTKNPQFTKVQITQNNPLEYDMSHDNISKALRDLKSLQYYIMGDEIGGKDGTYHTHVYAVFSAPVRFSTLKKRFPSAHIEKAISTHSSNIAYVEKSGKWAHSEKGLTTVPNTLEEYGSRPTDSNGSNALLCELYELIKDGKSNFEILEANADLIKYFDKFDRIRLTLNTEKYKKCWRDLEVTYIFGKTGAGKSRFVMETYGYENVFRVTDYTHAWDTYEGQDIVVLEEYASSFQIQKLLNYLDGYPLKLEARYSDKTACYTKLYIISNISLEEQYPNVRDEQREVWNAFLRRINKVIYFKDSDTIIHYDNVSEYFHRDNVTDQPIIQMNF
14124	GC_00002465	NCGS	NCGS_154_maxbin_res_003_fasta	893	2	2	1	0	1	1	1									MMTELMLVEGVSDVQLISYYLQNVYDWKHEKENNLRMIPLDAHDHIIDVIRDSVDIIEVMKPLYNFKSDK
14125	GC_00002465	NCGS	NCGS_21_maxbin_res_002_fasta	889	2	2	1	0	1	1	1									MMTELMLVEGVSDVQLISYYLQNVYDWKHEKENNLRMIPLDAHDHIIDVIRDSVDIIEVMKPLYNFKSDK
14126	GC_00002466	NCGS	NCGS_154_maxbin_res_003_fasta	894	2	2	1	0	1	1	1	K06926	uncharacterized protein	PF13304.9	AAA domain, putative AbiEii toxin, Type IV TA system					MSNNGQYKKIEINHFRGIKKLEVSRFSNINLIVGDNNSGKTSFLEAIQLLFANVQLGSIKNIIKQRTVLNVNDSSFYSSFIKMFNAMQRSDSLELDIYAESNVGPIEFEMRGTEKSISGEDALQISTMSSRQKAYYKKTSTLVPEMVKVFNGSIISQKGKKLVEKKIKLTSLDNTFVGPVVKKEVQYIPSFGHLRYDLLQNIVDNPEYKNLAISILKQFDEAIVDICYTKADDGSFLETVITEDGVNMPFSVYGDGIKKILYILNKLFDATDSILLIDEIETGLHKKYYDKLFPVVFELAKKLNVQLFIATHSMEAIDAILEYGKYDDIDNKIDPIKVITLKKVESKDGKGSNVVARNVDGQYVYENRKAFEFEVRL
14127	GC_00002466	NCGS	NCGS_21_maxbin_res_002_fasta	890	2	2	1	0	1	1	1	K06926	uncharacterized protein	PF13304.9	AAA domain, putative AbiEii toxin, Type IV TA system					MSNNGQYKKIEINHFRGIKKLEVSRFSNINLIVGDNNSGKTSFLEAIQLLFANVQLGSIKNIIKQRTVLNVNDSSFYSSFIKMFNAMQRSDSLELDIYAESNVGPIEFEMRGTEKSISGEDALQISTMSSRQKAYYKKTSTLVPEMVKVFNGSIISQKGKKLVEKKIKLTSLDNTFVGPVVKKEVQYIPSFGHLRYDLLQNIVDNPEYKNLAISILKQFDEAIVDICYTKADDGSFLETVITEDGVNMPFSVYGDGIKKILYILNKLFDATDSILLIDEIETGLHKKYYDKLFPVVFELAKKLNVQLFIATHSMEAIDAILEYGKYDDIDNKIDPIKVITLKKVESKDGKGSNVVARNVDGQYVYENRKAFEFEVRL
14130	GC_00002468	NCGS	NCGS_154_maxbin_res_003_fasta	892	2	2	1	0	1	1	1	K07074	uncharacterized protein	PF10127.12	RNA repair pathway DNA polymerase beta family					MEDMIRKKLKEIEKKENVRIIMAVESGSRAWGFASPDSDYDVRFVYVRQLEDYLRLEKTKDTIEWQLDDVLDISGWDLKKALQLMQDSNPSIFEWCASPVVYQSSDAFEELKRIRGDYYSRKKSLYHYWHMANGNYQTYLQGEKVRIKKYFYVIRPLLAAMWVVDKKTQPPMLFLELLDAELPVGLRNIVDELLEKKQKMPEMGMASKIKELDNFIDRQLIEVKKAADTEETIKRDWKLLDEFFCRVVGESIREYQA
14131	GC_00002468	NCGS	NCGS_21_maxbin_res_002_fasta	888	2	2	1	0	1	1	1	K07074	uncharacterized protein	PF10127.12	RNA repair pathway DNA polymerase beta family					MEDMIRKKLKEIEKKENVRIIMAVESGSRAWGFASPDSDYDVRFVYVRQLEDYLRLEKTKDTIEWQLDDVLDISGWDLKKALQLMQDSNPSIFEWCASPVVYQSSDAFEELKRIRGDYYSRKKSLYHYWHMANGNYQTYLQGEKVRIKKYFYVIRPLLAAMWVVDKKTQPPMLFLELLDAELPVGLRNIVDELLEKKQKMPEMGMASKIKELDNFIDRQLIEVKKAADTEETIKRDWKLLDEFFCRVVGESIREYQA
14132	GC_00002469	NCGS	NCGS_10_maxbin_res_007_fasta	2192	2	2	1	0	1	1	1			PF00005.30	ABC transporter					MKHEENVIEVENVSLQFRLYKEKVDSIKEYVLKRAKRELEYENFWALKDISFDVKKGEAVGLVGKNGSGKSTMLKVIAGVIKPTFGEVRKQGSVAPMIELGAGFDFDLTARENIYLNGAILGYPKEMLREMEHEIIEFAELEKFADVPVKNFSSGMVTRLGFSIATIYKPDILIVDEILSVGDFRFQAKCEERIGSMLESGTTLLLVSHSTEQVRRICDKAVLINHGNMLLHGDVDEVCDMYTRL
14133	GC_00002469	NCGS	NCGS_60_maxbin_res_002_fasta	1059	2	2	1	0	1	1	1			PF00005.30	ABC transporter					MKHEENVIEVENVSLQFRLYKEKVDSIKEYVLKRAKRELEYENFWALKDISFDVKKGEAVGLVGKNGSGKSTMLKVIAGVIKPTFGEVRKQGSVAPMIELGAGFDFDLTARENIYLNGAILGYPKEMLREMEHEIIEFAELEKFADVPVKNFSSGMVTRLGFSIATIYKPDILIVDEILSVGDFRFQAKCEERIGSMLESGTTLLLVSHSTEQVRRICDKAVLINHGNMLLHGDVDEVCDMYTRL
14136	GC_00002471	NCGS	NCGS_154_maxbin_res_003_fasta	201	2	2	1	0	1	1	1			PF02687.24	FtsX-like permease family					MFSNLILRNSRRSRKENGLFFSSLVISIVAFYMILSISTQDVMLFLQKMESDAVDKLLLLIPAFYGMTLGILFFLIYFACKYQFERRRHEFGVYLMLGMRRSKLFGMLLAEDFLTSILAMLIGLPVAVVLSEIVSLVTAKLVGMGIIGHQFSLSWFAIEWTLAGFLAIKLTALLILSGRISRQEIGTLLSQPTNRPKKQMPSVIYGLAAICGSVMLAVAYYMAIQGIAWTKVSMMGLTLLLGIVGTMLLFYGMRALIALIVKKGKGNKQLHVFTFRQIQENVIHQSNSMAISSLLILAALCCFGAGVGIAGTNNLSSGHVIDYTFEDHTAEDSSQVLPNIKAVLKENSLENQFSELFEMRVGRIRTTEDYDNAYSMDAVMDSLRSLPQSEDRDVLLNNL…
14137	GC_00002471	NCGS	NCGS_21_maxbin_res_002_fasta	725	2	2	1	0	1	1	1			PF02687.24	FtsX-like permease family					MFSNLILRNSRRSRKENGLFFSSLVISIVAFYMILSISTQDVMLFLQKMESDAVDKLLLLIPAFYGMTLGILFFLIYFACKYQFERRRHEFGVYLMLGMRRSKLFGMLLAEDFLTSILAMLIGLPVAVVLSEIVSLVTAKLVGMGIIGHQFSLSWFAIEWTLAGFLAIKLTALLILSGRISRQEIGTLLSQPTNRPKKQMPSVIYGLAAICGSVMLAVAYYMAIQGIAWTKVSMMGLTLLLGIVGTMLLFYGMRALIALIVKKGKGNKQLHVFTFRQIQENVIHQSNSMAISSLLILAALCCFGAGVGIAGTNNLSSGHVIDYTFEDHTAEDSSQVLPNIKAVLKENSLENQFSELFEMRVGRIRTTEDYDNAYSMDAVMDSLRSLPQSEDRDVLLNNL…
14138	GC_00002472	NCGS	NCGS_154_maxbin_res_003_fasta	895	2	2	1	0	1	1	1			PF01381.25	Helix-turn-helix					MDNDALNAIFEQINNLKKPETEMSEIKPENKTSNIKEILNGISQEIQRVLDENNLTQEDLCHITNMSQSNISKIQNGKVVPRIETLQKIADATHTRLVISFESLEGDE
14139	GC_00002472	NCGS	NCGS_21_maxbin_res_002_fasta	891	2	2	1	0	1	1	1			PF01381.25	Helix-turn-helix					MDNDALNAIFEQINNLKKPETEMSEIKPENKTSNIKEILNGISQEIQRVLDENNLTQEDLCHITNMSQSNISKIQNGKVVPRIETLQKIADATHTRLVISFESLEGDE
14140	GC_00002473	NCGS	NCGS_154_maxbin_res_003_fasta	1258	2	2	1	0	1	1	1									MQYNGMTPPFDLIPFEDMKKKQAEQYFVWYIDTIEQRIQNLEKYINLTETHMVLDKTPNSLIELWDWFSNHIEVCTKDEQELMLELAMRPNWIKAHIMSDRRKLSLNTIMIAVDISAYFGEVFIKNNPNIYWGYLSKPKKLHGVNRPRLLGFAGDMSVYVYGRVEVCIWKTIETVDNMHLFNMYQVCLKMI
14141	GC_00002473	NCGS	NCGS_21_maxbin_res_002_fasta	581	2	2	1	0	1	1	1									MQYNGMTPPFDLIPFEDMKKKQAEQYFVWYIDTIEQRIQNLEKYINLTETHMVLDKTPNSLIELWDWFSNHIEVCTKDEQELMLELAMRPNWIKAHIMSDRRKLSLNTIMIAVDISAYFGEVFIKNNPNIYWGYLSKPKKLHGVNRPRLLGFAGDMSVYVYGRVEVCIWKTIETVDNMHLFNMYQVCLKMI
14142	GC_00002474	NCGS	NCGS_154_maxbin_res_003_fasta	2448	2	2	1	0	1	1	1	K07149	uncharacterized protein	PF19700.2	Family of unknown function (DUF6198)					MVKYLQETTVADYTTPKFLDESQKGAYNKYSEKRKKRACNRMEQKKMVLRGEAALIIAVIINSLGVLLMLQSGSGISAISSVPYAFHQVFPKLTLGTWTYIFQGLLVLSLMIMRKKFVPSYLFSFVVGFAFGEMMDVHELWITRLPLNIPLRILYFVLSYLIICIGIALSNRCKLPIIPTDLFPREVADITKAPYARIKIGFDVICLLVTAGMTYFCLGKIMGLGVGTIVAAFTMGKGIAIVGNWMDKKVTFTSILETMEKKREMVS
14143	GC_00002474	NCGS	NCGS_21_maxbin_res_002_fasta	320	2	2	1	0	1	1	1	K07149	uncharacterized protein	PF19700.2	Family of unknown function (DUF6198)					MVKYLQETTVADYTTPKFLDESQKGAYNKYSEKRKKRACNRMEQKKMVLRGEAALIIAVIINSLGVLLMLQSGSGISAISSVPYAFHQVFPKLTLGTWTYIFQGLLVLSLMIMRKKFVPSYLFSFVVGFAFGEMMDVHELWITRLPLNIPLRILYFVLSYLIICIGIALSNRCKLPIIPTDLFPREVADITKAPYARIKIGFDVICLLVTAGMTYFCLGKIMGLGVGTIVAAFTMGKGIAIVGNWMDKKVTFTSILETMEKKREMVS
14146	GC_00002476	NCGS	NCGS_154_maxbin_res_003_fasta	1311	2	2	1	0	1	1	1	K07727	putative transcriptional regulator	PF01381.25	Helix-turn-helix					MEHYEKKISFLGENIQTIRKHRGMKQQELADKIGINMQSLSKIERGVNYPTFDTLEKIMDVLGVTPNELLSGEWKYIDHTEPYIMDIIKREQDFNVSLDYLSENEFFDDEKECTFYKAYKLIQYIHNYITNEVTELEELMEIKQLIQRQKLERMIKVHKEMRGLDRYREQPKEYKYHDPYDDWIFRQLADIDNRNNIPDTSPQVDFNEADYEDYLKAKWNRGL
14147	GC_00002476	NCGS	NCGS_60_maxbin_res_002_fasta	2167	2	2	1	0	1	1	1	K07727	putative transcriptional regulator	PF01381.25	Helix-turn-helix					MEHYEKKISFLGENIQTIRKHRGMKQQELADKIGINMQSLSKIERGVNYPTFDTLEKIMDVLGVTPNELLSGEWKYIDHTEPYIMDIIKREQDFNVSLDYLSENEFFDDEKECTFYKAYKLIQYIHNYITNEVTELEELMEIKQLIQRQKLERMIKVHKEMRGLDRYREQPKEYKYHDPYDDWIFRQLADIDNRNNIPDTSPQVDFNEADYEDYLKAKWNRGL
14148	GC_00002477	NCGS	NCGS_154_maxbin_res_003_fasta	1312	2	2	1	0	1	1	1			PF01035.23	6-O-methylguanine DNA methyltransferase, DNA binding domain					MANEDKKDFNAMLHDSKDMPKFQIIIDQKSIEKYGGNKMYFAPPIDYDKVMKKVPYGKVITVGKIREHFAKLSGADFTEPITAGIFVSIVAWASYQRSEDETPYWRTLKANGELNAKYPNGIEAQKEKLEAEGHTIIQKGRKNIRYYVKDYENSLFDLK
14149	GC_00002477	NCGS	NCGS_60_maxbin_res_002_fasta	2168	2	2	1	0	1	1	1			PF01035.23	6-O-methylguanine DNA methyltransferase, DNA binding domain					MANEDKKDFNAMLHDSKDMPKFQIIIDQKSIEKYGGNKMYFAPPIDYDKVMKKVPYGKVITVGKIREHFAKLSGADFTEPITAGIFVSIVAWASYQRSEDETPYWRTLKANGELNAKYPNGIEAQKEKLEAEGHTIIQKGRKNIRYYVKDYENSLFDLK
14150	GC_00002478	NCGS	NCGS_154_maxbin_res_003_fasta	1739	2	2	1	0	1	0.633769	0.775837									#NAME?
14151	GC_00002478	NCGS	NCGS_60_maxbin_res_002_fasta	1691	2	2	1	0	1	0.633769	0.775837			PF01076.22	Plasmid recombination enzyme					MERTISGMMGKGSVNHNTRAFSAKNVDKERSRDNVDFCHEDIKAVYHELFDEALERYNAKQKRSDRKIENYYEKIRQGKQEKLFYEVIFQIGNRDDMNVRSEEGQLAKQILSDFMADFQSRNPNLHVFSAHLHMDEETPHIHIDFVPVITGSKRGLDTRVSLKGALAEQGFEGGTRGATEWNQWIESEKKELAAVMERYGVEWLQKGTHNKHLSVLDYEKQERAKEVAELDSQLAQSEQALQTASKMVDSQLARAEELAEMGDKFQRRNEEIKADNAELEEAYIATKQSYNSLSAKNNLLITENEDLEQEKERRLSGNRELEKQQQKLQKELETMASSKVALERNVRAYDEEKQWQLPEPGVVQSAKAFREKVALPLITRLKELVKSLTIKCVGLMEQV…
14152	GC_00002479	NCGS	NCGS_154_maxbin_res_003_fasta	1250	2	2	1	0	1	1	1									MVINITTPKYISLIQILLRTKKYYKLKGLPDVVEGYEKKYYIFLRKRHIQIEIANSKNETIEEIQKYLDCIFKDDYIGIQEKYADVFELKRARLIKLS
14153	GC_00002479	NCGS	NCGS_60_maxbin_res_002_fasta	2603	2	2	1	0	1	1	1									MVINITTPKYISLIQILLRTKKYYKLKGLPDVVEGYEKKYYIFLRKRHIQIEIANSKNETIEEIQKYLDCIFKDDYIGIQEKYADVFELKRARLIKLS
14156	GC_00002481	NCGS	NCGS_154_maxbin_res_003_fasta	625	2	2	1	0	1	1	1									MWWSIGGGIIIFALGMFIFLKPGLIWKLTEEWKSYRADEPSEFYLKTTKIGGILFALFGIIMIMLPVILE
14157	GC_00002481	NCGS	NCGS_60_maxbin_res_002_fasta	1341	2	2	1	0	1	1	1									MWWSIGGGIIIFALGMFIFLKPGLIWKLTEEWKSYRADEPSEFYLKTTKIGGILFALFGIIMIMLPVILE
14158	GC_00002482	NCGS	NCGS_154_maxbin_res_003_fasta	889	2	2	1	0	1	1	1			PF07726.14	ATPase family associated with various cellular activities (AAA)					MIERKTDITQMTISQLETKFVSVYTKLILSGTAFKVFPSVMLWGPPGVGKSQAVKCIAEKVAERTGRKVVVTDVRLLLFNPVDLRGIPTANADKTLAVWLKPKIFQMDEREDVVNILFLDEISAAPQSVQAAAYQITLDRTIGEHKLPENCIVIAAGNRVTDKSVAYTMPKALANRLMHIEAVGNPASWIEWANLHGIHPYVIGFISYSPATLMEVEPSMDELAFPTPRSWEMVSNILNYVSDNLDEVIQLVAGCIGKDTAYCFKAWTEMYGVIPEISEVFDGSLTQIPKRPEVVLALTSQIGNYIQEHHSSIEVKNALDYVFLMPIEYRSQALTSFLGVKEIRKQLQNDDRFCNWFLRSGRDWDDYR
14159	GC_00002482	NCGS	NCGS_21_maxbin_res_002_fasta	885	2	2	1	0	1	1	1			PF07726.14	ATPase family associated with various cellular activities (AAA)					MIERKTDITQMTISQLETKFVSVYTKLILSGTAFKVFPSVMLWGPPGVGKSQAVKCIAEKVAERTGRKVVVTDVRLLLFNPVDLRGIPTANADKTLAVWLKPKIFQMDEREDVVNILFLDEISAAPQSVQAAAYQITLDRTIGEHKLPENCIVIAAGNRVTDKSVAYTMPKALANRLMHIEAVGNPASWIEWANLHGIHPYVIGFISYSPATLMEVEPSMDELAFPTPRSWEMVSNILNYVSDNLDEVIQLVAGCIGKDTAYCFKAWTEMYGVIPEISEVFDGSLTQIPKRPEVVLALTSQIGNYIQEHHSSIEVKNALDYVFLMPIEYRSQALTSFLGVKEIRKQLQNDDRFCNWFLRSGRDWDDYR
14160	GC_00002483	NCGS	NCGS_154_maxbin_res_003_fasta	1267	2	2	1	0	1	1	1									MFCYKCGEKLMDGALFCHRCGTRVPDTEENLAETVAEVKKTNKELDNKALKIYLSDILTLECALNKFPSDIKDLEYEISNITTTNGIRRYPFTKSNGRNIKDGVVVLRYDGEKMYVMINNEGYVETAPYSDNSWQNLETLQMGKNRWINYTDSDISLFEQNDIYDDLDKHFDEICEDFKQTITEEYKVKTHTIESLENKKEKLKYNLVEAKRILNKLYSINIIPEQYRNIYAVYYLHDFISTSEFSLETALLHCDLDEIKVKLDKIINLQMEIIINQAEQEAQNKKLYEQNQRTLEKLSEIEGNTYYAAQYAEIAADNAETVAWLEVVNNLIG
14161	GC_00002483	NCGS	NCGS_60_maxbin_res_002_fasta	786	2	2	1	0	1	1	1									MFCYKCGEKLMDGALFCHRCGTRVPDTEENLAETVAEVKKTNKELDNKALKIYLSDILTLECALNKFPSDIKDLEYEISNITTTNGIRRYPFTKSNGRNIKDGVVVLRYDGEKMYVMINNEGYVETAPYSDNSWQNLETLQMGKNRWINYTDSDISLFEQNDIYDDLDKHFDEICEDFKQTITEEYKVKTHTIESLENKKEKLKYNLVEAKRILNKLYSINIIPEQYRNIYAVYYLHDFISTSEFSLETALLHCDLDEIKVKLDKIINLQMEIIINQAEQEAQNKKLYEQNQRTLEKLSEIEGNTYYAAQYAEIAADNAETVAWLEVVNNLIG
14164	GC_00002485	NCGS	NCGS_154_maxbin_res_003_fasta	1881	2	2	1	0	1	1	1									MFKIQKDYSDYEYKSLRLPAELIKQVQTLADANNLSFNKVVIQCIEYALNNMENTK
14165	GC_00002485	NCGS	NCGS_21_maxbin_res_002_fasta	553	2	2	1	0	1	1	1									MFKIQKDYSDYEYKSLRLPAELIKQVQTLADANNLSFNKVVIQCIEYALNNMENTK
14166	GC_00002486	NCGS	NCGS_154_maxbin_res_003_fasta	1548	2	2	1	0	1	1	1	K13010	perosamine synthetase [EC:2.6.1.102]	PF01041.20	DegT/DnrJ/EryC1/StrS aminotransferase family					MFRENSEVKKFEKKVWLSSPTMHGPEMEFMREAYETNWMSTVGKNISEVERMICERMGCKYAVALSAGTASLHLSLKLAGIEAYGMPKIGHGTLEGKKVFCSDMTFDATVNPVVYEGGEPVFIDTEYDTWNMDPKALERAFELYPDTKIVVIAHLYGTPGKIEELNNIIKKHGAILVEDAAESMGATYKGKQTGTFGKYNTISFNGNKIITGSSGGCFLTDDEEAANKVRKWSTQARENATWYQHEELGYNYRMSNVIAGVVRGQIPYLDEHIEQKRKIYIRYKEGLKDLPVSMNPIDFENSEPNYWLSCLLIDKKAMCKQVRGEQDVCFEKEIGKTCPTEILEVLAAMNAEGRPIWKPMHMQPIYRLNPFIIKDGNGRARTNAYIENKITDVGMDIFS…
14167	GC_00002486	NCGS	NCGS_92_30656	568	2	2	1	0	1	1	1	K13010	perosamine synthetase [EC:2.6.1.102]	PF01041.20	DegT/DnrJ/EryC1/StrS aminotransferase family					MFRENSEVKKFEKKVWLSSPTMHGPEMEFMREAYETNWMSTVGKNISEVERMICERMGCKYAVALSAGTASLHLSLKLAGIEAYGMPKIGHGTLEGKKVFCSDMTFDATVNPVVYEGGEPVFIDTEYDTWNMDPKALERAFELYPDTKIVVIAHLYGTPGKIEELNNIIKKHGAILVEDAAESMGATYKGKQTGTFGKYNTISFNGNKIITGSSGGCFLTDDEEAANKVRKWSTQARENATWYQHEELGYNYRMSNVIAGVVRGQIPYLDEHIEQKRKIYIRYKEGLKDLPVSMNPIDFENSEPNYWLSCLLIDKKAMCKQVRGEQDVCFEKEIGKTCPTEILEVLAAMNAEGRPIWKPMHMQPIYRLNPFIIKDGNGRARTNAYIENKITDVGMDIFS…
14168	GC_00002487	NCGS	NCGS_154_maxbin_res_003_fasta	202	2	2	1	0	1	1	1	K02003	putative ABC transport system ATP-binding protein	PF00005.30	ABC transporter					MKPILNIENLTKVYGTLPNQTRALNGITFQVMPGEFLGIMGSSGSGKSTLLNCIATVIQPTGGSIQVEGDTLQSLKEKALAEYRGKEVGYLFQNFELLDNLTGRENILLPTSLHGVAETESSQRLKQLADYLEISDVLDKFPSKMSGGQRQRVAAARALILHPQMILADEPTGALDSKNARSLMEKLSGLNRDEQATILMVTHDSNAASFCKRILFIQDGVIFHELRRGDESQQEFYGHILKVMAQLGGGSANVL
14169	GC_00002487	NCGS	NCGS_21_maxbin_res_002_fasta	724	2	2	1	0	1	1	1	K02003	putative ABC transport system ATP-binding protein	PF00005.30	ABC transporter					MKPILNIENLTKVYGTLPNQTRALNGITFQVMPGEFLGIMGSSGSGKSTLLNCIATVIQPTGGSIQVEGDTLQSLKEKALAEYRGKEVGYLFQNFELLDNLTGRENILLPTSLHGVAETESSQRLKQLADYLEISDVLDKFPSKMSGGQRQRVAAARALILHPQMILADEPTGALDSKNARSLMEKLSGLNRDEQATILMVTHDSNAASFCKRILFIQDGVIFHELRRGDESQQEFYGHILKVMAQLGGGSANVL
14172	GC_00002489	NCGS	NCGS_10_maxbin_res_007_fasta	2172	2	2	1	0	1	1	1									MKKQLMKVVVCLGVILAAFSVNKTSAKAYTTGTLSNDGHLYSNGHMVINDFVFDGTYTYYAQADGTPMKDRLTYHPDGVHIIYFDSKGHEVFSNFQYCPSVGYTCYFDSQGYIYKDQITFVDNEPYYLNADGKMEDSGWFRFANGVDYGYAFDDGSLNCSGFDYDPWGRVVFYHWNGMVARGLIADGNNYYSMSTDDGHYLGSFSTGNTNPLYGPSYYIVGVNMPAGEYFIANQGNGSAFTIYDSNNDVVRSDWSDQNLIFTAVPGETVWLFEGIATPNLASQAVNLSACNLNAKVGVHIGAGVYRITAATDPGEGRYYNLWNDSSFLNSVASSHQFTYDGETVEVRVSNGQMLDVCNAYVTYVGP
14173	GC_00002489	NCGS	NCGS_60_maxbin_res_002_fasta	1036	2	2	1	0	1	1	1									MKKQLMKVVVCLGVILAAFSVNKTSAKAYTTGTLSNDGHLYSNGHMVINDFVFDGTYTYYAQADGTPMKDRLTYHPDGVHIIYFDSKGHEVFSNFQYCPSVGYTCYFDSQGYIYKDQITFVDNEPYYLNADGKMEDSGWFRFANGVDYGYAFDDGSLNCSGFDYDPWGRVVFYHWNGMVARGLIADGNNYYSMSTDDGHYLGSFSTGNTNPLYGPSYYIVGVNMPAGEYFIANQGNGSAFTIYDSNNDVVRSDWSDQNLIFTAVPGETVWLFEGIATPNLASQAVNLSACNLNAKVGVHIGAGVYRITAATDPGEGRYYNLWNDSSFLNSVASSHQFTYDGETVEVRVSNGQMLDVCNAYVTYVGP
14176	GC_00002491	NCGS	NCGS_154_maxbin_res_003_fasta	1248	2	2	1	0	1	1	1									MDNYIKILETWSGELEDLCYELYSMLMKENVEKRIQCFQFICEKIGEVDSDESVKVERYFAEGEVDSLKELYGKYVDEAINSVRRKVVSQKLSVHEFYALLWNTVFSDSLLTLEKERVFGLLWIVADNGIPYYELGTPLSMENDEYKRIIEENKKSSERISYILSIPLEQRTETSSLILKELSGKDEVTQAVLLAQAFAINSKREMKGFTQVIQALQEEREKK
14177	GC_00002491	NCGS	NCGS_60_maxbin_res_002_fasta	2601	2	2	1	0	1	1	1									MDNYIKILETWSGELEDLCYELYSMLMKENVEKRIQCFQFICEKIGEVDSDESVKVERYFAEGEVDSLKELYGKYVDEAINSVRRKVVSQKLSVHEFYALLWNTVFSDSLLTLEKERVFGLLWIVADNGIPYYELGTPLSMENDEYKRIIEENKKSSERISYILSIPLEQRTETSSLILKELSGKDEVTQAVLLAQAFAINSKREMKGFTQVIQALQEEREKK
14180	GC_00002493	NCGS	NCGS_10_maxbin_res_007_fasta	171	2	2	1	0	0.794171	0.540848	0.643475			PF00009.30	Elongation factor Tu GTP binding domain					MKIINIGILAHVDAGKTTLTESLLYASGAISEPGSVEKGTTRTDTMFLERQRGITIQAAVTSFQWHRCKVNIVDTPGHMDFLAEVYRSLAVLDGAILVISAKDGVQAQTRILFHALRKMNIPTVIFINKIDQAGVDLQSVVQSVRDKLSADIIIKQTVSLSPEIVLEENTDIEAWDAVIENND------------------------------------------------------------------------------------------------------------------------------------------------------------------------------------------------------------------------…
14181	GC_00002493	NCGS	NCGS_60_maxbin_res_002_fasta	66	2	2	1	0	0.794171	0.540848	0.643475	K18220	ribosomal protection tetracycline resistance protein	PF00009.30	Elongation factor Tu GTP binding domain					MKIINLGILAHVDAGKTTLTESLLYTSGAIAELGSVDEGTTRTDTMNLERQRGITIQTAVTSFQWEDVKVNIIDTPGHMDFLAEVYRSLSVLDGAVLLVSAKDGIQAQTRILFHALQIMKIPTIFFINKIDQEGIDLPMVYREMKAKLSSEIIVKQKVGQHPHINVTDNDDMEQWDAVIMGNDELLEKYMSGKPFKMSELEQEENRRFQNGTLFPVYHGSAKNNLGIRQLIEVIASKFYSSTPEGQSELCGQVFKIEYSEKRRRFVYVRIYSGTLHLRDVIRISEKEKIKITEMCVPTNGELCSSDTACSGDIVILPNDVLQLNSILGNEMLLPQRTFIENPLPMLQTTIAAKKSEQREILLGALTEISDGDPLLKYYVDTTTHEIILSFLGKVQMEVI…
14184	GC_00002495	NCGS	NCGS_10_maxbin_res_007_fasta	527	2	2	1	0	0.951311	0.98893	0.969756	K00571	site-specific DNA-methyltransferase (adenine-specific) [EC:2.1.1.72]	PF01555.21	DNA methylase					MDNLFTKKVPLYYETEESQLILGDSFKILTKMESESVDMIFADPPYFLSNDGITCQGGKMVSVNKGSWDKLSESGTSVEEKHKFNRKWIKLCKNVLKPNGTIWISGTLHNIYSIGMALEQEGFKIINNITWQKTNPPPNLACRCFTHSTETILWAQKNDKKSRHFFDYQKMKEMNGGKQMKDVWTGALTKPSEKTEGKHPTQKPEYLLEKIVLASTEEGQVILDPFCGSGTTGVEAVRFGRKFIGIDVSEEYLEISKRRLEKV-ANDK--
14185	GC_00002495	NCGS	NCGS_60_maxbin_res_002_fasta	1465	2	2	1	0	0.951311	0.98893	0.969756	K00571	site-specific DNA-methyltransferase (adenine-specific) [EC:2.1.1.72]	PF01555.21	DNA methylase					MDNLFTKKVPLYFETDESQLIVGDSFKILTKMKPESVDMIFADPPYFLSNDGITCQGGKMVSVNKGSWDKLSEGGTSVEEKHKFNRKWIGLCKRVLKPNGTIWISGTLHNIYSIGMALEQEGFKIINNITWQKTNPPPNLACRCFTHSTETILWARKNEKKSRHFFNYQKMKEMNGGKQMKDVWTGSLTKPSEKTEGKHPTQKPKYLLERIVLASTEDGQIILDPFCGSGTTGVEAVKFGRKFIGIDVSEEYLEISKRRLEKVLASEKEY
14186	GC_00002496	NCGS	NCGS_10_maxbin_res_007_fasta	1910	2	2	1	0	0.682927	0.776147	0.726559									MEVQAPRFRYYHKLAKLDEMFSEDMLQHYVDMPWMAKPYFYSSDIRGLHRAKLTPFQKKFYAKLYRLRIVEQKRFVVGGAKYTEGLKRFHRLQDEYLLLVNNDIKSVVELVDFISGQKEKMQQIEGRQKAIYRENSSRKRSIKTEAQYREYQIWHVEVQEELDELKQEKKEIKRQIQLADDIIKEDLYTAYYAVSENEEIVADRDVEIPGMEENTAV----EKGAGVVVEPDINVEVMNSNNIQNDIP-VMSDIHNVSDVNMARMDEDITD--VTGKSKLVEPK---EKEPVDKVGWIIRRISDLGGFENVSDSVKADVFGFDIADISGSIRLFSDVMKRLEIKLAGDELYEEFQRIYDEEISRDVDKGKAEDKIWNRDRER
14187	GC_00002496	NCGS	NCGS_60_maxbin_res_002_fasta	1125	2	2	1	0	0.682927	0.776147	0.726559									-------------------------------------------------------------------------------------MKRFHQLQDEYLLLVNNDIKSVVELVDFISEKEEKIQQIEDRQHEIYRESYSRKRSIKNEEQYREYQIWYVEVQEELDELKQEKREIKRQLQLANGIVKEDLYTAYYAVSEDEEIVGDKEIEIPGMEQHEDVVEVKKKGATDIDDVDTKICRKEDASVADQYSDIEKEQADLYVVESREMDDGDSEQIYAGERKTIEDEVAVTQGASDKAQRIAERLSACGAYEEINAAVKADIFVLDIADVSGSIRLFSDVMKRLGIRMAGDEIYEEFQKIYDESVGRDVGKEKAEDKVWNRGRGR
14188	GC_00002497	NCGS	NCGS_154_maxbin_res_003_fasta	195	2	2	1	0	1	0.549687	0.709417			PF02920.18	DNA binding domain of tn916 integrase					MSEKRRDHRGRILHNGEIQLSDGRYRFKYVDEMGKERCVYSWRLDHN-----------------------------------------------------------------------------------------------------
14189	GC_00002497	NCGS	NCGS_21_maxbin_res_002_fasta	1077	2	2	1	0	1	0.549687	0.709417			PF02920.18	DNA binding domain of tn916 integrase					MSEKRRDHRGRILHNGEIQLSDGRYRFKYVDEMGKERCVYSWRLDHNDATPKGKHRALSLREMEKKIQADHFEQIATNGGNMTVLELVEKYTSTKTGVRPTTVAGYGTVINLLKKDPFGKRRIDTVRISDAKCWLIHLQQVEKKSYSS
14190	GC_00002498	NCGS	NCGS_21_maxbin_res_002_fasta	732	2	2	1	0	0.7173	0.578104	0.640223	K14059	integrase	PF00589.25	Phage integrase family					MSEKRRDHRGRILHNGEMQLSDGRYRFKYVDEMGKERCIYSWRLDHNDAAPKGKRRTSSLREMEKKIQADRFDQIVTNGGNMTVLELVEKYISTRTGVRPTTVAGYGTVINLLKKDPFGKRRIDMVRISDAKCWLIHLQKVEKKSYSSIHSIRGVLRPAFQLAVDDDLIRKNPFQFQLVEVIVNDSVTREAISRAEERKFLQFVKDDPHFSKYYEGIYILFKTGLRISEFCGLTVSDIDFKEHTININHQLQKKSKIGYYIQETKTTSGTRKIPMTADVEECFRKIIEKRNPPKAEPMVDGKSGFLYFDKDGSICYSLHWEHYFKHIVQKYNKIYKVQMPNVTPHVCRHTYCSNMAKSGMNPKALQYLMGHSDISVTLNTYTHVNLEDAREEVARLRVV
14191	GC_00002498	NCGS	NCGS_60_maxbin_res_002_fasta	954	2	2	1	0	0.7173	0.578104	0.640223			PF00589.25	Phage integrase family					-----------------------------------------------------------------------------------------------------------------------------MKTSDAKLFLIKLQQEDGKSYSSIHTIRGVLRPAFQMEVDDDILVKNPFGFQLAGVLVNDAVTREAITKDQMRKFLKFVHEDVVYCKYYEVVYILFHTGMRISEFCGLTLKDIDLENRTVNIDNQLQRTSDMRYIIETTKTDAGIRVLPITEDVAQIF--------------------------------------------------------------------------------------------------------------------
14192	GC_00002499	NCGS	NCGS_154_maxbin_res_003_fasta	1308	2	2	1	0	0.960537	1	0.979872	K14059	integrase	PF00589.25	Phage integrase family					MKEKRRDNKGRILHTGESQRTDGKYLYKYVDAFGNTKYVYAWRLTPTDPTPKGKREKTSLRELEQQIRRDIEDGIDSTGKKMTLCQLYAKQNAQRANVKKSTQKQREQLMRLLKEDKLGARSIDTIKPSDAKEWALRMKDKGFSYNTINNHKRSLKASFYIAIQDDCVRKNPFDFKLSEVLENDTKEKVALTEEQEQALLSFIKTDNVYHKHYDDVLILLKTGLRISELCGLTVADIDFKNEVVIIDHQLLKSKEQGYYIETPKTKSGIRQVPLSRETIQAFQRVMKKRPKAEPFVIDGRGNFLFVNHKGKPKVAIDYNMLVVRMVKKYNKYHKDNPLPHITPHTLRHTFCTRLASKNMNPKDLQYIMGHSNISITMNWYAHASIDTAKSEVQRLIA
14193	GC_00002499	NCGS	NCGS_60_maxbin_res_002_fasta	2164	2	2	1	0	0.960537	1	0.979872	K14059	integrase	PF00589.25	Phage integrase family					MKEKRRDSKGRILHTGESQRTDGKYLYKYVDAFGNTKYVYAWRLTPTDPTPKGKREKPSLRELEQQIRRDIEDGIDSTGKKMTLCQLYAKQNAQRANVKKSTIKQREQLMRLLKEDKLGARSIDTIKPSDAKEWALRMKDKGFSYNTINNHKRSLKASFYIAIQDDCVRKNPFDFKLSEVLENDTKEKVALTEGQEQALLSFIKTDNVYHKYYDDVLILLKTGLRISELCGLTIMDVDFIHEVVVIDHQLLKSKEQGYYIETPKTKSGTRQVPLSKETIQAFQRVIKKRPKAKPFVIDGRSNFLFVNQKGKPKVAIDYSTLFVRMVKKYNKHHKDNPLPHITPHTLRHTFCTRLASKNMNPKDLQYIMGHSNISITMNWYAHASIDTAKSEVQRLIA
14196	GC_00002501	NCGS	NCGS_154_maxbin_res_003_fasta	1532	2	2	1	0	0.996011	1	0.998002			PF19554.2	Family of unknown function (DUF6077)					MEKIRLVIGIIILVSYFAIVPTSIGIVGDKLLPGARKKSFTEKYIWGNIFLWALFQIICVPLDLANASFDILVIIYGIIIVAILVGCYIFKYHEIKNTILALKVNITLYELLIIALILIQIFTYIFGVTYAGGDDTTYISASQYAVEKNGFIQGDWKLLLTSWNYYIAFLGKITGIHVAAIAHTILPVWLVPMAYMVYSLIGRRLFQNERKKIAIFMFWMTILVVFGGYSWYVLTLRLAVCIWHGKAVMASIMLPFLFYYLLSTEKCNKKSILELILIVIATISMSLMGVGLTILMILANIICRLNIEKIKKKIPLFIIIMGISLIAIFYGAKLSLLEGFIPERISGLFPQAVDMVKNTYQVYWNHSNIQWIYYPCLAYVLFRKRIGEEHSFLKKYIIC…
14197	GC_00002501	NCGS	NCGS_92_30656	586	2	2	1	0	0.996011	1	0.998002			PF19554.2	Family of unknown function (DUF6077)					MEKIRLVIGIIILVSYFAIVPTSIGIVGDKLLPGARKKSFTEKYIWGNIFLWALFQIICVPLDLANASFDILVIIYGIIIVAILVGCYIFKYHEIKNTILALKVNITLYELLIIALILIQIFTYIFGVTYAGGDDTTYISASQYAVEKNGFIQGDWKLLLTSWNYYIAFLGKITGIHVAAIAHTILPVWLVPMAYMVYSLIGRRLFQNERKKIAIFMFWMTILVVFGGYSWYVLTLRLAVCIWHGKAVMASIMLPFLFYYLVSTEKCNKKSILELILIVIATISMSLMGVGLTILMILANIICRLNIEKIKKKIPLFIIIMGISLIAIFYGAKLSLLEGFIPERISGLFPQAVDMVKNTYQVYWNHSNIQWIYYPCLAYVLFRKRIGEEHSFLKKYIIC…
14198	GC_00002502	NCGS	NCGS_10_maxbin_res_007_fasta	970	2	2	1	0	0.956989	0.588109	0.728516									MKKLKKRFIVPAVVFILGMCALIGAIYVVGESQEQQNRTNAKLNAMTYTERIYGELMEGIGVTDTLKQVVISGDGNINKFYDIAANMMDDSIQSIQIAPNGVVNEIYPEDVNESGKIDLINDSDRGEISRYARDNDTVIMQGPLKLK
14199	GC_00002502	NCGS	NCGS_154_maxbin_res_003_fasta	935	2	2	1	0	0.956989	0.588109	0.728516									MKKLKKRFIIPAVVFILGMCALIGELYVVVESQEQQNRTNAKLNAMTYTERIYGELMEGIGV-------------------------------------------------------------------------------------
14202	GC_00002504	NCGS	NCGS_10_maxbin_res_007_fasta	477	2	2	1	0	0.85034	0.56593	0.679578			PF13614.9	AAA domain					------------------------------------------------------------------------------------------------SAIEVSLVNAMSRELILRSMVDRLREFYDYIIIDCMLSLGMMTINALACADSVLIPVQAAYLPVKGLQQLIKTIGRVE---------------------------LLH------------------HPELRGSINIEER--------------------------YCVE----
14203	GC_00002504	NCGS	NCGS_60_maxbin_res_002_fasta	79	2	2	1	0	0.85034	0.56593	0.679578	K03496	chromosome partitioning protein	PF13614.9	AAA domain					MCKVIAVSNQKGGVGKTVSCVNLGIGLAQEGKKVLLIDGDPQGSLTISLGYEEPDEMEYSLATLMMNIVNDEKMNIEKTILHHKEGVDLIPANIELSAIEVSLVNAMSRELILRSMVEKLRDFYDFIIIDCMPSLGMMTINALACADSVLIPVQAAYLPVKGLQQLIKTIGRVALKEQDYDKYARKMKKYLKWELIILDDFLLHTITDEREIKILFELLEKRNEQRKSTIVCSQRDPDNWKAMILNDEVSANSIMKRATKHYTIKINTR
14210	GC_00002508	NCGS	NCGS_154_maxbin_res_003_fasta	1302	2	2	1	0	0.926554	0.513848	0.661077			PF01076.22	Plasmid recombination enzyme					MAVEIIIQIGDREFWKEYDDMKSYIKLSYEIILGELIKRLPQFVVANAVVHLDEDSPHMHIVGVPVADGYKKGLSKQVSKRKVFTREVLSRVLQDELREVANKEVNDWFGEQIKEKSKGRNHDLTVAEYKVAQETEHLEQIQEQVSDADIKLFASQIAYKELERRQTKELNEKRSELQSVKQELASVTNKANEAVELLNKINAFVSSFRLFAPTIEEYANHVESDKTIEAGNSFRGIFYEIGKLLETFKELIKEGLCWFPRLMRWKTSKGEVAPVFIEKSNGYSYSVYGYTNVETRESYSKESIQWEIKAGNRTGTVEQMDANVEAMARDLQEILRIGAEQKRLWEVYESRQ
14211	GC_00002508	NCGS	NCGS_60_maxbin_res_002_fasta	1480	2	2	1	0	0.926554	0.513848	0.661077									----------------------------------------------------------------------------------------------------------------------------------------------------------------------------------------------------------------------------------------------------------------------------------------------------METREYYSKESIQWEIKAGNRTGTVEQMDANVETMARDFQEILRIGAEQKRLWEVYEGR-
14212	GC_00002509	NCGS	NCGS_154_maxbin_res_003_fasta	1301	2	2	1	0	0.952381	0.519999	0.672703									MGNISYTAHVSNKKSAITSKSKLTAVAKHNLRKYKSSDYSKDNIVIVYGTSNLIDDVKTVYHKEFDEVLEEYNKKQT------------------------------------------------------------------------------------------------------------------------------------------------------------------------------------------------------------------------------------------------------------------------------------------------------------------
14213	GC_00002509	NCGS	NCGS_60_maxbin_res_002_fasta	1481	2	2	1	0	0.952381	0.519999	0.672703			PF01076.22	Plasmid recombination enzyme					MGNISYTAHVSNKKSAITSKTKLATVAKHNLRKYKSSDYRKDNIVIVYGTSNLIDDVKTVYHKEFDEALEEYNKKQTRPDRRIEDYFEHVAGKEQDMAVEIIIQIGDREFWKQYDDMKSYIKLSYEIILGELIKKLPGFVVANAVVHLDEDSPHMHIVGVPVADGYKKGLSKQVSKRKVFTKEVLSRVLQDELREVANKEVNDWFGKQIKEKSKGRNHDLTVAEYKVAQETVHLEQIQEQVNDADIKLFASQIAYRELERRQTKELNEKRSELQSVRQEIASVTNKVNEAVELLDKINAFVSSFRLFAPTIEEYDNHVEADKTIEAGNSFRGILYEIGKLLESFKELIKEGLCWFPRLMRWKTSKGEVAPVFIFGVWIYECGD
14218	GC_00002512	NCGS	NCGS_10_maxbin_res_007_fasta	2179	2	2	1	0	0.854653	0.970235	0.908784			PF09586.13	Bacterial membrane protein YfhO					MKYTLKKKNKSELMILLTVMTIVNIVFYWKFIIGKEYFLVSSDMAIQQYSELVNFIERIGQGVRGWSFSVGMGNGYDFSGFTFSMDILLLFFGKENLKYTFIWYHLIKMYLAAILFYLALTKLGIKQKIAVYGALCYVYSATFIVRSFWASYALEFVLFALLLYALECYFQDNNWLLLVVAVVLLGSQLQLYYMVVYSVAMLCYALLRNYLVTNYHGKKFWKYIGCCASIMLISIIILAYRLIPEIMSTFSSSRVASVSTQVGSSAKWENLLLFAKPDRLIASFNSFFAISLEGAIGNTTFCPDALDGPLFYVGILVLLLLPQCVKLLKNKGKKVWLGLFTFIVVYCMIPAVSYLCNLGADEDYFKLSTMWMIAFLIFSAAYVLDKMAREKGHIDKKLL…
14219	GC_00002512	NCGS	NCGS_60_maxbin_res_002_fasta	1043	2	2	1	0	0.854653	0.970235	0.908784			PF09586.13	Bacterial membrane protein YfhO					MKGSILKE-KYSWIWLVVLMTILNLLFYWKFIIGKEFFLVSKDMAIQQYSSLVNWLNHIGDGIKGWSFSEGMGNSYDFSGQTFSLNIFLLLFGKENLKYTFIWYHLIKMYLAAVLFYCALTKLGIKQKVAVYGALCYVYSATFIVRSFWASYALEFVLFALLLYALECYFQDNNWLLLVVAIVLLGTQLQLYHLVVYSVAMLCYTLIRNYLVTNYRGKKFWKYIGNCALIMIVSVIILAYRLIPEIMSTFSSGRVANVSTQVGSSAKWINLLAFAEPDRLIASFNSCFAISLEGAIGNTAFCPNALDGPLFYVGLLVLLLLPQCVKFLNKKEKKVWLGLFAFIVAYCVIPAVSYLCNLGADEDYFKLSTMWMLAFLIFSTVYVLDKVVRGVQCIDGKLL…
14220	GC_00002513	NCGS	NCGS_10_maxbin_res_007_fasta	95	2	2	1	0	0.995833	1	0.997912	K00847	fructokinase [EC:2.7.1.4]	PF00294.27	pfkB family carbohydrate kinase					MEEKVDIVALGELLIDFTEAGHSQDGRKLFEQNPGGAPANLLTVASHFGYRTSFIGKVGNDMHGKFLKKTLQKEGINTDAIVEDPGYFTTLAFVEIGESGERNFSFARKPGADTQLKKEELDQTLISGCRIFHFGSLSLTDEPAESTTIEAIKMAKAAGALISYDPNYRPSLWKSKEDAVKKMRSVIELVDVMKVSDEESILLTEAESYEQAADQLLAMGPKLVAITLGEQGVLMATKSRKEIIKAFQIHAVDTTGAGDSFWGGVLCSILSMNKNVEKMKWEEIKKCAVLGNAVAGLCVQKRGGIPAIPTKEAVFEFMQK
14221	GC_00002513	NCGS	NCGS_60_maxbin_res_002_fasta	1792	2	2	1	0	0.995833	1	0.997912	K00847	fructokinase [EC:2.7.1.4]	PF00294.27	pfkB family carbohydrate kinase					MEEKVDIVALGELLIDFTEAGHSQDGRKLFEQNPGGAPANLLTVASHFGYRTSFIGKVGNDMHGKFLKKTLQKEGINTDAIVEDPGYFTTLAFVEIGESGERKFSFARKPGADTQLKKEELDQTLISGCRIFHFGSLSLTDEPAESTTIEAVKMAKAAGALISYDPNYRPSLWKSKEDAVKKMRSVIELVDVMKVSDEESILLTEAESYEQAADQLLAMGPKLVAITLGEQGVLMATKSRKEIIKAFQIHAVDTTGAGDSFWGGVLCSILSMNKNVEKMKWEEIKKCAVLGNAVAGLCVQKRGGIPAIPTKEAVFEFMQK
14222	GC_00002514	NCGS	NCGS_154_maxbin_res_003_fasta	1092	2	2	1	0	0.989597	1	0.994771	K05342	alpha,alpha-trehalose phosphorylase [EC:2.4.1.64]	PF03632.18	Glycosyl hydrolase family 65 central catalytic domain					MSKIYQVTGIGLNEKNLQLQETIFHNANGYIGVRGTLEEGVPADFDTMRGMYINGFYDIAPMKQAEKLCNLVEDKESMLNVADTQTIEVSFDGQKFSMADDADCRYVRTLDMEKGITRREVDWSNKEGKQLHFNITRMASFEERSLFTIDYCFQSIDFSGTVEIHSRHLGLVRNYFNPKDPRLAGESHNHLKKEDVHICESGACLVSSTVASHLKVASAVANIVTVNQKRQPSEVVTYDETAHAMDVSYRFDIRPGDEVRIIKYSIFTDSIREEDCRNVADEKLSKVVGQGIAFYYKKQQEYLKEFWNNSSMEIMGDRDLNESLCFNMYQLLQSAGYDGYSSIAAKGLSGEGYEGHYFWDTEMFMVPYFAMTNPAIARKLLEYRYKTLGKAKENAVLLG…
14223	GC_00002514	NCGS	NCGS_60_maxbin_res_002_fasta	2071	2	2	1	0	0.989597	1	0.994771	K05342	alpha,alpha-trehalose phosphorylase [EC:2.4.1.64]	PF03632.18	Glycosyl hydrolase family 65 central catalytic domain					MSKIYQVTGIGLNEKNLQLQETIFHNANGYIGVRGTLEEGVPADFDTMRGMYINGFYDIAPMKQAEKLCNLVEDKESMLNVADTQTIEVSFDGQKFSMADDADCRYVRTLDMEKGITRREVDWSNKEGKQLHFNITRMASFEERSLFTIDYCFQSIDFSGTVEIHSRHLGLVRNYFNPKDPRLAGESHNHLKKEDVHICESGACLVSSTVESHLKVASAVANIVTVNQKRQPSEVVTYDETAHAMDVSYRFDIRPGDEVRIIKYSIFTDSIREEDCRNVADEKLSKVVEQGIASYYKKQQEYLKEFWNNSSMEIVGDRDLNESLCFNMYQLLQSAGYDGYSSIAAKGLSGEGYEGHYFWDTEMFMVPYFAMTNPAIARKLLEYRYKTLGKAKENAALLG…
14224	GC_00002515	NCGS	NCGS_10_maxbin_res_007_fasta	2183	2	2	1	0	0.649413	0.979836	0.781119			PF04015.15	Domain of unknown function (DUF362)					MISKEEVVFYKTNAKNYPD--KRNLFRPSELYPEYQFREDISDEQNDIYDGVRETLHLYGADSEHYGTKEWNPLKNLIKPGDNVLIKPNMVMDYNRSGSGTDCLFTQPSIVAAVLDYVFIALDGTGKVTVGDAPMQECKFGKLIQESGYADLIQYYKNKNLDIELVDFRELTTEVKG----GVRHQTINKHGKGTIIDLKDESEFAIYNQEHLNRLRITNYSPDRLAKHHCEGKHEYFVSDYVLNADVIINMPKPKTHRKAGVTIALKNLVGINVRKEFLPHHTIGSVKEDGDEYRKKSKFRKISSIAYDYKNKFEGEGKYVRAFFCLVVGYGIKIISNKCFHDEMEGSWSGNHTISKTIVDLNKILLYADKNGNIQLERQRKLLNIADMIISGEKEGP…
14225	GC_00002515	NCGS	NCGS_60_maxbin_res_002_fasta	1048	2	2	1	0	0.649413	0.979836	0.781119			PF04015.15	Domain of unknown function (DUF362)					MLNSNYVGIAYSTEKKYTDRKKKNWFRPDTQYPEMMF--DDCSEHNQVYEAVREALHIYQMDNDNYGTDRWNPLGELIKPGDNVIIKPNLVMDYNQSNEGTECLFTQPEVVAPIIDYILIALKGEGGIIIGDAPMQECNLEKLLEESGYNEMMEWYRNVGVEIKIVDFRGLTTQVDSKKRIGVRKQTISDNQDGTVIDLADMSQFAKYDKEHLEKMRITNYSPDRLKEHHCPGRHEYFVSNYILNADVVINMPKPKTHRKAGYTAAMKNMVGMNVRKEYLPHHTIGSVAEGGDEYKKKSLLRNIDDKLYDIKNTLEGKERYKAAKVVWYIAGGLKLLGNKVHHDEAEGNWYGNKTISKTIVDLNKILFYADKNGHIHDEIQRKTLNIGDMIISGEKEGP…
14226	GC_00002516	NCGS	NCGS_10_maxbin_res_007_fasta	2178	2	2	1	0	0.991925	1	0.995946			PF18989.3	Family of unknown function (DUF5722)					MRRAGIRRTGQKLVAFLLVVLLVFPMMVPAQAKAATTLMGKRASASDVVEATAENKKGIQGVEFWTDSSDTEMKNSVHHVYVNLELNNIINTDGTGTPYVYNGKTYYFNYENYIKVFEWRIRELRAAGKIITAEILLGWSDNPEIQKLIYPAGRENGHFYYALNVQDADAVATLDATFHYLADVFGQSDCFIQNWILGNEITAPQHYNYCGSYDINTNVDIAVKSFDLFYDAVKDNSPYARVYVCPTHNWYDNLAGTGIPTKTFIDRFAAKEQSRNWNIAYHAYPRKMDKTMWSKDAAADLSHDITSNFVCAANLEVLTDYIKNTYGSEHRIILSEQGFDAKTLGEEAQAASLAYLYYAAARNDMVDAMIYVQFKDNLGATGAGLYQGLVNADGTGRQA…
14227	GC_00002516	NCGS	NCGS_60_maxbin_res_002_fasta	1040	2	2	1	0	0.991925	1	0.995946			PF18989.3	Family of unknown function (DUF5722)					MRRAGIRRTGQKLVAFLLVVLLVFPMMVPAQAKAATTLMGKRASASDVVEATAENKKGIQGVEFWTDSSDTEMKNSVHHVYVNLELNNIINTDGTGTPYVYNGNTYYFNYENYIKVFEWRIRELRAAGKIITAEILLGWSDNPEIQKLIYPAGRENGHFYYALNVQDADAVATLDATFHYLADVFGQSDCFIQNWILGNEITAPQHYNYCGSYDINTNVDIAVKSFDLFYDAVKDNSPYARVYVCPTHNWYDNLAGTGIPTKTFIDRFAAKEQSRNWNIAYHAYPRKMDKTMWSKDAAADLSHDITSNFVCAANLEVLTDYIKNTYGSKHRIILSEQGFDAKTLGEEAQAASLAYLYYAAARNDMVDAMIYVQFKDNLGATGAGLYQGLVNADGTGRQA…
14228	GC_00002517	NCGS	NCGS_21_maxbin_res_002_fasta	630	2	2	1	0	0.997475	0.862212	0.924924									MFKDGEKKYGSVFCSFVHGEIWGMIFFVDGWGFIGMMRKPNNYLIIGIMGTILIALCYFGRFWLVKKRIRNGWYEKEKKKVSYSREIAASVAMLTIATLRICGKQIGSKMEGIGHNETCAIVAVLLFSIAIFSSLWVDAGMMYYYFRKYEQANKK
14229	GC_00002517	NCGS	NCGS_60_maxbin_res_002_fasta	2357	2	2	1	0	0.997475	0.862212	0.924924									#NAME?
14234	GC_00002520	NCGS	NCGS_154_maxbin_res_003_fasta	477	2	2	1	0	0.962025	1	0.980645									MKIKVRREAARCMNCGKINEFYYLSDFSYGERLVLFRNGMSYAYINLLEDDVYNDFIDKVKSILNLHQNEFSEEKLQNIINHIFGMTCDRIQESEIDFAMNHKKCIYCAADDFEDLMAEPEKIICVEMPNVTHHAWKTLDDAKKVQRIEKALMENKVI
14235	GC_00002520	NCGS	NCGS_60_maxbin_res_002_fasta	2630	2	2	1	0	0.962025	1	0.980645									MKIKVRREAVKCTNCGKINEFYYLSDFSYGERLVLFHNGMSYAYINLLKDDVYNDFIDKVKSILNLHQKEFSEEKLQNIINHIFGMTCDRIQEGEIDFAMNHKKCIYCAADDFEDLMAEPEKIICVEMPNVTHHAWKTLDNAKKVQRIEKALMENKVI
14238	GC_00002522	NCGS	NCGS_154_maxbin_res_003_fasta	2445	2	2	1	0	0.947195	0.538893	0.686954	K03413	two-component system, chemotaxis family, chemotaxis protein CheY	PF00072.27	Response regulator receiver domain					MQKILVVEDDIDIQDILKNHLTDAGYEVVIADDGVDGIAKFDDSISLVLLDIMLPKIDGYGVCEVIRQKSQVPIIMLTALSDEENQLKGFKQQIDDYIPKPFSPKILLCKIAAILRRGTAENKKQSLLTYKYMSMNTKDF---------------------------------------------------------------------------------
14239	GC_00002522	NCGS	NCGS_60_maxbin_res_002_fasta	2589	2	2	1	0	0.947195	0.538893	0.686954			PF00486.31	Transcriptional regulatory protein, C terminal					#NAME?
14240	GC_00002523	NCGS	NCGS_10_maxbin_res_007_fasta	2246	2	2	1	0	0.992416	1	0.996194			PF13086.9	AAA domain					MEIDPIRKSMHVMGLHLGQYTTMSLYIYIDSILSSAVIEGSYFETKQELIDDITYNQGKYRRIFDNIANLKVLNYLVDCNKMDSVPYKTDYALIEHLDGEWQGTYKLAPEQFKQIASKFQYGAKDAASNKKMKQLAINVLSIHTPKGIYVLAYRKLRLDVLKRTLRQDEEITVCMEFALEKNKPEAKFGIRKFLDADDYELLNDFEKNQELIKDKITKSNPQINGVDDMPYVIAVGRDLLVDLHQEYEAIHKMYEKDEVTIPIKAFFGELLKQVDRRKNYPITLLDRKINLDQLLAIHNAMKYPLAYIQGPPGTGKTNTIVNTMVTAFFNEKTVLFASYNNHPIDGVCDKLKSIPYRNKGMIPFPIIRLGNDKCVLQALDDIRDLYKRTKDISIFDSTL…
14241	GC_00002523	NCGS	NCGS_92_30656	104	2	2	1	0	0.992416	1	0.996194			PF13086.9	AAA domain					MEIDPIRKSMHVMGLHLGQYTTMSLYIYIDSILSSAVIEGSYFETKQELIDDITYNQGKYRRIFDNIANLKVLNYLVDCNKMDSVPYKTDYALIEHLDGEWQGAYKLAPEQFKQIVSKFQYGAKDAASKKKMKQLAINVLSIHTPKGVYVLVYRKLRLDVQKKTLRQDEEITVCMEFALEKNKPEAKFGIRKFLDADDYELLNDFEKNQELIKDKITKSNPQINGVDDMPYVIAIGRDLLVDLHQEYEAIHKMYEKDEVTIPIKAFFGELLKQVDRRKNYPITLLDRKINLDQLLAIHNAMKYPLAYIQGPPGTGKTNTIVNTMVTAFFNEKTVLFASYNNHPIDGVCDKLKSIPYRNKGMIPFPIIRLGNDKCVLQALDDIRDLYKRTKDISIFDSTL…
14242	GC_00002524	NCGS	NCGS_154_maxbin_res_003_fasta	1549	2	2	1	0	0.998379	1	0.999189	K13013	O-antigen biosynthesis protein WbqV	PF02719.18	Polysaccharide biosynthesis protein					MDKQLWIRRIGLMIYDVFAVIVASYTALLVRFDFELSAIPESYKTIMLQVLPFTLIGTVVIFYLFHMYSSLWIYASVTELVNVVGASVTVGFMNLLLIFSDNREKMTPMPRSFYAIFTIVLMILVAISRFSYRVLRSFLQRHATQASRKRVMIIGAGAAGEALIREMLSSKYIDMKPVCVIDDDKKKIGNYIQGIKVIGNRKLIEVVAKEEKIDEIIIAIPTAKEIEIREILDICKRTGCELKRLPGVYQLVNGDISINKLRHVDINDLLGRKPIEIDLDSIMGYVSDKVVMVTGGGGSIGSELCRQIAAHNPAMLVIVDIYENTTYDIQNELKHNFPNLNLVVLIASVRNTKRMDQIFEMYRPEIVYHAAAHKHVPLMEDSPNEAVKNNVLGTWKVVQ…
14243	GC_00002524	NCGS	NCGS_92_30656	567	2	2	1	0	0.998379	1	0.999189	K13013	O-antigen biosynthesis protein WbqV	PF02719.18	Polysaccharide biosynthesis protein					MDKQLWIRRIGLMIYDVFAVIVASYTALLVRFDFELSAIPESYKTIMLQVLPFTLIGTVVIFYLFHMYSSLWIYASVTELVNVVGASVTVGFMNLLLIFCDNREKMTPMPRSFYAIFTIVLMILVAISRFSYRVLRSFLQRHATQASRKRVMIIGAGAAGEALIREMLSSKYIDMKPVCVIDDDKKKIGNYIQGIKVIGNRKLIEVVAKEEKIDEIIIAIPTAKEIEIREILDICKRTGCELKRLPGVYQLVNGDISINKLRHVDINDLLGRKPIEIDLDSIMGYVSDKVVMVTGGGGSIGSELCRQIAAHNPAMLVIVDIYENTTYDIQNELKHNFPNLNLVVLIASVRNTKRMDQIFEMYRPEIVYHAAAHKHVPLMEDSPNEAVKNNVLGTWKVVQ…
14246	GC_00002526	NCGS	NCGS_10_maxbin_res_007_fasta	966	2	2	1	0	0.635802	0.518991	0.571489									MITTARQLKDLIRNLSKKKSADAQILMRNYMMERFLERISLSEYKDKF-----------------------------------------------------------------------------------------------------------------------------------------ILNLNP------------------------------------------------------------------------------------
14247	GC_00002526	NCGS	NCGS_154_maxbin_res_003_fasta	991	2	2	1	0	0.635802	0.518991	0.571489			PF08843.14	Nucleotidyl transferase AbiEii toxin, Type IV TA system					MSSKAMSLKGKIKNYAKSKSIAAQVVLQNYMFERFLARLSMSDYREKFVVKGGMLIAAIVGLDTRSTMDLDTTLRNLPLTEEKVMEAVENICKITLGDDVIFEVKSIAPIRKDDRYGGFCVRLDAIYDTIVTPLSIDVSTGDVITPEAVEYEFSGIFDEEIRIKMWGYNIESVMAEKVETILSRGIFNTRPRDFYDVYILGTTQRYDKKIFLKALEATAIHRGSREQIIDKTGIIEKLSASEELIQMWEKYRKKFSYASEIQYADVMDVLIKMFQ
14248	GC_00002527	NCGS	NCGS_10_maxbin_res_007_fasta	735	2	2	1	0	0.915663	0.954825	0.934834									#NAME?
14249	GC_00002527	NCGS	NCGS_21_maxbin_res_002_fasta	719	2	2	1	0	0.915663	0.954825	0.934834									MVSDWQGGDISKLFPALSGKEDLSMGEDKKADKKRKRIVPKAPVQMIISREYVGTQTVTEAFVPIISEDIRKKIAEGDTFDNEGLSA
14250	GC_00002528	NCGS	NCGS_154_maxbin_res_003_fasta	547	2	2	1	0	0.903111	0.542107	0.677521	K03046	DNA-directed RNA polymerase subunit beta' [EC:2.7.7.6]	PF04997.15	RNA polymerase Rpb1, domain 1					MPENNKEQTYQPMTFDAIKIGLASPEKILEWSKGEVTKPETINYRTLKPEKDGLFCEKIFGPSKDWECHCGKYKKIRYKGVVCDRCGVEVTKASVRRERMGHIALAAPVSHIWYFKGIPSRMGLILDLSPRTLEKVLYFASYIVLDKGESDLMYKQVLSEAEYQEAREKWGSTFRVGMGAESIKELLENIDLEKEYTELTEGLKGATGQKRARIVKRLEVVEAFRESGNKPEWMIMTNIPVIPPDLRPMVQLDGGRFATSDLNDLYRRIINRNNRLKRLLELGAPDIIVRNEKRMLQEAVDALIDNGRRGRPVTGPGNRALKSLSDMLKGKSGRFRQNLLGKRVDYSGRSVIVVGPELKIYQCGLPKEMAIELFK------------------------…
14251	GC_00002528	NCGS	NCGS_60_maxbin_res_002_fasta	1701	2	2	1	0	0.903111	0.542107	0.677521	K03046	DNA-directed RNA polymerase subunit beta' [EC:2.7.7.6]	PF04997.15	RNA polymerase Rpb1, domain 1					MPETNKKDMNQAMQFDAIQIGLASPEKIREWSHGEVKKPETINYRTLKPEKDGLFCEKIFGPQKDWECHCGKYKKIRYKGVVCDRCGVEITKSSVRRERMGHIELAAPVSHIWYFKGIPSRMGLILDLSPRVLERVLYFASYIVLDAGDTSLAYKQVLSEAEYQEAREQYGSAFRVGMGAEAIHELLAAIDLEKDSAELKAELENATGQKRARIIKRLEVVEAFRESGNKPEWMIMTVIPVIPPDLRPMVQLDGGRFATSDLNDLYRRIINRNNRLRRLLDLGAPDIIVRNEKRMLQEAVDALIDNGRRGRPVTGPGNRALKSLSDMLKGKGGRFRQNLLGKRVDYSGRSVICVEPKLKIYQCGLPKEMAIELFKPFVMKELAAKGIAHNIKSAKKMVE…
14252	GC_00002529	NCGS	NCGS_154_maxbin_res_003_fasta	1212	2	2	1	0	0.935354	0.949472	0.94236									MRIGSGVQSAPEVFGKRQNNSKTSAVGNEEFSQTSVKVYLKTDDMLFSGGNGTGLSFYIKYAEESTEDNPVVIAKGIDENGKEFEEKININDIDLRNASYVEMSALEAYYNVDRGNSLSSFPPETGCMGLNDRCDLISSFEKVIRDMNKLGRYDLQMFYMRNMNT---------
14253	GC_00002529	NCGS	NCGS_60_maxbin_res_002_fasta	757	2	2	1	0	0.935354	0.949472	0.94236									MRIGSGVQSASEVFGKQQNNSKTYVAENEAFSQTSVKVYLKTDDMLFSGGNGTGLSFYIKYAEESTEDNPVVITKGVDENGKEFEEKININDIDLRNASYVEMSALEAYYDVDRGNGLSSFPEETGHMGLNERCDLISSFEKVIRDMNKLGRYDLQMFYMRNMNTYLNANSKHK
14256	GC_00002531	NCGS	NCGS_21_maxbin_res_002_fasta	807	2	2	1	0	0.998028	0.590201	0.741753									FTADNGTEDTADDVKGESKPYTVTAGDSLALVIPGNASIVTRLNQPATVLWSSNAALMAQGKEFNYRIELYEGNHKNEAALSGLNPVATYTASKDKNSVRIEENVLSKLSNGNTPAYTVLVSMPHPNAEGEDVRLSALAWIIVQAPPATAKLTPPKSIYLKDTDDSVNFNWSVENATEGAPLQPTLTITRVTEDNNTTKVVDSERLSGTSGRYSLSLQRVKDGNLKDTYQVVLSVENPGEESPSTDSFPLYVYDADALKVQDDKGHTISKLTMDNTSKVSGSLPTETDKILQLRQELGLIEYIGINYNEYGWNSFKDGIQWVSGNNNAISVNYKQGGLYEDIRNFSFDSYLPETKMALSGLANGTATVTATHAATGMRADVQVTAKTLQNKFYLFQLTP…
14257	GC_00002531	NCGS	NCGS_60_maxbin_res_002_fasta	1479	2	2	1	0	0.998028	0.590201	0.741753									---------------------------------------------------------------------------------------------------------------------------------------------------------------------------------------------------------------------------------------------------------------------------------------------------------------------------------------------------------------------------------------------------------------…
14260	GC_00002533	NCGS	NCGS_154_maxbin_res_003_fasta	102	2	2	1	0	0.851282	0.52195	0.647125	K03205	type IV secretion system protein VirD4 [EC:7.4.2.8]	PF02534.17	Type IV secretory system Conjugative DNA transfer					MKPEMKKLIIANLPYLLFVYLFGKLGQTYRLAAGADLSEKLLHLADGFSLAFESAAPSFHLFDLAVGVSGAVALRLMVYCKSKNAKKYRRGVEYGSARWGGPKDIAPYIDPVFDNNILLTQTERLTMNNRPKAPKTARNKNVLVIGGSGSGKTRFFVKPNLMQCVSKDYPTSFVITDPKGSLIGEVGQLLVRCGYRVKVLNTINFSKSMRYNPFRYIHSEKDILKLVNTLICNTKGEGEKSAEDFWIKSERLLYSALIGYIWYEAPDDEMNFTTLLEMINASEAREDDPEFQSPVDQMFERLEEKDPEHFAVRQYRKILLSAGKTRSSILISCGARLAPFDIREVRELMEDDELELDTIGDKKTALFLIMSDTDTTFNFILAMVQSQLINLLCDRADDK…
14261	GC_00002533	NCGS	NCGS_21_maxbin_res_002_fasta	745	2	2	1	0	0.851282	0.52195	0.647125			PF02534.17	Type IV secretory system Conjugative DNA transfer					#NAME?
14264	GC_00002535	NCGS	NCGS_154_maxbin_res_003_fasta	2186	2	2	1	0	0.998415	1	0.999207	K02004	putative ABC transport system permease protein	PF02687.24	FtsX-like permease family					MRWGFLWLTLRLIMKQRLRTITLFCGIFFSSFLLNAFGSLGYYFWTQVHEGNSDTSTFNSTELALTVLAVILLTIVLVCSAVLLHNLFALTFFQKWHSLGRLITLGATWQQLFLMVVIEIGIIYCIAVPLGLIVTIALEKSISIPVEIPWWIICSIFCWLLIVSCICGLRPVHKAMKTPITLSRTSKSVTIHSRQDKFGKHYNSFAIFMAGKYRSANRGHYIRIVLTLITVMILYIPISYFINTDLDIQQSGLLAKYGIQYNFTTQNYDELKLALEECQGLSTKNSDGDTLIYVQVDGRASLRKNILNKSLLQVLEKAGWEEQEIWDTSCDILFLDEMHYKMILRNCSDLEIEDESAPAILVDRYINRTSYQENADNLFFETSLVNKTIWDEENTGVEI…
14265	GC_00002535	NCGS	NCGS_60_maxbin_res_002_fasta	1537	2	2	1	0	0.998415	1	0.999207	K02004	putative ABC transport system permease protein	PF02687.24	FtsX-like permease family					MRWGFLWLTLRLIMKQRLRTITLFCGIFFSSFLLNAFGSLGYYFWTQVHEGNSDTSTFNSTELALTVLAVILLTIVLVCSAVLLHNLFALTFFQKWHSLGRLITLGATWQQLFLMVVIEIGIIYCIAVPLGLIVTIALEKSISIPVEIPWWIICSIFCWLLIVSCICGLRPVHKAMKTPITLSRTSKSVTIHSRQDKFGKHYNSFAIFMAGKYRSANRGHYIRIVLTLITVMILYIPISYFINTDLDIQQSGLLAKYGIQYNFTTQNYDELKLALEECQGLSTKNSDGDMLIYVQVDGRASLRKNILNKSLLQVLEKAGWEEQEIWDTSCDILFLDEMHYKMILRNCSDLEIEDESAPAILVDRYINRTSYQENADNLFFETSLVNKTIWDEENTGVEI…
14268	GC_00002537	NCGS	NCGS_154_maxbin_res_003_fasta	646	2	2	1	0	0.965517	1	0.982456									MLQGIIGAFGVRVPVSYFMSLRPNPSLFEIGLATPMSSIVQLILYLGFMAILKRREKQ
14269	GC_00002537	NCGS	NCGS_92_30656	1007	2	2	1	0	0.965517	1	0.982456									MLQGIIGAFGVRVPVSYFMSFRPNPSLFEIGLATPMSSIVQLILCLGFMAILKRREKQ
14272	GC_00002539	NCGS	NCGS_154_maxbin_res_003_fasta	1533	2	2	1	0	0.850252	1	0.919066									MIKNIFKVLISNILVMLASVVNTLVIPKILSIDGYAGYQTFMLYISYVGLLTFGFHAGMFVKYGGRNESQINKEQFKSEIKLVISSQIVISIFVFLVAIITYNKLLFATALCILSINFVTVYKYLYQAWNQFTKYSLINIIQSFGFSGIILILWICLKKINVQIVINIYVGINALCCLGIYIPYRRKFWKVKCNKLFSKENREVLNVGILLMLSGAANVIFSSVDKYYIKGLFTNYEFSMYCFAITLLNVMNVFISAIAQPMYLQLANHINDYEERSKYKEMLLCFGALSGCAYYAVAVIVKYFIPEYLDSLSVVAILFAIFPAVAVINCLYVNLYKATNQIKRYIFTLFVIIICSVVLNAAFVLVDRNYLAITAATTICYYIWYFLSARHFEGLHVKI…
14273	GC_00002539	NCGS	NCGS_92_30656	585	2	2	1	0	0.850252	1	0.919066									MLKNIIKVLFANIIVMLTSIINTLVIPKIMSIDGYAEYQTFMLFISYVGLMMFGFHGGLFIKYGGKRQEDIDIPQFKSEMSLIIISQSIMSIILCIFSFATKNALIFATSLCILTSNFVSCYKYLYQAWDKFTQYSVINVFQSIGFSGVVVILGIFCKPVDAKKVIITYILINAICFVIVLREYIRGCKGIKRNPLISIENRNILNLGILLMLSGAANVIFSSVDKYYIKGLFTNYEFSMYCFAITLLNVMNVFISAIAQPMYLQLANHIDDYEERSKYKEMLLCFGALSGCAYYAVAVIVKYFIPEYLDSLSVVAILFAIFPAVAVINCLYVNLYKATNQVKKYIFTLFVMIICSVVLNAVFVLVDRNYLAITAATTICYYIWYFLSARHFEGLHVKI…
14274	GC_00002540	NCGS	NCGS_10_maxbin_res_007_fasta	3058	2	2	1	0	0.978261	1	0.989011									MYVDFQMMKYHSSKMRVFLLTIKTVFPMFARITARFVEVQMPDKGC
14275	GC_00002540	NCGS	NCGS_92_30656	1019	2	2	1	0	0.978261	1	0.989011									MYVDFQMMKYHSSKMRVFLLVIKTVFPMFARITARFVEVQMPDKGC
14276	GC_00002541	NCGS	NCGS_154_maxbin_res_003_fasta	1551	2	2	1	0	0.992117	1	0.996043	K20444	O-antigen biosynthesis protein [EC:2.4.1.-]	PF00535.29	Glycosyl transferase family 2					MSNRESFEELKKKIEQADVVSFDVFDTLILRIVNTPETIFKLVGDVCGIKDYEHIRQEMQRQASMEAEEKWNQPHAVMDQIYDYIKTHSGLEMDWEKVKQTELEMEYDSLVANPEMKEIYEFAKAAGKRVIATSDMYLKKDFLEKVLKKCGYEMDKIYDSADEMHTKFRGDLYEQVQKEEGVPAWKIIHIGDNWESDVVNAQKAGFQTYHYPQEKADNKNMLPFSIDEGVKNCIHKEHYEFWKNLGAEVGGPLYLGLFTWLKSCLKREKYEKIFFLARDGYNLYQLFGKYTDEKTEYLMTSRRALLLAGISKLDEETMRILPPFTLGQTIKEVLEYLGVLEICQDSIKEAGFESVDEIIHTREEMEQVKKLYTLNETAFLKKCEEERQEAYRYFKEKGF…
14277	GC_00002541	NCGS	NCGS_92_30656	565	2	2	1	0	0.992117	1	0.996043	K20444	O-antigen biosynthesis protein [EC:2.4.1.-]	PF00535.29	Glycosyl transferase family 2					MSNRESFEELKKKIEQADVVSFDVFDTLILRIVNTPETIFKLVGDVCGIKDYEHIRQEMQRQASMEAEEKWNQPHAVMDQIYDYIKTHSGLEMDWEKVKQTELEMEYDSLVANPEMKEIYEFAKAAGKRVIATSDMYLKKDFLEKVLKKCGYEMDKIYDSADEMHTKFRGDLYEQVQKEEGVPAWKIIHIGDNWESDVVNAQKAGFQTYHYPQEKVDNKNMLPFSIDEGVKNCIHKEHYEFWKNLGAEVGGPLYLGLFTWLKSCLKREKYEKIFFLARDGYNLYQLFGKYTDEKTEYLMTSRRALLLAGISKLDEETMQILPPFTLGQTIKEVLEYLGVLEICQDSIKEAGFESVDEIIHTREEMEQVKKLYTLNETAFLKKCEEERQEAYRYFKEKGF…
14278	GC_00002542	NCGS	NCGS_10_maxbin_res_007_fasta	1814	2	2	1	0	0.886447	0.995628	0.937871	K06001	tryptophan synthase beta chain [EC:4.2.1.20]	PF00291.28	Pyridoxal-phosphate dependent enzyme	M00023	Pathway modules; Amino acid metabolism; Aromatic amino acid metabolism	M00023	Tryptophan biosynthesis, chorismate => tryptophan	-MAKEIPYKIYLEENEMPTQWYNVRADMKKKPAPILNPATLQPVTLDELSHIFCTELAKQELDENTPYFDIPAEIRDFYKMYRPSPLVRAYCLEKKLGTPAHIYYKFEGNNTSGSHKLNSAIAQAYYAKKQGLKGVTTETGAGQWGTALSMACSYFDLDCQVYMVKCSYEQKPFRREVMRTYGAQVTPSPSMNTEVGRKINAEFPGTTGSLGCAISEAVEAATSQEGYRYVLGSVLTQVLLHQSVIGLEAQAALRKYDVKPDIIIGCAGGGSNLGGLISPFVGEMLRGEANYDIIAVEPASCPSLTRGKYAYDFCDTGKVCPLAKMYTLGSGFIPSANHAGGLRYHGMSSVVSELYDQGYLTARSVEQTEVFKAAEQFARVEGILPAPESSHAIKVAID…
14279	GC_00002542	NCGS	NCGS_60_maxbin_res_002_fasta	695	2	2	1	0	0.886447	0.995628	0.937871	K06001	tryptophan synthase beta chain [EC:4.2.1.20]	PF00291.28	Pyridoxal-phosphate dependent enzyme	M00023	Pathway modules; Amino acid metabolism; Aromatic amino acid metabolism	M00023	Tryptophan biosynthesis, chorismate => tryptophan	MSEKKIPYKIYLEENEMPTQWYNVRADMKNKPAPLLNPATLKPMTAEELGHVFCDELVKQELDDTNPYIDIPQEIRDFYRMYRPSPLVRAYCLEKKLGTPAKIYYKFEGNNTSGSHKLNSAIAQAYYAKKQGLKGVTTETGAGQWGTALSMACAYFDLDCKVYMVKVSYEQKPFRREVMRTYGASVTPSPSETTEVGRKILAEHPGTTGSLGCAISEAVEAATTREGYRYVLGSVLNQVLLHQSVIGLETKAALEKYDITPDIIIGCAGGGSNLGGLISPFMGEKLRGEKDYQFIAVEPASCPSLTRGRYAYDFCDTGRVCPLAKMYTLGSGFIPSANHAGGLRYHGMSSTLSQLYDDGLMEARSVEQTSVFEAAEQFARIEGILPAPESSHAIRVAID…
14280	GC_00002543	NCGS	NCGS_10_maxbin_res_007_fasta	652	2	2	1	0	0.993321	1	0.996649	K01153	type I restriction enzyme, R subunit [EC:3.1.21.3]	PF18766.4	SWI2/SNF2 ATPase					MVFNKESDFEEALIKILSEKGWEKEVLKNYSEEDLLRNWAHILFENNRDIDRLNDYPLTDGEMQQILEQIETLRTPLKLNGFINGKSVSIVRDNPDDKLHFGKEISLKIYDRREIAAGQSRYQIVQQPKFPTKSSVLNDRRGDLMLLINGMPVIHIELKKSGVPVSKAYHQIEKYSREGVFSGLFSLVQIFVAMEPDETVYFANPGPDGKFNSDYYFHWADYNNEPINEWDKIASTLLSIPMAHQLIGFYTVADDSDGLLKVMRSYQYFAASAISDKVAKAKWEGDNQLGGYIWHTTGSGKTMTSFKSAQLIASSRDADKVIFLVDRIELGTQSLKEYRGFADENETVQATENTGVLITKLKSSNPADTLIVTSIQKMSNIKEEADGLNTCDIETINKK…
14281	GC_00002543	NCGS	NCGS_92_30656	456	2	2	1	0	0.993321	1	0.996649	K01153	type I restriction enzyme, R subunit [EC:3.1.21.3]	PF18766.4	SWI2/SNF2 ATPase					MVFNKESDFEETLIKILSEKGWEKEVLKNYSEEDLLRNWAHILFENNRDIDRLNDYPLTDGEMQQILEQIETLRTPLKLNGFINGKSVSIVRDNPDDKLHFGKEISLKIYDRREIAAGQSRYQIVQQPKFPTKSGVLNDRRGDLMLLINGMPVIHIELKKSGVPVSKAYHQIEKYSREGVFSGLFSLVQIFVAMEPDETVYFANPGPDGKFNSDYYFHWADYNNEPINEWDKIASTLLSIPMAHQLIGFYTVADDSDGLLKVMRSYQYFAASAISDKVAKAKWEGDNQLGGYIWHTTGSGKTMTSFKSAQLIASSRDADKVIFLVDRIELGTQSLKEYRGFADENETVQATENTGVLITKLKSSNPADTLIVTSIQKMSNIKEEADGLNTCDIETINKK…
14282	GC_00002544	NCGS	NCGS_154_maxbin_res_003_fasta	1606	2	2	1	0	1	0.525386	0.688857			PF13310.9	Virulence protein RhuM family					#NAME?
14283	GC_00002544	NCGS	NCGS_60_maxbin_res_002_fasta	1110	2	2	1	0	1	0.525386	0.688857			PF13310.9	Virulence protein RhuM family					MSKELQIRNSTVDFLVFTRDAGEDGIEVRVQNGDVWLTQKAISQLFDVDRSVITKHLSNIFKEGELDENSVCAKFAQTADDGKTYNYKFYSLAVIIAVGYRINSERATQFRTWATKVLDTFTKQGYVLDKSRLINGQIFDEDYFEHLIAEIQEIRASERRFYQKITDIYATAVDYDKNSQVTREFYATVQIKMHYAVHGNTAAEVIVARADHNKEHMGLKSWKNAPDGKIVKTDVSIAKNYLEKEELAELNEIVTMYLDYATRQARRHIPMTMEDWKTKLDAFLRFNDAEVLQDKGKVTAAIAKEFAESEFEKYRVIQDSLYESDFDKLMNDMENDGTTH
14284	GC_00002545	NCGS	NCGS_10_maxbin_res_007_fasta	1533	2	2	1	0	0.990809	1	0.995383	K03427	type I restriction enzyme M protein [EC:2.1.1.72]	PF02384.19	N-6 DNA Methylase					MEETKTIKEKTIELIDALKATCQTYGMGNDGNEYKIITQVFLYKFLNDKFGYEVKKVSPILRNAEKWELTYAEMSDADRLDIFDSLPSDIPFLNPEHLIANLWNQQAKGDFDLIFDSTMTDIADKNIDIFSTQTAQNTKIPLFEKLTQYVTDDTARAPFARALVDKLVNFSFEEAFEKHYDFFADIFEYLIKDYNTAGGGKYAEYYTPHAIATIMARLLVGNATGLHNIECYDPSAGTGTLLMALAHKIGEDKCTIFAQDISQRSNKMLKLNLILNSLVSSLDHAIQGDTLIAPYHKSDNGQELRTFDYVVSNPPFKMDFSDTRERIAAMPVRFWAGVPKVPAKKKESMAIYTLFIQHVLNSLKSTGKGAIVVPTGFVTAKSGVEKKILQHIVDEHIVY…
14285	GC_00002545	NCGS	NCGS_60_maxbin_res_002_fasta	1476	2	2	1	0	0.990809	1	0.995383	K03427	type I restriction enzyme M protein [EC:2.1.1.72]	PF02384.19	N-6 DNA Methylase					MEETKTIKEKTIELIDALKATCQTYGMGNDGNEYKIITQVFLYKFLNDKFGYEVKKVSPILRNAEKWELTYAEMSDADRLDIFDSLQSDIPFLNPEHLIANLWNQQAKGDFDLIFDSTMTDIADKNIDIFSTQTAQNTKIPLFEKLTQYVTDDTARAPFARALVDKLVNFSFEEAFEKHYDFFADIFEYLIKDYNTAGGGKYAEYYTPHAIATIMARLLVGNATDLHNIECYDPSAGTGTLLMALAHKIGEDKCTIFAQDISQRSNKMLKLNLILNSLVSSLDHAIQGDTLIAPYHKSDNGQELRTFDYVVSNPPFKMDFSDTRERIAAMPVRFWAGVPKVPAKKKESMAIYTLFIQHVLNSLKSTGKGAIVVPTGFVTAKSGVEKKILQHIVDEHIVY…
14288	GC_00002547	NCGS	NCGS_154_maxbin_res_003_fasta	645	2	2	1	0	0.994962	1	0.997475	K07133	uncharacterized protein	PF13173.9	AAA domain					MKLIERRQYLNKLINVLGTPDIKVVTGVRRSGKSKLLEAFRTYVEKEIPDCNIIQINFNLPDYDDLLTYRALYDYVNEHYVAGRENFVFIDEVQMCKDFEKAVNGLHASEKYDIYITGSNAFLLSSDLATLFTGRTFEIKMYPFSFGEYMEYFELKNQYEALDEYVLEGGMAGSYLYKDQEAKFDYVADVFDTLIIRDIRKKYKIRNVQLMDRIVDFLMDNISNLSSARSITNTLGSMHEKIHHTTVGSYMQYLCNAFAFYKVRRYDIKGKKYLSSNDKYYLSDHTFRYAKLGTKNMDYGRILENIVAIELLRRGYEVYVGILYKKEIDFVAIKRSEKIYIQVSDNISDDKTFEREVSPLLQIKDAYPKYVIARTRHDAYQYEGIKIVDIADWLLDK
14289	GC_00002547	NCGS	NCGS_92_30656	1006	2	2	1	0	0.994962	1	0.997475	K07133	uncharacterized protein	PF13173.9	AAA domain					MKLIERRQYLNKLINVLGTPDIKVVTGVRRSGKSKLLEAFRTYVEKEIPDCNIIQINFNLPDYDDLLTYRALYNYVNEHYVAGRENFVFIDEVQMCKDFEKAVNGLHASEKYDIYITGSNAFLLSSDLATLFTGRTFEIKMYPFSFGEYMEYFELKNQYEALDEYVLEGGMAGSYLYKNQEAKFDYVADVFDTLIIRDIRKKYKIRNVQLMDRIVDFLMDNISNLSSARSITNTLGSMHEKIHHTTVGSYMQYLCNAFAFYKVRRYDIKGKKYLSSNDKYYLSDHTFRYAKLGTKNMDYGRILENIVAIELLRRGYEVYVGILYKKEIDFVAIKRSEKIYIQVSDNISDDKTFEREVSPLLQIKDAYPKYVIARTRHDAYQYEGIKIVDIADWLLDK
14290	GC_00002548	NCGS	NCGS_10_maxbin_res_007_fasta	2184	2	2	1	0	0.814222	0.99734	0.896526			PF00534.23	Glycosyl transferases group 1					MKILAISHEFPPIGGGGANACYFLTKGFVERGHEVTLITANYQGMPEKEVMNGVQIMRVNSLRKHKEHCSFKEMLSYLFKAYPVAKKMQKENRYDICLIFFGIPSGPIGYMLKKKYKLPYVIRFGGGDVPGFQERFTKVYKLIAPAIKMIWKKADARIANSQGLKDMALKFYDKKSFDIIPNGVDTEVFYPIEKADSDEFKILFVSRLIERKGLQFIIPQLQKIQDSTEKKVKLVVVGDGPYREQLETITREYKVADMVEFVGQKNKKEIVPFYQNADLFILPSAKEGMPNVVLEAMACGLPIIMTPCEGSKELVQDNGYILLTSEMGEKIQQLLRNKEMLQKLGHNSRRIVEEQFCWGHVVENYLTLMSKYNKK-
14291	GC_00002548	NCGS	NCGS_60_maxbin_res_002_fasta	1051	2	2	1	0	0.814222	0.99734	0.896526			PF00534.23	Glycosyl transferases group 1					MKILAISHEFPPIGGGGANACFFLTKGFVEKGHEVTLVTANYQGMPESEIVNGVRVIRVNSKRAHKEHCSFKEMLSYLLKAYPVANKLQKREKFDVCLVFFGIPSGPIGYMLKKKYKLPYVIRFGGGDVPGFQERFTKVYKVIAPAIKLIWKKADALIANSQGLKDMALDFYNKKPFDVIPNGVDTEVFYPSVKEESDEFKILFVSRLIERKGLQFIIPQLKKIQDSTEKSVKLIVVGDGPYRETLERIAEENHVSDMVEFVGQKGKEEIVPFYQNADLFILPSAKEGMPNVVLEAMACGLPIIMTPCEGSKELIDGNGDIVSVEGFEKRIIELIRNEEKREACSKVSIVRCQELFSWQQVVDAYEKKLNGMCRRK
14292	GC_00002549	NCGS	NCGS_10_maxbin_res_007_fasta	493	2	2	1	0	0.978022	0.580531	0.728589	K07816	putative GTP pyrophosphokinase [EC:2.7.6.5]	PF04607.20	Region found in RelA / SpoT proteins					MTKDEVKKLRMASPESLQFLNNATKFYNLMMMYRCAIREIQTKLEVLDDEFSVENNRNPISFIKTRIKKPNSIYDKLQKMGYEFTTENIQTYLNDVAGVRIVCAFIDDIYMISDLITQQDDIKVIEIKDYIKNPKSNGYRSYHMIVEIPVFFAKGKTPMRVELQIRTNGMDFWATLEHQLRYKKGIEEMPGYDEISEELLHSARAIIEADNEMQRIKDKIGMFHEI
14293	GC_00002549	NCGS	NCGS_60_maxbin_res_002_fasta	2487	2	2	1	0	0.978022	0.580531	0.728589									MTKDEVKKLRMASPESLQFLNNATKFYNLMMMYRCAIREIQTKLEVLNDEFSVENNRNPISFIKTRIKKPNSIYDKLQKMGYEFTTEKIQT---------------------------------------------------------------------------------------------------------------------------------------
14298	GC_00002552	NCGS	NCGS_10_maxbin_res_007_fasta	1025	2	2	1	0	0.70696	0.729772	0.718185	K01520	dUTP pyrophosphatase [EC:3.6.1.23]	PF00692.22	dUTPase	M00053	Pathway modules; Nucleotide metabolism; Pyrimidine metabolism	M00053	Pyrimidine deoxyribonuleotide biosynthesis, CDP/CTP => dCDP/dCTP,dTDP/dTTP	MKIQLIDFGGKSPERAHANDAGADVFSPECFTVVPGQVNKIPLGFGLRIPDGYAGYIFPRSGLSAKGIVCELPPIDSGYTGEVHAIISNVGRENYEIKAGDKIGQLVIMPVLIPDFTFEEWKERGTGTFGSTGR
14299	GC_00002552	NCGS	NCGS_92_30656	1450	2	2	1	0	0.70696	0.729772	0.718185	K01520	dUTP pyrophosphatase [EC:3.6.1.23]	PF00692.22	dUTPase	M00053	Pathway modules; Nucleotide metabolism; Pyrimidine metabolism	M00053	Pyrimidine deoxyribonuleotide biosynthesis, CDP/CTP => dCDP/dCTP,dTDP/dTTP	#NAME?
14300	GC_00002553	NCGS	NCGS_10_maxbin_res_007_fasta	530	2	2	1	0	0.824786	0.930723	0.874558	K07729	putative transcriptional regulator	PF01381.25	Helix-turn-helix					MHFENDTDLYRVIGANIKQYREQAKLTQVQLAEQAKISISYLSKIEAAGCDKSLSISVLNQIANVLGVQISEFFKEVE------
14301	GC_00002553	NCGS	NCGS_60_maxbin_res_002_fasta	1469	2	2	1	0	0.824786	0.930723	0.874558	K07729	putative transcriptional regulator	PF01381.25	Helix-turn-helix					MHFNNDTDLYRTIGSNIKHYRQQANLTQMQLAEKAQISISYLSKIEASGCDKSLSISVLNQIANVLNVEINDFFKEEETNAKTS
14302	GC_00002554	NCGS	NCGS_10_maxbin_res_007_fasta	91	2	2	1	0	0.994196	1	0.997089			PF00480.23	ROK family					MVVHKIFSVNGSSLYKQNKKAYNSFIKYLIKEDKKTENKDKRNIARKKIINYVLNHPVMSKAELAKELNLSMPTVLANVNDLLEKRLLEEVGEYASTGGRKAKSIGINKSYCHAMGLLITANHIEMVLVNLGDEIVKKDRIRLKFTAELSYCTEVAQKVETFLADEPAKETLLGIGIAIPGIIDQKERIVLKSHALGIENYSLRFLEQAVGMPVYFENDANAAMLAEKKQKYPNAIYLSLNHTLGGAFCIDGKLYRGQNQKAGEFGHMILVPGGKKCYCGKSGCADAYCAASVLTEDNRQSLDAFMENLESGDKKVLQIWNEYLDHLAVLISNLRMAYDMDIILGGDVGGVLSDYMIPLGEKVMAYNGFEHDVSYLKNCSYRKEASAVGVAKYFFAEHM…
14303	GC_00002554	NCGS	NCGS_60_maxbin_res_002_fasta	1796	2	2	1	0	0.994196	1	0.997089			PF00480.23	ROK family					MVVHKIFSVNGSSLYKQNKKAYNSFIKYLIKEGKKTENKDKRNIARKKIINYVLNHPVMSKAELAKELNLSMPTVLANVNDLLEKRLLEEVGEYASTGGRKAKSIGINKSYCHAMGLLITANHIEMVLVNLGDEIVKKDRIRLKFTAELSYCTEVAQKVETFLADEPAKETLLGIGIAIPGIIDQKERIVLKSHALGIENYSLRFLEQAVGMPVYFENDANAAMLAEKKQKYSNAIYLSLNHTLGGAFCIDGKLYRGQNQKAGEFGHMILVPGGKKCYCGKSGCADAYCAASVLTEDNRQSLDAFMENLESGDKKVLQIWNEYLDHLAVLISNLRMAYDMDIILGGDVGGVLSDYMIPLGEKVMAYNGFEHDVSYLKNCSYRKEASAVGAAKYFFAEHM…
14306	GC_00002556	NCGS	NCGS_10_maxbin_res_007_fasta	2187	2	2	1	0	0.990196	0.975986	0.98304			PF05045.15	Rhamnan synthesis protein F					MAILGKKVALFINIENLIYKEIIWKICNEFEDDLEVFQCNEKSNSLLHLGMNVKANYDDFDYIVIINPLKKSTTELKSVLLQRQLYYLQNILGSREQLEKSLKLLENSRIEGMLVPYVDYIKAHNMGHYDNWQDYYSDIKEIADKNDIRIVLSKDKSPVISEDGFAIIKTEAIRGIETVRCEDLDAQGIFYLMSIYMQNNGFLPAYIMKEDLLINNQYGYEAFNENKLQGFPPIMQLESEIYYDFGDGFEVSKVKKIKYILKIGKKEELSFKIKVPQNIKYIRFDPCEKFMCVCSGISVNDIHIEVNNLNGIHFGNEDLFLTKDPQYILSGDFSDIKELEIRVENLSIFWSENGLKEDMDRIFEEKEELVKAVQHLTNAYGKLEMSAQKREKDLIYERK…
14307	GC_00002556	NCGS	NCGS_60_maxbin_res_002_fasta	1054	2	2	1	0	0.990196	0.975986	0.98304			PF05045.15	Rhamnan synthesis protein F					MAILGKKVALFINIENLIYKEIIWKICNEFEDDLEVFQCNEKSNSLLHLGMNVKANYDDFDYIVIINPLKKSTTELKSVLLQRQLYYLQNILGSREQLEKSLKLLENSRIEGMLVPYVDYIKAHNMGHYDNWQDYYYDIKEIADKNDIRIVLSKDKSPVISEDGFAIIKTEAIRGIETVRCGDLDAQGIFYLMSIYMQNNGFLPAYIMKEDLLINNQYGYEAFNENKLQCFPPIMQLESEIYYDFGDGFEVSKVKKIEYILKIGKKEELSFKIKVPQNIKYIRFDPCEKFMCVCSGISVNDIHIEVNNLNGIHFGNEDLFLTKDPQYILSGDFSDIKELEIRVENLSIFWSENGLKEDMDRIFEEKEELVKAVQHLTNAYGKLEMSAQKREK-------…
14308	GC_00002557	NCGS	NCGS_10_maxbin_res_007_fasta	2188	2	2	1	0	0.995449	1	0.997719	K07272	rhamnosyltransferase [EC:2.4.1.-]	PF05045.15	Rhamnan synthesis protein F					MKRLGIYFFFDKDGIVDKYVDYVLEDLTKHVDKLIVVCNGQLNERGRKTFEKFTGNIIVRENKGFDVWAYKTAIDSEGWNKLIEYDEIILMNYTIMGPVYPLEEMFDIMDKRLELDFWGITKCFQENSPVAQQIWQCPYGYIPEHIQSSFMAFRRSIVSSTIFQKYWDEMPMIKSYYESGGSHEQYITKYFSDNGYRWDCYTNYDDMDEEIYTCCPLIVAPLEVIKNRKSPFFKRRTFFSMKTDYSQTVPVAKEFLDFLEKETSYDTALIYSNLIRTCHQKDLVESFQLFHVI
14309	GC_00002557	NCGS	NCGS_60_maxbin_res_002_fasta	1055	2	2	1	0	0.995449	1	0.997719	K07272	rhamnosyltransferase [EC:2.4.1.-]	PF05045.15	Rhamnan synthesis protein F					MKRLGIYFFFDKDGIVDKYVDYVLEDLTKHVDKLIVVCNGQLNERGRKTFEKFTGNIIVRENKGFDVWAYKTAIDSEGWNKLIEYDEIILMNYTIMGPVYPLKEMFDIMDKRLELDFWGITKCFQENSPVAQQIWQCPYGYIPEHIQSSFMAFRRSIVSSTIFQKYWDEMPMIKSYYESGGSHEQYITKYFSDNGYRWDCYTNYDDMDEEIYTCCPLIVAPLEVIKNRKSPFFKRRTFFSMKTDYSQTLPVAKEFLDFLEKETSYDTALIYSNLIRTCHQKDLVESFQLFHVI
14310	GC_00002558	NCGS	NCGS_10_maxbin_res_007_fasta	2345	2	2	1	0	1	0.505762	0.671769									MIYFDLDNTLIDYNSSERKAIEFIFK--------------------------------------------------------------------------------------------------------------------------------------------------------------------------------------------------------------------
14311	GC_00002558	NCGS	NCGS_154_maxbin_res_003_fasta	208	2	2	1	0	1	0.505762	0.671769	K07025	putative hydrolase of the HAD superfamily	PF13419.9	Haloacid dehalogenase-like hydrolase					MIYFDLDNTLIDYNSSERKAIEFIFKEKYGLVLNNNQTDYWSKISRKYFDYYLSKQITFEEQGKNRFIKMLSYCGYVENEKIAMELFEEYQKQLENSWILFDDVVDMLHSLEGYRLGIISNGKSIQQRAKLSCTNIEKYFEIILISEETGFAKPSVDIFYEAVKQSGEKIDSVIYVGDNIKTDILPCEKIGMKCVLVDRNSICEKNICKIKNLYEIHNVLLNDIGQYNTELSIRSSAQ
14312	GC_00002559	NCGS	NCGS_10_maxbin_res_007_fasta	1534	2	2	1	0	0.997801	1	0.998899	K01153	type I restriction enzyme, R subunit [EC:3.1.21.3]	PF18766.4	SWI2/SNF2 ATPase					MATISKKNMFNEATRVQMPAMVHLTRLGYTYFGKITEDMAGTVYDPDTNILINVFKEQFARLNPTHVGEVEQTLKTIRQELDNDDIGYSFYKHLLSVSPIRLVDFENPKNNTYHFTAEFTCKRDQDEFRPDITLFVNGLPLVFVEVKKPNNYGGMVAESKRMNQKRFPNKKFRRFLNITQLMIFSNNMEYDTMGGIVPVQGTFYCTTAKQSAPFNCFREENPANLDIAPYNADFPYKDIDPLVEKKILTDFNCQVIHTSPEYQTNLDTYTPTNRVLTSMCSPERLLFILKYGIAYVRFHKEINGRIEFIEQKHIMRYQQMFAALTVRSKIDEGVNSGIIWHTQGSGKTALSYYLTYVLADYFSKQNKVAKFYFIVDRLDLLKQASEEFEARGLVVKTAS…
14313	GC_00002559	NCGS	NCGS_60_maxbin_res_002_fasta	1475	2	2	1	0	0.997801	1	0.998899	K01153	type I restriction enzyme, R subunit [EC:3.1.21.3]	PF18766.4	SWI2/SNF2 ATPase					MATISKKNMFNEATRVQMPAMVHLTRLGYTYFGKITEDMAGTVYDPDTNILINVFKEQFARLNPTHVGEVEQTLKTIRQELDNDDIGYSFYKHLLSVSPIRLVDFENPKNNTYHFTAEFTCKRDQDEFRPDITLFVNGLPLVFVEVKKPNNYGGMVAESKRMNQKRFPNKKFRRFLNITQLMIFSNNMEYDTMGGIVPVQGAFYCTTAKQSAPFNCFREENPANLDIAPYNADFPYKDIDPLVEKRILTDFNCQVIHTSPEYQTNLDTYTPTNRVLTSMCSPERLLFILKYGIAYVRFHKEINGRIEFIEQKHIMRYQQMFAALTVRSKIDEGVNSGIIWHTQGSGKTALSYYLTYVLSDYFSKQNKVAKFYFIVDRLDLLKQASEEFEARGLVVKTAS…
14314	GC_00002560	NCGS	NCGS_10_maxbin_res_007_fasta	2177	2	2	1	0	0.98607	1	0.992986	K08679	UDP-glucuronate 4-epimerase [EC:5.1.3.6]	PF16363.8	GDP-mannose 4,6 dehydratase					MSRGTEELKGKIILVTGGAGFIGYHLSKQLLEYDCTVIGYDNLNDYYEVQLKYDRLKDLEGREGYTFIKGDLADKETLGKLFQEYSFDIVVNLGAQAGVRYSIDNPDAYISSNMIGFYNILECCRNYPVEHLVYASSSSVYGANKKVPFSVEDKVDYPVSLYAATKKSNELMAHCYSKLYGIPATGLRFFTVYGPFGRPDMAYFKFAKKIMNGETIQIYNNGDMMRDFTYIDDIVKGIANILPNPPEEIETGAKYKVYNIGNNKPEKLMDYIQTLEKHLGREAKKEFLPMQPGDVYQTYADVSDLMHDFDFKPSTSIDEGLGKFVTWFKEYYRYE
14315	GC_00002560	NCGS	NCGS_60_maxbin_res_002_fasta	1039	2	2	1	0	0.98607	1	0.992986	K08679	UDP-glucuronate 4-epimerase [EC:5.1.3.6]	PF16363.8	GDP-mannose 4,6 dehydratase					MSRGTEELKGKIILVTGGAGFIGYHLSKQLLEYDCTVIGYDNLNDYYEVQLKYDRLKDLEGREGYTFIKGDLADKETLGKLFQEYSFDIVVNLGAQAGVRYSIDNPDAYMSSNMVGFYNILECCRHYPVEHLVYASSSSVYGANKKVPFSVEDKVDYPVSLYAATKKSNELMAHCYSKLYGIPATGLRFFTVYGPFGRPDMAYFKFAKKIMNGETIQIYNNGDMMRDFTYIDDIVKGIANILPNPPEEIETGAKYKVYNIGNNKPEKLMDYIQTLEKHLGREAKKEFLPMQPGDVYQTYADVSDLMHNFNFKPSTSIDEGLSKFVTWFKEYYRYE
14316	GC_00002561	NCGS	NCGS_10_maxbin_res_007_fasta	2738	2	2	1	0	0.929236	1	0.96332									MEFTEQEKKVLADKYETFKEEIELAMIQNCIVECELYSLLAEIIRGTKSGKKISLRDVSVRRKTKLSMWLHGASGFPDFVVLERKKSRNARRYGCVEIKCPGKSNILRITKQVKGHIISYGRVIYTNGLIWKFYKVKEKPVKEFCLGCIDPDNQDSVIWEPVDNWYELMSFLEDWDWKS
14317	GC_00002561	NCGS	NCGS_92_30656	384	2	2	1	0	0.929236	1	0.96332									MEFTEQEKKVLADKYETFKEEIELAMIQNCIVECELYSLLAEIIRGTKSGKKISLRDVSVRRKTKLFMWLHGAAGFPDFVVLERKKGRDARRYGCVEIKCPGKSNILRITKQVKGHIISYGRVIYTNGLQWKFYRVDKEPVKVIVLGRIDPHNQDSVIWEPVDNWYELMSFLEDWDWKS
14322	GC_00002564	NCGS	NCGS_10_maxbin_res_007_fasta	1036	2	2	1	0	0.986193	0.692587	0.813716									MAVFRVERNTGYTVMSNHHLRNKELTLKAKGLLSQMLSLPEDWDYTLAGLSHINREKIDAIREAVKELEKAGYIVRSRERDEKGRLRGADYVIYEQPQPREPEAATSGEQPPILDYPTLENPTLDNPTLEKPTQEKPTLENPTQLNKDISSKEQSITDLSSTHSIPFHS-------------------------------------------------------------------------------------------------------
14323	GC_00002564	NCGS	NCGS_60_maxbin_res_002_fasta	2611	2	2	1	0	0.986193	0.692587	0.813716			PF19481.2	Family of unknown function (DUF6017)					MAVFRVERNTGYTVMSNHHLRNKELSLKAKGLLSQMLSLPEDWDYTLAGLSHINREKIDAIREAVKELEKAGYIVRSRERDEKGRLRGADYVIYEQPQPREPEAATSGGQPPILDLPTLENPTLDNPTLEKPTQEKPTLENPTQLNKDISSKEQSITDLSSTHSIPFHSLNPLPYEQDEAAAPPERKRTEAKTNSAIEIYREIIKENIDYDILIQDPKMDKDRLDEIVEIMLETVCTARKTIRMPLSLIPSSSASSCRRPVDFSALLFGKKN
14338	GC_00002572	NCGS	NCGS_10_maxbin_res_007_fasta	579	2	2	1	0	0.95671	1	0.977876									MPATGIEPVLCHHNRILSPARLPVPPRGQAFLSNYIKKISLHNHNENGQRWIRTTEAICSRFTVCPLWPLGNLPIYQSLIVLTNIDYSITPCCVQGVFMHFLHFLFCHFLFFRILSFQNDSCMLWQCNIQSSIDDVIADRRNGISIFTGKKYLF
14339	GC_00002572	NCGS	NCGS_60_maxbin_res_002_fasta	1553	2	2	1	0	0.95671	1	0.977876									MPATGIEPVLCHHNRILSPARLPVPPRGQVSFYSYIKKFSLHNHNENGQRWIRTTEAICSRFTVCPLWPLGNLPIYQSLIVLTNIDYSITPCCVQGVFMHFLHFLFCHFLFFRILSLQNDSCMLWQCNIQSSIDDVIADRRNGVSIFTGKKYLF
14340	GC_00002573	NCGS	NCGS_154_maxbin_res_003_fasta	72	2	2	1	0	1	0.841625	0.914003									MNKEDLFIGFGNLDEDLLRRSEQGGRNMNKKRNISKIVKYGSIAACLVVVLGVGIGAFVKTSIINQEPEKTIVVDNTGVEENDVPSIDQERFIAIDTLLASADGSQSGQAMKGCKVQIDKYTAVYEAVASVSSEQLEKSMGKEVEANEETYYVSGHNDLQYIIRKTAGTYLLWKFMYFESDEYPFKDVLSLIYDVHSEQDIKEVYVKPSDVDNTDEGKALQLEIGNVSITDSDSITSLYKVLNSLTCYGPENWDRINYGQDDGGMLNAVRNGRYLTFSMANGCKLDSLKYTAVSGTFYEYGGVAYNELRKEQKDVIEEILNIDCSISEQQETEQRVSESEVNTEIQDAPADESTYQEA-----------------------------------------…
14341	GC_00002573	NCGS	NCGS_60_maxbin_res_002_fasta	1688	2	2	1	0	1	0.841625	0.914003									MNKEDLFIGFGNLDEDLLRRSEQGGRNMNKKRNISKIVKYGSIAACLVVVLGVGIGAFVKTSIINQEPEKTIVVDNTGVEENDVPSIDQERFIAIDTLLASADGSQSGQAMKGCKVQIDKYTAVYEAVASVSSEQLEKSMGKEVEANEETYYVSGHNDLQYIIRKTAGTYLLWKFMYFESDEYPFKDVLSLIYDVHSEQDIKEVYVKPSDVDNTDEGKALQLEIGNVSITDSDSITSLYKVLNSLTCYGPENWDRINYGQDDGGMLNAVRNGRYLTFSMANGCKLDSLKYTAVSGTFYEYGGVAYNELRKEQKDVIEEILNIDCSISEQQETEQRVSESEVNTEIQDAPADESTYQEARDYSAELTDLQNRITQAMINKELPFVTLCGIYENPDRVKAV…
14342	GC_00002574	NCGS	NCGS_10_maxbin_res_007_fasta	584	2	2	1	0	0.965517	1	0.982456									MKFVHTLNGRGDTIINVKTPQYIIYIVFTTPHSKNTFSLKGQPIGGCLFFALQGIAFL
14343	GC_00002574	NCGS	NCGS_154_maxbin_res_003_fasta	117	2	2	1	0	0.965517	1	0.982456									MKFVHTLNGRGDTIINVKTPQYIIYIVFTTPHSKNTFSLKGQPIGGCLFFTLQEIAFL
14344	GC_00002575	NCGS	NCGS_10_maxbin_res_007_fasta	245	2	2	1	0	0.943503	0.58299	0.720675	K01153	type I restriction enzyme, R subunit [EC:3.1.21.3]	PF12008.11	Type I restriction and modification enzyme - subunit R C terminal					LIANLRNKLEELNNYQFSDTEWDDFFKNAVANPNEHIVEKTRKIQEDNVQVLTRDNGSSKNITLIDKKNIHNNRLQVINQYVIGTENGAKHDNRYDVTVLVNGLPLVHIELKRRGVAIREAFNQINRYQRDSFWAGCRLYEYIQIFVISNGTNTKYYSNSTRRNAEKEHEKRGASKTKTSNSFEFTCFWADANNRVIPDLIDFTKTFFAKHTILNILTKYCIFTSEDMLMVMRPYQITATERILNRIEIANNYKKYGSVEGGGYIWHTTGSGKTLTSFKTARLASKLPYIDKVLFVVDRKDLDYQTMKEYDRFEKGAANSNTSTTILKRQLEDPDAHIIITTIQKLATFIKKNPGHEVYTKHIVIIFDECHRSQFGDMHTAIVKNFKKYHLFGFTGTPI…
14345	GC_00002575	NCGS	NCGS_92_30656	2263	2	2	1	0	0.943503	0.58299	0.720675	K01153	type I restriction enzyme, R subunit [EC:3.1.21.3]	PF12008.11	Type I restriction and modification enzyme - subunit R C terminal					---------------------------------------------------------------------------------------------------------------------------------------------------------------------------------------------------------------------------------------------------------------------------------------------------------------------------------------------------------------------------------------------------------------…
14348	GC_00002577	NCGS	NCGS_10_maxbin_res_007_fasta	2042	2	2	1	0	0.937622	1	0.967807	K07729	putative transcriptional regulator	PF01381.25	Helix-turn-helix					MDQKKIGSFLKELRKEKDITQEQLAEKINVSGRTVSRWETGSNMPDISLLAELAEFYGVSIPEIIDGERKSENMNEEVKETVLKLSDYTETINQKIKGRLFVLTVIAIIGMIAFVIIEFTGLDTPGSVYERVEGAGLGLDCGMLIVLAMYLSGLLGKIKARREMKRKYNCK
14349	GC_00002577	NCGS	NCGS_154_maxbin_res_003_fasta	2728	2	2	1	0	0.937622	1	0.967807	K07729	putative transcriptional regulator	PF01381.25	Helix-turn-helix					MDQKKIGRFLKELRKEKDITQEQLAEKINVSGRTVSRWETGSNMPDISLLADLADFYDVSIPEIIDGERKSDNMKEEVKETVLKLSDYTETINQKIKGRLFVLTVIAIIGMIAFVIIEVMGLDTPGSIYERVASAGLGLDFGVLIVLAMYLSGFLGKIKARREMKRKYNCK
14350	GC_00002578	NCGS	NCGS_154_maxbin_res_003_fasta	2387	2	2	1	0	1	0.724138	0.84			PF00528.25	Binding-protein-dependent transport system inner membrane component					----MSNRDKTFWAVIIPVVILFFAFNTLPMIKGVIYSFTNYKGYGTYDYVGFRNYADLFTDSRVGKSYLFTFKYALAGTILVNVLSLIMAVGLNSAIRFKSALRGIYFVPNILGGLVIGYIFSFIFTYILPTVGNVFHIGFLQNSILASEKYAWIGVLIVGVWQAVAMNTIIYISGLQTVPEEVYEASMLDGASKWKQ--------------------------------------------------------------------------------------------
14351	GC_00002578	NCGS	NCGS_60_maxbin_res_002_fasta	1383	2	2	1	0	1	0.724138	0.84			PF00528.25	Binding-protein-dependent transport system inner membrane component					MKKKMSNRDKTFWAVIIPVVILFFAFNTLPMIKGVIYSFTNYKGYGTYDYVGFRNYADLFTDSRVGKSYLFTFKYALAGTILVNVLSLIMAVGLNSAIRFKSALRGIYFVPNILGGLVIGYIFSFIFTYILPTVGNVFHIGFLQNSILASEKYAWIGVLIVGVWQAVAMNTIIYISGLQTVPEEVYEASMLDGASKWKQFWKVTFPLVMPFVTINLVLSTKNFLMVFDQIMSLTKGGPAQSTESISYLIYKNGMDGGQFGFQSANAVIFFIVIVAISLFQMTVMNKKEEQL
14352	GC_00002579	NCGS	NCGS_10_maxbin_res_007_fasta	2186	2	2	1	0	0.892857	0.511784	0.650629			PF01757.25	Acyltransferase family					MKKHTEISYLKGIGIIAVVLGHTNASNIVPIIYYWHLPLFLFIIGLTYNKEKYANNVSRLIAARLHSFFPMYMVYMVLLGLMRNVFYKMGILQDVYQPYDICTGMDALVNYLKLNAEPFAGALWFMFPFFWATLLYGVIYLAIYKLRLSELGECIFSFVCCTLCSVVGFFYVGKEFFLNSFFDIALVIMPIVWAGGMYRKLQTRSRKYFNIIGFALGIIVLLIAHYRYNLWIILDQRKYVNPLVFYILASIGIYCCICVAKLLDKKSNNIVSRCIGEIGNYSMDIMTLHFLFFKLVDYIYFTFFKVTDDFVLSDFPHSLYSKTSCIVYTLVGVLGPILVRMILKYMSKLANEKIFYKIAGGK
14353	GC_00002579	NCGS	NCGS_60_maxbin_res_002_fasta	1053	2	2	1	0	0.892857	0.511784	0.650629									MKKHTEISYLKGIG----------------------------IIGLTYNKEKYANNVSRLIAARLHSFFPMYISRMT---------YVQG--------------------------------------------------------------------------------------------------------------------------------------------WML---------------------------------------------------------------------------------------------------------------------------------
14354	GC_00002580	NCGS	NCGS_10_maxbin_res_007_fasta	432	2	2	1	0	0.981352	1	0.990588									MKRVKKVLTALAAVALILAPSVKAQASYVTFTNFTFTTIAGSESYNQVTHRVKPDAEQTWYLTFTSTTGLLTNDASPFAVSAKNESQARSTYRWIPLTASLKSNQVYDSWMGIGKGTDCKLYVSGNNNAAHSHTITISGRYTS
14355	GC_00002580	NCGS	NCGS_60_maxbin_res_002_fasta	2057	2	2	1	0	0.981352	1	0.990588									MKRTKKVLTALATAALILAPSVKAQASYVTFTNFTFTTIAGSESYNQVTHRVKPDAEQTWYLTFTSTTGLLTNDASPFAVSVKNESQARSTYRWIPLTASLKSNQVYDSWMGIGKGTDCKLYVSGNNNAAHSHTITISGRYTS
14356	GC_00002581	NCGS	NCGS_154_maxbin_res_003_fasta	1095	2	2	1	0	0.991094	1	0.995527			PF01522.24	Polysaccharide deacetylase					MIYYTYPGFRNKALTISYDDGLWSDVHLLEILNRYGIRGTFNLNSGCMTEERRIGKEKIPALYKGHEIATHGVKHLTLARCPMTDVVKEILEDRQALEELTGEIVCGHAYPNGSYSPEIKTLLPSLGIHYARTATDTGLYTHPQDFYEWNPTCHHNNRLMYHAKEFLSFDLPQFQYLFYVWGHSYEFDRDNNWDVIEEFCKMIGGREDIWYATNAEVVHYLMAVKQVHTSVDEKLLFNGSGQDIYLIRNGENILLHPGELFR
14357	GC_00002581	NCGS	NCGS_60_maxbin_res_002_fasta	2068	2	2	1	0	0.991094	1	0.995527			PF01522.24	Polysaccharide deacetylase					MIYYTYPGFRNKALTISYDDGLWSDVHLLEILNRYGIRGTFNLNSGCMTEERRIGKEKIPALYKGHEIATHGVKHLTLARCPMTDVVKEILEDRQALEELTGEIVCGHAYPNGSYSPEIKTLLPSLGIHYARIATDTGLYTHPQDFYEWNPTCHHNNRLMYHAKEFLSFDLPQFQYLFYVWGHSYEFDRDNNWYVIEEFCKMIGGREDIWYATNAEVCHYLMAVKQVHTSVDEKLLFNGSGQDIYLIRNGENILLHPGELFR
14358	GC_00002582	NCGS	NCGS_154_maxbin_res_003_fasta	1552	2	2	1	0	0.992938	1	0.996456									MKTVVFAKYSNDRADEFAICTEILKNENGEKSIRKRPVEKEGIHHVQGVYENYLKLKRQYQNVFGVAACQMEAQAAAFEFVKGTALSAILENYIEQGEKDRIEELVRDYCNRITSIEPKAIFQVTEEYKKVFGDITFEKEQSSAAEITDIDLIFENVMIDAESWKVIDYEWSFAFLIPEKFVIYRSILYWFLKQNVSQLFTWQELMELVSITEEEEEKFRKMEANFQKYVIGGKIPVRDMTEYLGTKAIPFSEVLHPVTEAKDRMQVYYNSGKGFSEQNSYFIPHTDEGEMKEIRIPVSENEKEVRFDPSMGKCVVYIESIQDSNGKKTAVKWCNGRWLSKQSILFEEEDPQILFEIERGISYLEIKCMVAAYTALITELSDVTRFYDYGKVKKTAEER…
14359	GC_00002582	NCGS	NCGS_92_30656	564	2	2	1	0	0.992938	1	0.996456									MKTVVFAKYSNDRADEFAICTEILKNENGEKSIRKRPVEKEGIHHVQGVYENYLKLKRQYQNVFGVAACQMEAQAAEFEFVKGTALSAILENYIEQGEKDRIEELVRDYCNRITSIEPKAIFHVTEEFRKVFGDVTFEKEQSSAAEITDIDLIFENVMIDAESWKVIDYEWSFAFLIPEKFVIYRSILYWFLKQNVSQLFTWQELMELVSITEEEEEKFRKMEANFQKYVIGGKIPVRDMTEYLGTKAIPFSEVLHPVTEAKDRMQVYYNSGKGFSEQNSYFIPHTDEGEMKEIRIPVSENEKEVRFDPSMGKCVVYIESIQDSNGKKTAVKWCNGRWLSKQSILFEEEDPQILFEIERGISYLEIKCMVAAYTALITELSDVTKFYDYGKVKKTAEER…
14360	GC_00002583	NCGS	NCGS_10_maxbin_res_007_fasta	86	2	2	1	0	0.987879	0.740993	0.846808									MFFGDRSEINNSKYFEILDKEIMRKVSGGYNLGIYLTKYQKKEHKQYIHMVVY------------------------FS
14361	GC_00002583	NCGS	NCGS_92_30656	939	2	2	1	0	0.987879	0.740993	0.846808									MFFGDRSEINNSKYFEILDKEIMRKVSGGYNLGIYLTKYQKKEHKQYIHMVVYEVGGYGKESRNIILEEKIEMKSWIYT
14362	GC_00002584	NCGS	NCGS_10_maxbin_res_007_fasta	2175	2	2	1	0	0.886628	0.99422	0.937346			PF00188.29	Cysteine-rich secretory protein family					MKKTLQKIITFCAVVLGVCCMNKMDAKAFTTGNLEYMNGNYYLYSGNQKVINDFVFDGSYTYYAQADGTPMMNRLTYHPDGVHIIYFDENGHEVFNAFQYCSSVGYTCYFDSQGYLYKDQTTYLDGQPYYLNANGALEQNGWFRYANGRDYGYAESDGCLINNKFAKDNQGRVVFYHWNGMVARGLISDGLWYYSMDEGDGHYLGRFKAAGVAPSDTYQLQVLDLVNEERLSRNIAPLKLNEQVQQAAQVRAGEISTVFDHIRPDGRSCFTALDEYVTDGYGSAGENIAAGQSSPQEVVSDWMNSPGHRANILKESYTALGVGYYYGSGPYYC-YWVQMFIGDRYW
14363	GC_00002584	NCGS	NCGS_60_maxbin_res_002_fasta	1037	2	2	1	0	0.886628	0.99422	0.937346			PF00188.29	Cysteine-rich secretory protein family					MKRTVQKIITFFVVVLGICCINKIDAKAFTTGDITYINGQRYLYSNGQKVINDFVFDGVYTYYAQADGTPMTNRLTYHPDGVHIIYFDKNGHEVFNAFQYCSSVGYNCYFDSQGYLYKDQITYIDGNPYYLNANGALEQNGWFRFANGMDYGYAESDGELRNNKFAKDNQGRVVFYHWNGMVARGLISDGLWYYSMDTGDGHYLGRFKAAGVAASDTYQFQVLDLVNEERLSRNIPPLKVSEQAQQAAQIRAGEIYTLFSHTRPNGTSCLTVLDEYVTDGYMSAGENIAAGQSSPQEVVEDWMNSPGHRANILDESYTALGVGYYYNSSGLYCSYWVQLFIGDEY-
14364	GC_00002585	NCGS	NCGS_10_maxbin_res_007_fasta	1153	2	2	1	0	1	0.602159	0.751684			PF13515.9	Fusaric acid resistance protein-like					MTFYQELQLNQAGSKNLLKKSETVKEKSYHILVYLVKIAVTMAFCFLFVTIFSILFGNENSIVGVVVLLCLMVFRNADLGIRTGQSTMLLALFFVIMTVCPHLANQFSPVLGMLLNIAALAVLILFGCHNPFMFNQSTLVLGYLLLYGYDVTGKSYQMRLVGMALGAALTCFVFYRNHKNRTYKRNLKDLIQEFDITSSRTKWQICQILCVPIVLCIAELCNMPRAMWAGIAAMSAILPFMEDMHYRVRKRIVGNIAGVICFTVLYFLLPSSIYAYIGILGGIGVGFSAQYGWQAVFNTFGALAIAAETYGLQGAVSLRVIQNVFGVVFALA----------------------
14365	GC_00002585	NCGS	NCGS_154_maxbin_res_003_fasta	1220	2	2	1	0	1	0.602159	0.751684			PF13515.9	Fusaric acid resistance protein-like					#NAME?
14366	GC_00002586	NCGS	NCGS_10_maxbin_res_007_fasta	2440	2	2	1	0	0.97582	0.725725	0.832393									MRKKSIKGLLCLLILVVLGGCGKAKVESASTEEIVPVEEMEQAETINNTDDTEEEN----------------------------------------------------------------------------------------------TEAVCEKIKEAAQEVIAEEKIEAELQVADYESENAVLQNPCTACGGTGKCQECKGDGYRGSGYSVSCPRCHGGLTETCIYCDANGNSTKHEGICDFPNCMGAHVYACTICGGGTKPVTCESCGGSGACNVCGGSGSL
14367	GC_00002586	NCGS	NCGS_92_30656	1935	2	2	1	0	0.97582	0.725725	0.832393									MRKKSIRGLLCLLMLVVLGGCGKAKDESASTEEIVPVEEMEQAETINNTDDTEEENIEAAEELIPETYAFSCKVTINPEIELYLNQKNEIVGFEYLNEDAKDAYQKLALKGLTVEAGVKEMILAASEKGYLDTNKKVSITITEVKDTTCDTEAVCEKIKETAQEVIAEEKIEAELQVADYESENAVPQNPCTACGGTGKCQECKGDGYRGSGYSVSCPRCHGALTETCIYCDANGNSTKHEGICDFPNCMGAHVYACTICGGGTKPVTCESCGGSGACNVCGGSGSL
14372	GC_00002589	NCGS	NCGS_10_maxbin_res_007_fasta	2297	2	2	1	0	0.98374	0.567345	0.719651	K03498	trk system potassium uptake protein	PF02386.19	Cation transport protein					MQQTNRSRHRHITSFQVISLGFLSVILLGSLLLMLPIATKSGQCTSFLDALFTATSAVCVTGLIINDTATYWSLFGQGVILLLIQIGGMGIITIAIAIATVSGRKIGLMQRSTMQEAISAPTVGGIVRRTQFIIRTTILIEIIGAALLAPVFCRDFGFWKGIWYSLFHSISAFCNAGFDLIGIRTPFSSLTSYSVQPIVNLVIMVLIVAGGIGFLTWEDIKNHKWHFKKYRMQSKVIFMVTGLLIFLPALYFFCFEFSNLPLMERVWVSVFQSVTPRTAGFNTADLTSLSEVGQMLIIMLMLIGGSPGSTAGGMKTTTFAVLVSSALSVFRKKEHTHFFGRQIPDGTIRNAATIFLMYIVLFLAGGMVISSIEDIPLMTALFETASAIGTVGLSLGITP…
14373	GC_00002589	NCGS	NCGS_92_30656	1317	2	2	1	0	0.98374	0.567345	0.719651	K03498	trk system potassium uptake protein	PF02386.19	Cation transport protein					MQQTNRSRHRHITSFQVISLGFLSVILLGSLLLMLPIATKSGQCTSFLDALFTATSAVCVTGLVIKDTATYWSLFGQGVILLLIQIGGMGIITIAIAIAVVSGRKIGLMQRSTMQEAISAPTVGGIVRRTQFIIRTTILIEIIGAVLLAPVFCRDFGFWKGIWY-------------------------------------------------------------------------------------------------------------------------------------------------------------------------------------------------------------------------------------------…
14376	GC_00002591	NCGS	NCGS_154_maxbin_res_003_fasta	623	2	2	1	0	0.973783	1	0.986717			PF14278.9	Transcriptional regulator C-terminal region					MELLDKRNFAYITVKEICEAAGVNRSTFYLHYETMADLLSESVSHMNEQFLTHMKKDTNAFVTKMRDCPMDELYLITPEYLTPYLGYIEQHKRLFRTATENAAVLEMDKSYERMLRHVFTPILDRYGVPEWDRPYLMAFYIHGLMAIISEWLKNDCVDSIADVVNVIQRCVKRRKEEI
14377	GC_00002591	NCGS	NCGS_60_maxbin_res_002_fasta	1339	2	2	1	0	0.973783	1	0.986717			PF14278.9	Transcriptional regulator C-terminal region					MALLDKKNFAYITVKEICEAAGVNRSTFYLHYETMADLLSESVSHMNEQFLAHMKKDTDAFVTKMRDCPMDELYLITPEYLTPYLGYIEQHKRLFRTATENAAVLEMDKSYERMLRHVFMPILDRYGVPEWDRPYLMAFYIHGLMAIISEWLKNDCVDSIADIVNVIQRCVKRRKEEI
14378	GC_00002592	NCGS	NCGS_21_maxbin_res_002_fasta	749	2	2	1	0	0.871264	0.544844	0.670434			PF02518.29	Histidine kinase-, DNA gyrase B-, and HSP90-like ATPase					#NAME?
14379	GC_00002592	NCGS	NCGS_60_maxbin_res_002_fasta	2588	2	2	1	0	0.871264	0.544844	0.670434	K18345	two-component system, OmpR family, sensor histidine kinase VanS [EC:2.7.13.3]	PF02518.29	Histidine kinase-, DNA gyrase B-, and HSP90-like ATPase	M00651	Signature modules; Gene set; Drug resistance	M00651	Vancomycin resistance, D-Ala-D-Lac type	MIRKIRTSLTAKLFLSTTILLIAVCLISVFSMARYIPQTYSNRLSADLQKQANDLVPALENANSLDECYSLVRQFVIQTNATAYIEDENGNILYSSDELTITTDQDSVATIQEHSDSGIVTDDNLLSEAGYVFTLLGSEYTLYVQSDLVSINQATEAIWQTIPLVILGIFLMSILFSVIYSRYITKPIIELSSTSKKLARLDFEPHGNSNRLDEIGILSDSLNVLSDNLQLTLTELKKSNSELEVEILKERELEQKQQEFFSAASHELKTPLTILKGHLLGMLNKVKGYENHELYMERSLAVVEKMETLVKELLYVSKTGGKQKSEYRTIDFAELLRIQIADVSDLLSEKGISLDVDIPDKLLCEVDPAQMERAIQNVLVNAIRYSPNGETICISLSNE…
14380	GC_00002593	NCGS	NCGS_10_maxbin_res_007_fasta	2249	2	2	1	0	0.94697	0.680822	0.792138			PF01048.23	Phosphorylase superfamily					MINSLIMGKQKATGKFVIPTESYREEGMSYHYAKPSNYIKIRNYQIVKSIFDNLGLPNVAGKVWTKDAIYRETKAKLGTRKKEGCIAVEMELAGVQAVCDFYDWDLYNFLITGDVLDQAIYDATGLAAANHDVDKLYIAIELAKRI
14381	GC_00002593	NCGS	NCGS_92_30656	106	2	2	1	0	0.94697	0.680822	0.792138			PF01048.23	Phosphorylase superfamily					#NAME?
14382	GC_00002594	NCGS	NCGS_10_maxbin_res_007_fasta	1858	2	2	1	0	0.878664	0.820131	0.848389	K03798	cell division protease FtsH [EC:3.4.24.-]	PF01434.21	Peptidase family M41					MKEVKSPKRPLIFYYGIVLVVLLVFNLFITPMLAERQVKEVDYGTFMKMTEDKDIGQVQIDSTQITFTDKAESAIYKTGLMPDDNLTQRLYDSGAKFSKEIETRTSPFMSLLISVVVPLLLFWILGRFLAKKLMEQAGGKNSMMFGMGGKSNAKVYVQSTEGIHFTDVAGEDEAKENLAEIVDYLHNPKKYTDVGASMPKGLLLVGPPGTGKTMLAKAVAGEANVPFFSISGSEFVEMFVGMGASKVRDLFKQAKEKAPCIVFIDEIDAIGKKRDGGKYGGNDEREQTLNQLLTEMDGFEGNNGVIILAATNRPESLDPALTRPGRFDRRVPVELPDLKGREAILKVHARKIKVGDNVDFHTIARMASGASGAELANIINEGALRAVRSGRTFVTEADL…
14383	GC_00002594	NCGS	NCGS_154_maxbin_res_003_fasta	901	2	2	1	0	0.878664	0.820131	0.848389	K03798	cell division protease FtsH [EC:3.4.24.-]	PF00004.32	ATPase family associated with various cellular activities (AAA)					MKEVKTPKKPLAYYYGIVLIVLIVFNLVVTPILMEHQVKETDYGTFMSMIEKKNIGEVEVKDNQIIFTDKDQKNIYKTGLMNDPNLTDRLYECGAVFAKDIDKQMSPIISFLLTGVLPLILFIALGNYMAKKLMEHAGGKNSMAFGM-GKSNAKIYVQSSEGIRFSDVAGEDEAKENLSEIVDYLHNPKKYTDVGASMPKGVLLVGPPGTGKTMLAKAVAGESNVPFFSMSGSEFVEMFVGMGASKVRDLFGQAKEKAPCIVFIDEIDAIGKKRD-GQMGGNDEREQTLNQLLTEMDGFEGNNGVIILAATNRPESLDPALTRPGRFDRRVPVELPDLAGREAILKVHAKKIKASDDVDLHTIARMASGASGAELANIINEAALRAVRSGRTVVNESDL…
14384	GC_00002595	NCGS	NCGS_10_maxbin_res_007_fasta	2945	2	2	1	0	0.990676	1	0.995316			PF00717.26	Peptidase S24-like					MLEYISDLESTGNYKPAEIIPIHVIRERKVFYNTVSAGTGSFLDSDEYEIFSSPDIPEAATFGVYVDGDSMEPKYHNKDLIWIEQTACLDDGEIGIFYLDGNAYVNKFQNNRLGTYLISLNKKYDPIPVTENSSFKIFGRVLS
14385	GC_00002595	NCGS	NCGS_60_maxbin_res_002_fasta	1235	2	2	1	0	0.990676	1	0.995316			PF00717.26	Peptidase S24-like					MLEYISDLESTGNYKPAEIIPIHVIREKKVFYNTVSAGTGSFLDSDEYEIFSSPDIPEAATFGVYVDGDSMEPKYHNKDLIWIEQTACLDDGEIGIFYLDGNAYVKKFQNNRLGTYLISLNKKYDPIPVTENSSFKIFGRVLS
14386	GC_00002596	NCGS	NCGS_21_maxbin_res_002_fasta	635	2	2	1	0	0.852417	0.930294	0.889655			PF10604.12	Polyketide cyclase / dehydrase and lipid transport					#NAME?
14387	GC_00002596	NCGS	NCGS_60_maxbin_res_002_fasta	2170	2	2	1	0	0.852417	0.930294	0.889655			PF10604.12	Polyketide cyclase / dehydrase and lipid transport					MKRGNEKVAISNINTIISNDIQKVWNIVLAVDKYNSWRSDLSKTEIINDKQFIEYTKNGYATTFTVTVAEPYKRWEFDMENSNMKGHWIGVFIDKGNETQIDFTENVIPKKWFMKPFVKTYLKKQQKQFVLDLKKALE---
14390	GC_00002598	NCGS	NCGS_10_maxbin_res_007_fasta	1869	2	2	1	0	0.840152	1	0.913133	K03308	neurotransmitter:Na+ symporter, NSS family	PF00209.21	Sodium:neurotransmitter symporter family					MSKRESFTNRLGFILACIGSAVGMGNIWMFPTRVSLYGGGSYLIPYFIFVVLIASTGVIGEMSFGRGTRSGPIDAFGAACESRGKRKVGEALGFIPVLGSLAMAIGYTVVMGWILKYMIGTFTGSTLAPDNIDSFAASFGGMASAFGNNLWQIIALVVAVIILMFGVGNGIEKANKIMMPVFFLLFLILAIYTACQPGAIDGYKYIFRVEPSALAKPETWIFALGQAFFSLSVAGNGTLIYGSYLPDNEDIPASAGRVALFDTIAAILAALVIIPAMATTGAQLDQGGPGLMFIFLPSLFKSMPGGHIVAIIFFVAVFFAGLSSLLNLYEAPIATVQEKLHLNRKLSCLLIGVIGVIVSICIQGIVSDWMDILSIYICPLGAGLAGIMFFWVYGKNYVE…
14391	GC_00002598	NCGS	NCGS_21_maxbin_res_002_fasta	586	2	2	1	0	0.840152	1	0.913133	K03308	neurotransmitter:Na+ symporter, NSS family	PF00209.21	Sodium:neurotransmitter symporter family					KDKRESFNSRWGFILACIGSAVGMGNIWMFSTRVSLYGGGSFLIPYFLFVILIASTGVIGEMSFGRAARSGPIDAFGMVSEKKGKRKVGEGLGMIPVLGSLAMAIGYTVVMGWILKYAVGAFTGATLAPKTIEEFASRFGMMASAFGNNIWQVLALILCMYILIFGVGAGIEKANKILMPIFFTLFVILGIYVAFQPGAAAGYQYIFRVDKAALLDPKTWIFALGQAFFSLSVAGNGTLIYGSYLSDEEDIPASAARVAFFDTLAAMLAALVIIPAMATTGATLDQGGPGLLFIYLPNLISSMPGSTVIAIIFFVAVLFAGMTSLINLYEAPIATAQEKLRVGRKTACVIIAVIGVIVSLLIQGIVSDWMDILSIYICPLGAGLAGIMFFWVAGKKYVE…
14392	GC_00002599	NCGS	NCGS_10_maxbin_res_007_fasta	734	2	2	1	0	0.921569	0.505623	0.652983	K06400	site-specific DNA recombinase	PF00239.24	Resolvase, N terminal domain					MAGIRMENKIYEVGMYCRLSKDDGTDNESASIATQKSILTDYVKKQGWHLAKTYVDDGYSGTNFQRPSFQNMIKDIESGLINCVITKDLSRLGRNYLDCGLYLEVFFPEHNVRYIAVNDGVDTLNKSAMDITPFRNILNEMYSADVSVKIKSAYRARFQQGKFMGTTAPYGYVKDPADHNHLLIDDKVAHVVREIFDLALAGNGIAKIRKHINKQHILRPAAYAAEQGATGYERYFEENEENRYIWSENSVRGILRSPIYAGNLAGYKRIAANMKSKKRPSKLPEEWEVIPDTHEGIVTQEEFDTVQQLITSRRLPENKGGFENIFAGVIKCADCGYAMRAMSANRRKRPDIIDCVQYSCNNYGRYGNIMCTAHSIEARDLFNAVLTDINRFADMAVND…
14393	GC_00002599	NCGS	NCGS_21_maxbin_res_002_fasta	720	2	2	1	0	0.921569	0.505623	0.652983			PF00239.24	Resolvase, N terminal domain					MAGIKEEKKIYLVGIYCRLSKDDGTDNESASIATQKSILTDYVKKQGWHIAKTYVDDGYSGTNF---------------------------------------------------------------------------------------------------------------------------------------------AEVR----------------------------------------------------------------------------------------------------------------------------------------------------------------------------------------------…
14394	GC_00002600	NCGS	NCGS_21_maxbin_res_002_fasta	779	2	2	1	0	1	0.676286	0.806886			PF14287.9	Domain of unknown function (DUF4368)					------------------------------------------------------------------------------------------------------------------------------------------------------------------------------------------------------------------------------HEGIVTQEEFDIVQQLITSRRLPQNKGGFVNIFAGVIKCVDCGCALRAMNVHRRKRPEIIDCVQYSCNNYARNGRSECSAHNIEARDLFNAVLADINCFADMAVNDEKAVRAIEKRLTETDQSRAKALEKERKKLNKRLAELDRLFSSLYEDKVMERITERNFEMMSGKYQKEQLEI…
14395	GC_00002600	NCGS	NCGS_60_maxbin_res_002_fasta	2609	2	2	1	0	1	0.676286	0.806886	K06400	site-specific DNA recombinase	PF07508.16	Recombinase					MIKDIESGLINCVITKDLSRLGRNYLDCGLYLEVFFPEHNVRYIAVNDGVDTLNKSAMDITPFRNILNEMYAADISVKIKSAYRARFQQGKFMGTTAPYGYIKDPADHNHLLIDDKVAHVVKEIFDLALKGNGVAKICRHLNKQHILRPAAYAAERGETGFERHFEGNEDKRYIWSGNSVRSILRSPIYAGNLVGYKRIAANMKSKKRPSKLPEEWEVIPNTHEGIVTQEEFDIVQQLITSRRLPQNKGGFVNIFAGVIKCVDCGCALRAMNVHRRKRPEIIDCVQYSCNNYARNGRSECSAHNIEARDLFNAVLADINCFADMAVNDEKAVRAIEKRLTETDQSRAKALEKERKKLNKRLAELDRLFSSLYEDKVMERITERNFEMMSGKYQKEQLEI…
14396	GC_00002601	NCGS	NCGS_154_maxbin_res_003_fasta	2185	2	2	1	0	0.993976	1	0.996979	K03088	RNA polymerase sigma-70 factor, ECF subfamily	PF04542.17	Sigma-70 region 2					MESFEEIYSLYFKDIYRYVLSLCRNSEQAEEITQETFFQAMKSISSFRGDCKMTVWLCQIAKHLYFAQKRKEKHSAIMTLDEVSDHLPATTSQPLELRIADETDAMRILEYLHDIEEPYKEVFMLRVFGELSFKKISGIFGKTESWARVTYHRAKVKILNEMEGKQ
14397	GC_00002601	NCGS	NCGS_60_maxbin_res_002_fasta	1538	2	2	1	0	0.993976	1	0.996979	K03088	RNA polymerase sigma-70 factor, ECF subfamily	PF04542.17	Sigma-70 region 2					MESFEEIYSLYFKDIYRYVLSLCRNSEQAEEITQETFFQAMKSISSFRGDCKMTVWLCQIAKHLYFAQKRKEKHSAIMTLDEVSDHLPDTTSQPLELRIADETDAMRILEYLHDIEEPYKEVFMLRVFGELSFKKISGIFGKTESWARVTYHRAKVKILNEMEGKQ
14400	GC_00002603	NCGS	NCGS_154_maxbin_res_003_fasta	1091	2	2	1	0	0.995272	1	0.99763	K10119	raffinose/stachyose/melibiose transport system permease protein	PF00528.25	Binding-protein-dependent transport system inner membrane component					MKRKPVGKIIVNILVILLCCVWLVPVYMVIVNAFKSRAELYENIFAFPKHFTLEYFQGALKKMDFLMAFKNSIIVTVIAVGIIVLLSAMTAWMFVRSNNKLSKFLYGLLILTMLIPFQTIMMPLMQEMNQFGKFFSIPFKDSLGGLIFMYVGFGAGMGVFLFHGFIKSSVPVSLEEAAIIDGCNTWQLFWRIVFPILKSITVTVIILDVIWIWNDYLLPSLTLTSIKNKTIPLAMSLFFGQYTIEWNMAMAALTFTIIPVIVFYLLCQKHIIKGVAAGAVKG
14401	GC_00002603	NCGS	NCGS_60_maxbin_res_002_fasta	2072	2	2	1	0	0.995272	1	0.99763	K10119	raffinose/stachyose/melibiose transport system permease protein	PF00528.25	Binding-protein-dependent transport system inner membrane component					MKRKPVGKIIVNILVILLCCVWLVPVYMVIVNAFKSRAELYENIFAFPKHFTLEYFQGALKKMDFLMAFKNSIIVTVIAVGIIVLLSAMTAWMFVRSNNKLSKFLYGLLILTMLIPFQTIMMPLMQEMNQFGKFFGIPFKDSLGGLIFMYVGFGAGMGVFLFHGFIKSSVPVSLEEAAIIDGCNTWQLFWRIVFPILKSITVTVIILDVIWIWNDYLLPSLTLTSIKNKTIPLAMSLFFGQYTIEWNMAMAALTFTIIPVIIFYLLCQKHIIKGVAAGAVKG
14402	GC_00002604	NCGS	NCGS_154_maxbin_res_003_fasta	1540	2	2	1	0	0.97561	1	0.987654									MKKNKIDINTNVKRVSNIILNSKTHIQSICCVNFGEDSVRINHFIELLAADLKKRSEVIDKEEYRILNMHSIINNAEAFFEAGKSDATLIFIKGNEVNGNQAMDWKRELEMNGANILGAVYFQ
14403	GC_00002604	NCGS	NCGS_92_30656	576	2	2	1	0	0.97561	1	0.987654									MKKNKIDISTNVKRVSNIILNSKTHIQSICCVNFGEDSVRINHFIELLAADLKKRSEVVDKEEYRILNMHSIINNAEAFFEAGKSDATLIFIKENEVNGNQAMEWKRELEMNGANILGAIYFQ
14406	GC_00002606	NCGS	NCGS_10_maxbin_res_007_fasta	2494	2	2	1	0	0.988889	1	0.994413	K02566	NagD protein	PF13344.9	Haloacid dehalogenase-like hydrolase					MNMRKSIIDFNEKKGFICDMDGVIYHGNQILPGVPEFIQWLHDEKKEYLFLTNNSGYTPRELNQKLARMGLDVPEEHFYTSALATAAFLKEQAAGCSAFVIGEAGLLNALYDVGITMNDVNPDYVVVGEGRSYSLDTLTKATNLVLKGAKLIGANSDVSGPIENGIAPACRALIAPIEMATGTQAYFCGKPNPLMMRTGLNMLGCHSAEAVMVGDRMDTDVISGMESGMSTVLVLSGCSTKDTLKTYAYLPTMVLNGVGDIASMAKAKEE
14407	GC_00002606	NCGS	NCGS_154_maxbin_res_003_fasta	1264	2	2	1	0	0.988889	1	0.994413	K02566	NagD protein	PF13344.9	Haloacid dehalogenase-like hydrolase					MNMGKSVIDFNEKKGFICDMDGVIYHGNQILPGVPEFIQWLHDEKKEYLFLTNNSGYTPRELNQKLARMGLDVPEEHFYTSALATAAFLKEQAAGCSAFVIGEAGLLNALYDVGITMNDVNPDYVVVGEGRSYSLDTLTKATNLVLKGAKLIGANSDVSGPIENGIAPACRALVAPIEMATGTQAYFCGKPNPLMMRTGLNMLGCHSAEAVMVGDRMDTDVISGMESGMSTVLVLSGCSTKDTLKTYAYLPTMVLNGVGDIASIAKAKEK
14408	GC_00002607	NCGS	NCGS_154_maxbin_res_003_fasta	1310	2	2	1	0	0.97619	1	0.987952	K07467	phage replication initiation protein	PF02486.22	Replication initiation factor					MHILGLPTDIFNVYPASIKYKTYQARWQIGDIYVSGDARKTEDNPQGLGCYLVMTGRGCDDIFRILDSRNYTFGDMFRRCERRYGRDNFHFTRLDIAIDDKNEKPFFTIEQIKKKCEKEEFISNSEGYHFDESKFDDFDTAKTVYIGAGKSGLSYRFYDKDKEVCSKHNKTLDEVGSWKRTEMQLRDDKAHAFAMTFKERPLELGELAFGLLANNLRFVVPNRNESNKSRWKTCRFWERFLGAVEVLKLQVPKQQNSLEETQQWLTEGGVISAVKSFYFLEEHDALGGLEKVGTMLDKARYSNSLSSKLTAHLQRINRTDLIPYIQYDTKHGKGGI
14409	GC_00002607	NCGS	NCGS_60_maxbin_res_002_fasta	2166	2	2	1	0	0.97619	1	0.987952	K07467	phage replication initiation protein	PF02486.22	Replication initiation factor					MHILDLPTDIFNVYPATIKFKTYQARWQIGDIYVSGDARKTEDNQQGLGCYLVMTGRGCDDIFRILDSRNSTFGDMFRRCERRYGLDNFHFTRLDIAIDDKNEKPFFTIEQIKKKCEKEEFISNSEGYHFDESKFDDFDTAKTVYIGAGKSGLSYRFYDKDKEVCSKHNKTLDEVGSWKRTEMQLRDDKAHAFAMTFKDRPLELGELAFGLLANNLRFVVPNRNESNKSRWKTCRFWERFLGAVEVLKLQVPKLHNSLEETQQWLTEGGVISAVKSFYFLEEHDALGGLEKVGTMLDKARYSNSLSSKLTAHLQRIDRTDLIPYIQYDTKHGKGGI
14410	GC_00002608	NCGS	NCGS_10_maxbin_res_007_fasta	2185	2	2	1	0	0.98836	1	0.994146			PF00535.29	Glycosyl transferase family 2					MQGISVVVPVFNEEGNVRELHKEILEACKKENYNFEIIFVDDGSKDKTPEICKELKPLKYIRMRKNFGQTAAMDAGIKAAQYDYIVTMDGDRQNDPADIPKLVNYLEENDLDIVSGWRKNRKDTVMKKFTSRVANFLRGIIVKDNIHDSGCSLKIYKKECFDHINLYGEMHRFIPALLRIKGFEVGEVVVNHRPRTAGVTKYNWKRTIKGFVDMISLWFWSKYAVRPLHILGAGGMVSIFLGVVCAIWSIVLFALGYKMSNNIMPPLLTVFFIIVGLLMFIFGLMSDMMSKTYYGSGIDKSYSVKETIENKETEE
14411	GC_00002608	NCGS	NCGS_60_maxbin_res_002_fasta	1052	2	2	1	0	0.98836	1	0.994146			PF00535.29	Glycosyl transferase family 2					MQGISVVVPVFNEEGNVRELHKEILEVCKKENYKFEIIFVDDGSKDKTPEICKELKPLKYIRMRKNFGQTAAMDAGIKLAQYDYIVTMDGDRQNDPADIPKLVNYLEENDLDIVSGWRKNRKDTVMKKFTSRVANFLRGIIVKDNIHDSGCSLKIYKKECFDHINLYGEMHRFIPALLKIKGFEVGEVVVNHRPRTAGMTKYNWKRTIKGFVDMISLWFWSKYAVRPLHIMGAGGMISIFLGIVCAIWSIVLFVLGYKMSNNIMPPLLTVFFIIVGLLMFIFGLMSDMMSKTYYGSGIDKSYSVKETIENKETEE
14414	GC_00002610	NCGS	NCGS_154_maxbin_res_003_fasta	1241	2	2	1	0	0.990574	0.977615	0.984052	K14059	integrase	PF00589.25	Phage integrase family					MPAYKDSKTGTWFAKFYCKDWTGENKQIKKRGFATKREALDYERNYKIRQENNLDMTFGEFWKLYTEDVKNYVKLNTWLTKEHIVDTKILPYFKNLKMNEITPGDVRKWQNEMVAFRYENGKSYSQTYKKTMHNILSAILNHACRFYNLKSNPARQAGNMGREEKKEMLFWTTEEYKKFSEAVIDKPVSFYAFEMLYWTGMRLGELLALTMEDFDFEKNTVRINKSYQRLQGQDVITTPKTPKSNRTIKLPKFLAEEMQEYFAMLYDQTPTDRIFLVTKSFLHHEMERGCKLSGVKKIRIHDLRHSHISHLIDLGFSAVAIADRVGHESIDITYRYSHLFPSKQVAMADRLDAVNASFEDCEEQDDDVEIMQTEETEPMIDMDAARKKL---------
14415	GC_00002610	NCGS	NCGS_60_maxbin_res_002_fasta	2594	2	2	1	0	0.990574	0.977615	0.984052	K14059	integrase	PF00589.25	Phage integrase family					MPAYKDSKTGTWFAKFYCKDWTGENKQIKKRGFATKREALDYERNYKIRQENNLDMTFGEFWKLYTEDVKNYVKLNTWLTKEHIVDTKILPYFKNLKMNEITPGDVRKWQNEMVAFRYENGKSYSQTYKKTMHNILSAILNHACRFYNLKSNPARQAGNMGREEKKEMLFWTTEEYKKFSEAVIDKPVSFYAFEMLYWTGMRLGELLALTMEDFDFEKNTVRINKSYQRLQGQDVITTPKTPKSNRTIKLPKFLAEEMQEYFAMLYDQTPTDRIFLVTKSFLHHEMERGCKLSGVKKIRIHDLRHSHISHLIDLGFSAVAIADRVGHESIDITYRYSHLFPSKQVAMADRLDAVNASFEDCEDQDDDVEIMQTEETAPMIDMDAAAEKIISIDKYKAV
14416	GC_00002611	NCGS	NCGS_154_maxbin_res_003_fasta	1545	2	2	1	0	0.994444	1	0.997214	K13004	galacturonosyltransferase WbtD [EC:2.4.1.-]	PF00534.23	Glycosyl transferases group 1					MNILIIANSSVGLVKFRKELIIKILERHKVFIATKIDECENELRSIGAEVCELQMERRSIRLKKEWKLIKQIQSEVKRIRPDLIITYTIKPNIYGGIIARKNKIPYVVNITGLGTAFQSEGLFKWIIIHLYRIALKKARVVFFENRENKRKLIQEKIICEEQGTVLNGAGVNLESFSYKAYPSITNRNYLYMGRVMKEKGVDELFSAIQRLHAVYPDVKLMILGEYEEDYEEKVKAMVNKGIAIYIGWVNDVRAYVENSICTVLPSYHEGMSNTLLESAAMGRPVITSDISGCREALVDGISGLLVQVKDEDDLYAKMKQFYELPYNEKVEMSVEARKFIEKNFDKNKVIQDTLNKIGLL
14417	GC_00002611	NCGS	NCGS_92_30656	571	2	2	1	0	0.994444	1	0.997214	K13004	galacturonosyltransferase WbtD [EC:2.4.1.-]	PF00534.23	Glycosyl transferases group 1					MNILIIANSSVGLVKFRKELIIKILEQHKVFIATKIDECENELRSIGAEVCELQMERRSIRLKKEWKLIKQIQSEVKRIRPDLIITYTIKPNIYGGIIARKNKIPYVVNITGLGTAFQSEGLFKWIIIHLYRIALKKARVVFFENRENKRKLIQEKIICEEQGTVLNGAGVNLESFAYKAYPSITNRNYLYMGRVMKEKGVDELFSAIQRLHAVYPDVKLMILGEYEEDYEEKVKAMVNKGIAIYIGWVNDVRAYVENSICTVLPSYHEGMSNTLLESAAMGRPVITSDISGCREALVDGISGLLVQVKDEDDLYAKMKQFYELPYNEKVEMSVEARKFIEKNFDKNKVIQDTLNKIGLL
14418	GC_00002612	NCGS	NCGS_10_maxbin_res_007_fasta	249	2	2	1	0	0.708333	0.562082	0.626789									--------------------------------------------MTYSNINMVKTGLRLKKYISESGVLVRDIQAYLHLSCSQPIYRWIRGKIL------------------------------------------HQSIIY----------------
14419	GC_00002612	NCGS	NCGS_92_30656	2262	2	2	1	0	0.708333	0.562082	0.626789			PF01381.25	Helix-turn-helix					MGDFKNYLDEQLKDEKFKKKPVWHLEWVLYLKECDKKKEGRKDLMTYPNIDMIQTGLQLKKYINQAGMSIKDIQEYLHLSCPQPVYRWIKGKILPSVDHLLMLSELFGVHMEKLLVKKEKDNLIIELNSYDTSMAQDRNLRYWENFIHILGDRERIGR
14422	GC_00002614	NCGS	NCGS_10_maxbin_res_007_fasta	1037	2	2	1	0	0.898148	1	0.946341									MYFTEGKQRAFELLMQQKPGFDRYQSGCARGNEDCGTCRFYRPQWKYEFCVFKECPYCHGKRTRKTTTSMDK
14423	GC_00002614	NCGS	NCGS_60_maxbin_res_002_fasta	2610	2	2	1	0	0.898148	1	0.946341									MYFTKGKQRAFELIMQQKPGFDRYQSGCAGDDEDCGTCRFYRPQWKYEFCVFKECPYCPGKRTRKTHASMDK
14426	GC_00002616	NCGS	NCGS_10_maxbin_res_007_fasta	92	2	2	1	0	0.989279	1	0.99461	K21395	TRAP-type transport system periplasmic protein	PF08240.15	Alcohol dehydrogenase GroES-like domain					MLQQVMTNPGEIIFREVPVPEVKENQVLVKIMNIGVCGSDIHVYHGKHPFTKYPVTQGHEVSGEITELGKNVTEFHVGQKVTIEPQVYCGHCYPCRHGKYNLCEELKVMGFQTTGTASEYFAVDASKVTPIPEDMSYEEGAMIEPLAVAVHGVKQIGDVAGMNIAVLGAGPIGNLVAQAAKGMGAAKVMITDISDLRLAKAKECGIDVCVNTQNKDFGEAMIEAFGPDKADVIYDCAGNNITMGQAIKYARKGSTIVLVAVFAGMAEVDLAVANDHELDIKSTMMYRHDDYIDGIRLVNEGKVHLKPLISKTFAFKDYLKAYQYIDDNRETTMKVIINVSEK
14427	GC_00002616	NCGS	NCGS_60_maxbin_res_002_fasta	1795	2	2	1	0	0.989279	1	0.99461	K21395	TRAP-type transport system periplasmic protein	PF08240.15	Alcohol dehydrogenase GroES-like domain					MLQQVMTNPGEIIFREVPVPEVKENQVLVKIMNIGVCGSDIHVYHGKHPFTKYPVTQGHEVSGEIIELGKNVTEFHVGQKVTIEPQVYCGHCYPCRHGKYNLCEELKVMGFQTTGTASEYFAVDASKVTPIPEDMSYEEGAMIEPLAVAVHGVKQMGDVAGMNIAVLGAGPIGNLVAQAAKGMGAAKVMITDISDLRLAKAKECGIDVCVNTKNKDFGAAMLEAFGPDKADVIYDCAGNNITMGQAIKYARKGSTIVLVAVFAGMAEVDLAVANDHELDIKSTMMYRHDDYIDGIRLVNEGKVHLKPLISKTFAFKDYLKAYQYIDDNRETTMKVIINVSEK
14430	GC_00002618	NCGS	NCGS_10_maxbin_res_007_fasta	815	2	2	1	0	0.98103	0.575046	0.725077									TKKCNGGNAMGITGVGSSYNFVYNTKTGKLSTKDGSKNEFVDFCNGDVKGEDTETLNHFDEHTRYQFTRMLFAYGTGMTGQNPFANDEKVEITADIDSATHTSFYVNG----------------------------------------------------------------------------------------------------------------------------------------------------------QKAVKRYKESMSQLLNGGTWYRWS
14431	GC_00002618	NCGS	NCGS_154_maxbin_res_003_fasta	2029	2	2	1	0	0.98103	0.575046	0.725077									---------MGITGVGSSYNFVYNTKTGKLSTKDGSKNEFVDFCNGDVKGEDTETLNHFDEHTRYQFTRMLYAYGTGMTGQNPFANDEEVEITADIDSATHTSFYVNGQKAFTAITGMSYLPSEIQTFGTVQQPFKTRGYKPYDPSTNSITIGVGSRFNLGNGYSMTVQEDFVWGEGYGNGSKADDERCNMMIGGLNSLIHIADQQYFSSMTDTYTNYILDFLASQGVDTSREFVINGTHCELANGKISEVGNDYVVPSSIQQKAVKRYEESMSQLLNGGTWYRWS
14432	GC_00002619	NCGS	NCGS_10_maxbin_res_007_fasta	2092	2	2	1	0	0.97377	0.95701	0.965317									MKKSKEILIWGSTLLCIYFVAWLIFTLDIFSKGKDIENNLKMALGVVFLLLCGGVIAMVHKEYDYRKYAAYISGVISVALIIQIALQGEAMGEKRVFICFFSCILSGLLGILTTLIGTKKIEIKNRHIKEIGIYFFTLFGFGALFLASVMKNMLGTRGRVIMKMFGSQENATKGVEYISLIFPTILFFIATMSITTVILDPKGYKSRKYITSDMSKSEQRKMQLETQFLNHIIWANLCAENWKKKGFLDFKEKELLFGEKYVYPNGEKIKIFYKDIAEVRKEKLFGIFPNQMTIVKRDGTEYRFF--------------
14433	GC_00002619	NCGS	NCGS_21_maxbin_res_002_fasta	620	2	2	1	0	0.97377	0.95701	0.965317									MKKSKEILIWGSTLLCIYFVAWLIFTLDIFSKGKDIENNLKIALGVVFLLLCGGVIAMVHKEYDYRKYAAYISGVISVALIIQIALQGEAMGEKRVFICFFSYILAGLLGILTTLIGTKKIEIKNRHIKEIGIYFFTLFGFGALFLASVMKNMLGTRGRVIMKMFGSQENATKGVEYISLIFPTILFFIATMSITTVILDPKGYKSRKYITSDMSKGEQRKMQLETQFLNHIVWANLCAENWKKKGFLDFKEKELLFGEKYVYPNSEKIKILYKDIAEVRKEKLFGIFPNQMTIVKKDGTKYRFILEKRNKVVEFLQTR
14438	GC_00002622	NCGS	NCGS_10_maxbin_res_007_fasta	798	2	2	1	0	0.994312	1	0.997148									MKKNIGIFLVMCIMLTACKNDKFPYDDELDDSEKNEISTEYDSLIDRKIANTKDEKINIGYDEALSEYEGYLDNVKLFEEGYKNQDYDGDGKTDRIFQYFRNDNKKVYTICFGNGDHLELGAFDDTFLGLEVWGADITGDGKNEIVFCGEHTGNTWIQSGSEIAIWRKDGSEYTRMNLPGKQTRMRYSAGYDIYIEKAEQENTILVTCPELGLEEEYVLPENQREEFDSCYKDLKVGERILSSSKAWKIAVDGDDIFLYEAFLDRQTAAVKIKMQWKENKFEVMNTEILEEYL
14439	GC_00002622	NCGS	NCGS_154_maxbin_res_003_fasta	2269	2	2	1	0	0.994312	1	0.997148									MKKNIGIFLVMCIMLTACKNDKFPYDDELDDSEKNEISTEYDSLIDRKIANTKDEKINIGYDEALSEYEGYLDNVKLFEEDYKNQDYDGDGKTDRIFQYFRNDNKKVYTICFGNGDHLELGAFDDTFLGLEVWGADITGDGKNEIVFCGEHTGNTWIQSGSEIAIWRKDGSEHTRMNLPGKQTRMRYSAGYDIYIEKAEQENTILITCPELGLEEEYVLPENQREEFDSCYKDLKVGERILSSSKAWKIAVDGDDIFLYEAFLDRQTAAVKIKMQWKENKFEVMNTEILEEYL
14440	GC_00002623	NCGS	NCGS_154_maxbin_res_003_fasta	812	2	2	1	0	0.992481	0.995729	0.994102	K07407	alpha-galactosidase [EC:3.2.1.22]	PF02065.21	Melibiase					----YNPNKKIFTLHTAHTTYQMQVDPLGYLLHLYYGAKTNSPMDYVLTYADRGFSGNPYAAGMDRTYSLDALPQEYPSLGTGDYRNIALNIKNEKGVESADLLFKSYEIRSGKYQLQGLPAVWADKEEAQTLEIVLADENAQVEVHLLYGVLEENDVITRSVQIKNTGTGQITIEKAAAACLDFVQGDFDVLRFYGKHAMERNLERTPLGHGTIAFGSRRGTSSHQYNPAVILAEKGTTETAGSCYGMLFVYSGNFSCEAEKDQFNQTRLLLGLNEELFSYPLAEGETFTVPEVILSYSADGLSALSQQYHNCIRNHVCRSKYVHMQRPVLINSWEAAYFDFTGDTIVDLAKEAASLGIDMVVMDDGWFGKRNDDNSSLGDWQVNEKKLGGSLAELIT…
14441	GC_00002623	NCGS	NCGS_60_maxbin_res_002_fasta	1385	2	2	1	0	0.992481	0.995729	0.994102	K07407	alpha-galactosidase [EC:3.2.1.22]	PF02065.21	Melibiase					MAIIYNPNKKIFNLHTVHTTYQMQVDPLGYLLHLYYGDKTNSPMDYVLTYADRGFSGNPYAAGMDRTYSLDALPQEYPSIGTGDYRNIALNIKNEKGVESADLLFKSYEIRSGKYQLQGLPAVWADKEEAQTLEIVLADENAQVEVHLLYGVLEENDVITRSVQIKNTGTGQITIEKAAAACLDFVQGDFDVLRFYGKHAMERNLERTPLGHGTIAFGSRRGTSSHQYNPAVILAEKGTTETAGSCYGMLFVYSGNFSCEAEKDQFNQTRLLLGLNEELFSYPLAEGETFTVPEVILSYSADGLSALSQQYHNCIRNHVCRSKYVHMQRPVLINSWEAAYFDFTGDTIVDLAKEAASLGIDMVVMDDGWFGKRNDDNSSLGDWQVNEKKLGGSLAELIT…
14442	GC_00002624	NCGS	NCGS_10_maxbin_res_007_fasta	2198	2	2	1	0	0.95	1	0.974359			PF10066.12	Uncharacterized conserved protein (DUF2304)					MDIKIQIIILVIIIIALLSLGNMIRKKKVDLRYALSWIIVGCIMLVFDIFPQLLGKLATILGFELPINMLFFLGVCLALAILFMQTVAISNLSEKVKKLTQEEALMNKTVDDKIKKREEK
14443	GC_00002624	NCGS	NCGS_60_maxbin_res_002_fasta	1065	2	2	1	0	0.95	1	0.974359			PF10066.12	Uncharacterized conserved protein (DUF2304)					MGIKVQIIILVIIIVALLCLGNMIRKKKVDLRYALPWIIMGCIMLVLDVFPQLLGKMATLLGFELPINMLFFLGVCLALAILFMQTVAISNLSEKVKKLTQEEALMNKTVDDKIKKREEK
14444	GC_00002625	NCGS	NCGS_154_maxbin_res_003_fasta	1536	2	2	1	0	0.990459	1	0.995207			PF02585.20	GlcNAc-PI de-N-acetylase					MREGMKKKKIWDNGIYNCDLFRKKKVLILVPHEDDEIITVGTILPILNENECDVSIAFATNGDYHGSDMATVRMNESLQYCRKMQIKDENIFFMGFGDYGENLQHWYNESKCVPSPAGVSETYAPSGLKTYSYLKFGEESEYTRENYGKILKNILLECKADIIFCIDCDIHCDHIALSLMFEEVISEIIREEQYMPVVFKMFAHDILWMGIQDFYTLNLESCKSIAQNPHHTYADRFFETYYSWEQRVRFPIFNEYFSHYAFQNSYLKLMKIYKSQYVKYHFPRLLNSDQVFWLRRTDNLLLKSKVMASSGNAECFQTLKMFECKDVCKKTNLLEDGQIVWKPAETDNEKTISIEFESKSKFQEIVFYTGLLCENIMDIEIRTDAGMVIHTGSVAGNGK…
14445	GC_00002625	NCGS	NCGS_92_30656	581	2	2	1	0	0.990459	1	0.995207			PF02585.20	GlcNAc-PI de-N-acetylase					MREGMKKKKIWDNGIYNCDLFRKKKVLILVPHEDDEIITVGTILPILNENECDISIAFATNGDYHGSDMATVRMNESLQYCRKMQIKEENIFFMGFGDYGENLQHWYNESKCVPSPAGVSETYAPSGLKTYSYLKFGEESEYTRENYGKILKDILLECKADIIFCIDCDIHCDHIALSLMFEEVISEIIREEQYMPLVFKMFAHDILWMGIQDFYTLNLESCKSIAQNPHHTYADRFFETYYSWEQRVRFPIFNEYFSHYAFQNSYLKLMKIYKSQYVKYHFPRLLNSDQVFWLRRTDNLLLKSKVMASSGNAECFQTLKMFECKDVCKKTNLLEDGQIVWKPAETDNEKTISIEFESKSKFQEIVFYTGLLCENIMDIEIRTDAGMVIHTGSVAGNGK…
14448	GC_00002627	NCGS	NCGS_10_maxbin_res_007_fasta	2176	2	2	1	0	0.892358	0.994195	0.940528	K01448	N-acetylmuramoyl-L-alanine amidase [EC:3.5.1.28]	PF01520.21	N-acetylmuramoyl-L-alanine amidase					MYKMKRILKRAIACLLAVLMLAGEAPVQRVFAAEAVQPETEQQVEEVNEAESVETTETETQTETEQQAGETETATEINEEAKMTEAEQPETEQAEEDASVQEETPLLNYVYVDENNVEINGEQNIVLSVGDDSTVIESARLFLQKKDGEQYALEASAIDGNAMLFTEKYLDENKTGVYTLYSYEVTVNGVVYTQVLSEAGVNVSYGVNCDIESQPDAQVVNEEDTEPDVDYDVVSFDKDGNQISEESIASAIENQRQEQNEDGLTRSTYGSNGNIVVVLDPGHDGSHGGTSGNGVAESVINLKIAQYCKEELQKYSGVTVYMTRDSQTCPYGGSSVDAKSCNESRVAYAKSVGADIYVSLHNNSAPSSEASGVEIYYPNTNYNPSVSRTGEELASQILR…
14449	GC_00002627	NCGS	NCGS_60_maxbin_res_002_fasta	1038	2	2	1	0	0.892358	0.994195	0.940528	K01448	N-acetylmuramoyl-L-alanine amidase [EC:3.5.1.28]	PF01520.21	N-acetylmuramoyl-L-alanine amidase					MYKMKRILKRATACLLAVLMLAGEAPMQKVLAAE-VESQTEQQ-ENVTKETEQQTAVQQAETEQEQQ-DKTDVQLDTEQPEEANDV-QVGTGQPEETTGIQVEIPLLNYVYVDKNRVEIGDTQNIALSVGDDTTVIESAKLYVQNKDGEQYTLEASEIEGNAILFAENYQDENQTGVYTLYSYEITVDGIVYTQVLSETGVDVSYGVNCDVESKPDAQLVDESAAETDM--DVVSFDEDGNQTSEDSIASAIENQQQKQSEDGITRSTYGSNGNIVVVLDPGHDGSHGGTSGNGVAESEVNLKIAQYCKEELQKYSGVTVYMTRDSQTCPYGGSSVGAKTCNEGRVAFAKSVGANIYVSLHNNSASSESVSGVEIYYPNTNYNPSVSQTGEELASQILR…
14450	GC_00002628	NCGS	NCGS_154_maxbin_res_003_fasta	1543	2	2	1	0	0.984805	1	0.992344	K17248	N-acetylgalactosamine-N,N'-diacetylbacillosaminyl-diphospho-undecaprenol 4-alpha-N-acetylgalactosaminyltransferase [EC:2.4.1.291]	PF00534.23	Glycosyl transferases group 1					MKMGEKMKTIVHVLNTGSYSGAENVVIQIIKKMNEFYPNQYRMIYMARKGPIEERLKKENIEYYLVDKLSFRTVKQMRRIYSPDIVHAHDFTASILVALTKESEKIVSHIHCNPLWIKEWNIKTITYSYTISKYDNILTVSSAVLNEFVANRRIKEKGVVIGNPIDVHEIQKKGKLGSEKEYDVAFLGRLSTEKNPLRYISIVSQLFDNNDKIKALMIGDGLQREECLIKIKELDLENVITMTGFLDNPYELLAKTKILCVTSNWEGFGLMAVEALTFGLPVVATDVGGLKNIVTDECGKLCQTDEQFVHEIEKLLTNNSYYENKCMRARERAEELDNVEKYMAELKNIYQ
14451	GC_00002628	NCGS	NCGS_92_30656	573	2	2	1	0	0.984805	1	0.992344	K17248	N-acetylgalactosamine-N,N'-diacetylbacillosaminyl-diphospho-undecaprenol 4-alpha-N-acetylgalactosaminyltransferase [EC:2.4.1.291]	PF00534.23	Glycosyl transferases group 1					MKMGEKMKTIVHVLNTGSYSGAENVVIQIIKKMNEFYPNQYRMIYMARKGPIEERLKKENIEYYLVDKLSFRTVKQMRRIYSPDIVHAHDFTASILVALTKESEKIVSHIHCNPLWIKEWNIKTITYSYTISKYDNILTVSSAVLNEFVANRRIKEKGVVIGNPIDVHEIQKKGKLGSEKEYDVAFLGRLSTEKNPLRYISIVSQLFDNNDKIKALMIGDGLQREECLIKIKELDLENVITMTGFLDNPYELLAKTKILCVTSNWEGFGLMAVEALTFGLPVVATDVGGLKNIVTDECGKLCQTDEQFVHEIEKLLTEKSYYENKCRNAKERAEELDNVEKYMAELNNIYQ
14454	GC_00002630	NCGS	NCGS_10_maxbin_res_007_fasta	2197	2	2	1	0	0.991696	1	0.995831			PF01370.24	NAD dependent epimerase/dehydratase family					MSKTKVLVTGANGYIGRHVVEQLLNMGADVLAADFSFDGVDERAQRVETPIFSGLEDIYEQMGKPDVCIHLAWRNGFVHNADSHIEDLPNHYTFLKNMIEGGLKHVVVMGTMHEVGYWEGAIDENTPTNPLSLYGIAKNALRQMVELLAKKSEVCFQWTRGYYIIGDDIKSNSIFSKIVQAEQAGNKKFPFTTGKNLYDFISLEELAKEIACVSLQTEVNGVINCCTGKPVSLAEQVESFIKEHNFKIRLEYGAYPDRAYDSPGVWGDAEKIKQIMSKVEK
14455	GC_00002630	NCGS	NCGS_60_maxbin_res_002_fasta	1064	2	2	1	0	0.991696	1	0.995831			PF01370.24	NAD dependent epimerase/dehydratase family					MSKTKVLVTGANGYIGRHVVEQLLNMGADVLAADFSFDGVDERAQRVETPIFSGLEDIYEQMGKPDVCIHLAWRNGFVHNADSHIEDLPNHYTFLKNMIEGGLKHVVVMGTMHEVGYWEGAIDENTPTNPLSLYGIAKNALRQMVELLAKKSEVCFQWTRGYYIIGDDIKSNSIFSKIVQAEQAGNKKFPFTTGKNLYDFISLEELAKEIACVSLQTEVNGIINCCTGKPVSLAEQVESFIKEHNFKIRLEYGAYPDRAYDSPGVWGDAKKIQQIMSKVEK
14458	GC_00002632	NCGS	NCGS_10_maxbin_res_007_fasta	738	2	2	1	0	0.957746	0.719801	0.821899			PF01076.22	Plasmid recombination enzyme					MPYAILRFQKRKAGGVAACERHNERKKEAYKSNPDIDMERSKDNYHLVNPPRYTYKKEINRMVAEAGCRTRKDSVMMVETLITASPEFMNSLPPKEQKAYFTMALDFISERVGEKNILSAVVHMDERTPHMHLCFVPITPDNKLSAKTILGNQKSLSEWQTAYHERMSSRWNQLERGQSSMETKRKHVPTWLYKLGGRLDKQYEEIVSALSDINAFNAGKKRDKALELIAAWLPDVEKFSKEISKQSAYINSLKEQIGQESDYAGRMRDEKYEQELKVQKANQKIFELQRTNEQMGRLLSKIPPEVLEELQKNHKSRAKER
14459	GC_00002632	NCGS	NCGS_21_maxbin_res_002_fasta	716	2	2	1	0	0.957746	0.719801	0.821899			PF01076.22	Plasmid recombination enzyme					#NAME?
14460	GC_00002633	NCGS	NCGS_154_maxbin_res_003_fasta	1903	2	2	1	0	0.946667	0.939082	0.942859									MLSCSKGSRGLFVPSRVIGIFTDTTISLSSWLRQRPDHYTIRAGRNLPDKEFRYLRTVIVTAAVYWGFNSKLRLR-----
14461	GC_00002633	NCGS	NCGS_21_maxbin_res_002_fasta	227	2	2	1	0	0.946667	0.939082	0.942859									MLSCSKGSRGLFVPSRVIGIFTDTTISLSSWLRQRPDHYTIRAGRNLPDKEFRYLRTVIVTAAVYRGFNSMLPLASDISS
14462	GC_00002634	NCGS	NCGS_10_maxbin_res_007_fasta	2942	2	2	1	0	1	0.501274	0.667798									#NAME?
14463	GC_00002634	NCGS	NCGS_60_maxbin_res_002_fasta	1233	2	2	1	0	1	0.501274	0.667798	K03406	methyl-accepting chemotaxis protein	PF00015.24	Methyl-accepting chemotaxis protein (MCP) signalling domain					MGKKLVTMLVSVGFFAVLITVLNLMALQAIRGKNNVLIEQFEQYEEAVKNNDTAVFETAKGEVAEAIRHINYRINGSIIFDLALVVADIIVIVLLSIVINKSIVRPAKRAKNDLDDIILGIESGQGNLTLRVFDETSDEIGQLANGVNHFIETLQNLMVKIQSVSKDMKKSSYLVQNEAESSNMSASNVSATSEELAASMEEVSASLYDLAQGCNNLLEKMAGMNEDAKNSAMKLQEVKLTAENSYKEAIASKEKTVETFDGIQKDVAEAVEASKSVNEIAKLTENILNIAAQTNLLALNASIEAARAGEAGRGFAVVADEIRQLADSSRETANNIQEISGKVIEAVNNLSGNATEMIRFVDEKVALDYDNFVKIIGNYDADSDQASNTFNEFAVESKD…
14466	GC_00002636	NCGS	NCGS_10_maxbin_res_007_fasta	2171	2	2	1	0	0.881638	0.998084	0.936254			PF01841.22	Transglutaminase-like superfamily					MKRWKRGIALLAIVAMMMQVLPINVWAEPVADEVTDKTGYLPVGIEEVTLTEEDVADALTLEDQEYRAETYSASGTDYSSSYYYNQLSYEKRTLYNSMQYECEQYLDTQEDAVVDGSSYARTDYIECTGMSTDDLWEVVWIFTLSNPQYYFVRGTSAFKGYQGSKQYVALAIYPDYQKGYVRAKYTAQFNAKVNNWINEINAESSDYFKIKKAHDIVCANIVYDNDSSNQEKHQSSGTAVLTGNSVCAGYAQLFSLLCNAAGISAICVTSPYHEWNEVKLDNNWYVVDCTWDDSDSDNSWYYNYFCKSDATINEGYHEVESCLSAYRPACNSDYIGKVSSYNGISFYREVDGNIRSYDEKGKLITNKFVFDGSYTYYMQADGTPMKDRLTYHPDGEHII…
14467	GC_00002636	NCGS	NCGS_60_maxbin_res_002_fasta	1035	2	2	1	0	0.881638	0.998084	0.936254			PF01841.22	Transglutaminase-like superfamily					MKRWKRGIALLAIVAMMMQVLPINVWAEPVADEVTDKTGYLPVGIEEVTLTEEDVADALTLEDQEYRAETYSAA-ADYSSRYYYNQLSYAKKTLYDSMYYECEEYLDTQDNAYAYNSTYARTAYIECTGMSKEDLWEVVWIFTLSNPQYFFVRGTAAMTGYQGSKQYVALPIYAEYQEGYVRASYTTKFNERINNWINEISAEPSDYLKIKKAHDITCSSIVYDNNNTNQEKHQSSATAVLTGTSVCAGYAQLFSLLCNAVGIPAICVTSPEHEWNEVKLDDNWYVVDCTWDDSDIDNSWYYTYFCKSDSAVNEGFHEVESYLENYRPACNSDYIGKISSYNGNTFYREADGNIRCYDRNGALVTNKFIFDGSYTYYMQADGTPMKDRLTYHPDGVHII…
14478	GC_00002642	NCGS	NCGS_154_maxbin_res_003_fasta	1240	2	2	1	0	0.989247	0.815208	0.893834									MSEKRLDAKNRWRNVVVAFRMSPEEAQELNVKVSLSGLSKQDYIIQCLLKHEIRVVGGMKVAKKVQVHLDTILEELQTLDESDRGIDVEELLVPLKHVLDILQSDEKGGNHYEKDNI
14479	GC_00002642	NCGS	NCGS_60_maxbin_res_002_fasta	2593	2	2	1	0	0.989247	0.815208	0.893834									--------------------MSPEEAQELNVKVSLSGLSKQDYIIQCLLKHEIRVVGGMKVAKKVQVHLDTILEELQTLDESDRGIDVEELLVQLKHVLDILQSDEKGGNHYE----
14486	GC_00002646	NCGS	NCGS_154_maxbin_res_003_fasta	714	2	2	1	0	1	0.925641	0.961385									#NAME?
14487	GC_00002646	NCGS	NCGS_21_maxbin_res_002_fasta	446	2	2	1	0	1	0.925641	0.961385									ASSEKNRMLACRFGKHCDNSRNSQSLYLVVVLKSLKNTLLKVRGIQKGILTYVRLIKYAGKESPAKVLTQDKSTTNRFIFLPLNKRVYGMS
14490	GC_00002648	NCGS	NCGS_154_maxbin_res_003_fasta	1538	2	2	1	0	0.990967	1	0.995463			PF14307.9	Glycosyltransferase WbsX					MKILAFYLPQFHEIPENNEWWGEHHTEWENLKTAKPSYKGQYQPRVPLNQNYYNLTDVKTLEWQAEIAKKYGVYGFVYYHYWFEEGMLLEKPAEIMLANKSVDMPFCFSWANHTWKREWASKSDKILREQTYGGREEWLKHFNYLLPFFKDERYIKMNGKPLFIIYNPRDFKEFPQMLKLWDEEARKNGLLGIEFIHQDSTYNHKKEELGEPYSYGIEFQMSKAVKKYVSESTKFKIERVLNRVADVLPFLRCKATTMQYTYDDIWNIILKTEPIDDTWFPGAFVDWDNTPRRKNRGQVCTNVTPEKFKKYLSMQIKRARDVYHKDYLFMFAWNEWGESGYLEPDEKYGYKMLEAVHDALQENGELPEV
14491	GC_00002648	NCGS	NCGS_92_30656	579	2	2	1	0	0.990967	1	0.995463			PF14307.9	Glycosyltransferase WbsX					MKILAFYLPQFHEIPENNEWWGEHYTEWKNLKTAKPSYKGQYQPRVPLNQNYYNLTDVKTLEWQAEIAKKYGVYGFVYYHYWFEEGMLLEKPAEIMLENKSVDMPFCFSWANHTWKREWASKSDKILREQTYGGREEWLKHFNYLLPFFKDERYIKMNGKPLFIIYNPRDFKEFPQMLKLWDEEARKNGLLGIEFIHQDSTYNHKKEELGEPYSYGIEFQMSKAVKKYVSESTKFKIERVLNRVADVLPFLRCKATTMQYTYDDIWNIILKMEPIDDTWFPGAFVDWDNTPRRKNRGQVCTNVTPEKFKKYLSMQIKRARDVYHKDYLFMFAWNEWGESGYLEPDEKYGYKMLEAVHDALQENGELPEV
14496	GC_00002651	NCGS	NCGS_154_maxbin_res_003_fasta	1541	2	2	1	0	0.987755	1	0.99384									MKKEFEKKLGLLELIKYWGRSLKWIAGICILVFIIVAGESYLRNRTNTSNQSDMLAEESGYVCSTMISIIPKTPTDGSQGVAMDTYLAVMISNTVIQDVIDELGLSDSFIDLFHKMTWEIRGNTLKLTITSPVNEIDGYTWDAVLSKIVDVGEKQIENTYNISSFTYIDKPYYENVSQQAAETTTNTVPIISYGSIIKKSILVSAVVFILLSAVVMLKNLLDLKISCKEDIENNLDIPVLVEIEK
14497	GC_00002651	NCGS	NCGS_92_30656	575	2	2	1	0	0.987755	1	0.99384									MKKEFEKKLGLLELIKYWGRSLKWIAGICILVFIIVAGKSYLRNRTNTSNQSDMLAEESGYVCSTMISIIPKTPTDGSQNVAMDTYLAVMISNTVIQDVIDELGLSDSFIDLFHKMTWEIRGNTLKLTITSPVNEIDGYTWDAVLSKIVDVGEKQIENTYNISSFTYIDKPYYENVSQQAAETTTNTVPTISYGSIIKKSILVSAVVFILLSAVVMLKNLLDLKISCKEDIENNLDIPVLVEIEK
14498	GC_00002652	NCGS	NCGS_10_maxbin_res_007_fasta	93	2	2	1	0	0.979487	1	0.989637			PF00903.28	Glyoxalase/Bleomycin resistance protein/Dioxygenase superfamily					MENKYGIVGVAHVGLPTNDLQKTVEFYKSLGFEAIMQSYNEKAGEKVAFLQIKNYCIETFENGQAAMSDGAYQHVALDVEDIESMYQKICNEKYTIITDGIEELPFWENGVKFFMIKGPNEERIEFCQKL
14499	GC_00002652	NCGS	NCGS_60_maxbin_res_002_fasta	1794	2	2	1	0	0.979487	1	0.989637			PF00903.28	Glyoxalase/Bleomycin resistance protein/Dioxygenase superfamily					MENKYGIVGVAHVGLPTNDLQKTVEFYRGLGFEVIMQTYNEKAGEKVAFLQIKNYCIETFENGQAAMSDGAYQHVALDVEDIESIYQKICNEKYTVITDGIEELPFWENGVKFFMIKGPNEERIEFCQKL
14500	GC_00002653	NCGS	NCGS_10_maxbin_res_007_fasta	2189	2	2	1	0	0.994645	1	0.997315									MEYIYMLTEIDDSGIPIYRDEFLEKSKQNCTILTTSEYATFLEYENKNVVVIPDEIMQDYDKNLDAKGKRFVMMEVYRNEKFENWLSFVFKENNERVEGIVIKYAYASVIHVATENRKSVLVEQNRKETSMNSEEEYQKLVSELKRQIEILQTELKQKEVTTLSLSENLNSSSHYIENLQKHATNLDNELKKYKSFYNEHNETIQFAEERVNHAEAEIQRYMELYKNVLSELDERKIELLELKSKIKKH
14501	GC_00002653	NCGS	NCGS_60_maxbin_res_002_fasta	1056	2	2	1	0	0.994645	1	0.997315									MEYIYMLTEIDDSGIPIYRDEFLEKSKQNCTILTTSEYATFLEYENKNVVVVPDEIMQDYDKNLDAKGKRFVMMEVYRNEKFENWLSFVFKENNERVEGIVIKYAYASVIHVATENRKSVLVEQNRKEMSMNSEEEYQKLVSELKRQIEILQTELKQKEVTTLSLSENLNSSSHYIENLQKHATNLDNELKKYKSFYNEHNETIQFAEERVNHAEAEIQRYMELYKNVLSELDERKIELLELKSKIKKH
14504	GC_00002655	NCGS	NCGS_154_maxbin_res_003_fasta	1535	2	2	1	0	0.947603	0.986864	0.966835			PF00535.29	Glycosyl transferase family 2					MKQYDLGVVILNYKTWKETIKCVESILNTSAIDTKIFIVDNHSENGSYEELSARYSGHENIECIEAGENGGFSKGNNIGLKACKNAGINYAIITNNDIIFNEGCINSMYQEIKARDNAVQLAPKVLSVDKKFISPPWSGQQSLLQYLHIKSPQEYIMKEEELIGVCKVYMVPGGCFIVNVDKFDGMQGFDENVFLYNEEGIISVKAKEHGYDIFFDADATVIHNHGASTDKKTLFVDAEILKSGMYYWKNYEKVSNAKILCIYIFMILRMMAKVLLGRVERVGSIKFLRECHKQIKLIL----
14505	GC_00002655	NCGS	NCGS_92_30656	582	2	2	1	0	0.947603	0.986864	0.966835			PF00535.29	Glycosyl transferase family 2					MKQYDLGVVILNYKTWKETIKCVESILNTSAIDTKIFIVDNHSENGSYEELSARYNGHENIECIEAGENGGFSKGNNIGLKACKNAGINYAIITNNDIIFNEGCINSMYQEIKVRDNAVQLAPKVLSVDKKFISPPWSGQQSLLQYLHIKSPQEYIMKEEELIGVCKVYMVPGGCFIVNVDKFDGMQGFDENVFLYNEEGIISVKAKEHGYDIFFDADATVIHNHGASTDKKTLFVDAEILKSGMYYWKNYEKVSNAKIAIIYYFMVCRMVLKVLLKRAIKTDFKKYMKECHEKYKLVIGEYK
14508	GC_00002657	NCGS	NCGS_154_maxbin_res_003_fasta	1675	2	2	1	0	0.995885	0.868431	0.927801			PF14287.9	Domain of unknown function (DUF4368)					#NAME?
14509	GC_00002657	NCGS	NCGS_60_maxbin_res_002_fasta	61	2	2	1	0	0.995885	0.868431	0.927801			PF14287.9	Domain of unknown function (DUF4368)					MYVHRTNNGRRISQYTCSNYTKVPCGTLCPTQHRINESAVLTLVSDTLRAIAEYSRNDRTEFIHTVQEMQVAQQSADISKKRRRLAAAQKRAGELEKLICKIYEDNALGKLPDARYKALDTQYAKEQDALEIEIAELEKAVTGYEQSQKSAEKFIALIDKYENFDTLTNTMLNEFVEKILVHERARKGSQDTTQEIEIYFNFLGRYIPPSLQPVPLTPEEQEELRKKEERKDRLHQNYLKRKASGAQKRYEDKIKAQKKAEMDAKKALIRAEDMKKGVFSTIG
14512	GC_00002659	NCGS	NCGS_154_maxbin_res_003_fasta	1539	2	2	1	0	0.971559	0.973732	0.972644			PF00535.29	Glycosyl transferase family 2					MLTIFTPTYNRAYILDKLYLSLCIQTNKDFEWLIIDDGSTDNTKEKIQNWISEKKIQIRYVYQKNAGKSAAHNRALELTKTELFVCVDSDDQLHENAVAVVLEEWDKLRKQSKQEVGGMVAFREMSDGTPITQYQENLDCKVGKLKEFYDRKIISGDTMLIFDVSKVGSLRFPVFEGEKFVPEAYLYDQFDQISSFLIVPQYIYICEYLEDGYTQNMARLIAKNPKGYLAYIEQRIKYDKDIKNVIFDTIRYVAIAVCAKKKHIIKSAYNPFCAFVMYPFGKLFYHIRYK------EYC--
14513	GC_00002659	NCGS	NCGS_92_30656	577	2	2	1	0	0.971559	0.973732	0.972644			PF00535.29	Glycosyl transferase family 2					MLTIFTPTYNRAYVLDKLYLSLCVQTNKDFEWLIIDDGSTDNTKEKIQNWILEKKIQIRYVYQKNAGKSAAHNRALELTKTELFVCVDSDDQLHENAVAVVLEEWDKLRKQSKQEVGGMVAFREMSDGTPITQYQENLDCKIGKLKEFYDRKIISGDTMLIFDVSKVGSLRFPVFEGEKFVPEAYLYDQFDQISSFLIVPQYIYICEYLEDGYTQNMARLIAKNPNGYLAYIEQRIKYDNDIKNVICDTIRYVAIAVCAKKKNIIKSSYNPLCAFVMYPFGKLFYRIRYKKYYTRREYCEK
14514	GC_00002660	NCGS	NCGS_10_maxbin_res_007_fasta	1526	2	2	1	0	0.989982	1	0.994966			PF06250.14	YhcG PDDEXK nuclease domain					MENKLEKIGENSFMDNFVKTDDILKDMCGIIESSQKAAYQAVNTLLVQRNWLIGYRIAEEELGGDERSEYGLEVIKKISKELTQRYGKGYDRSNLYHCLKFYKTFPEIVDTACRQSGALLSWSHYRTLLQVKDPEARDWYEKEAAEQTWSVRTLQRNISSQYYYRMLKTQKKELVESEMKELTAPYQNDKLEFIKNPVVAEFLGFSQNTDFTESDLEKSILSNLQKFLMELGKGYAFVARQQHIHTEKQDYYIDLVFYNYILKCFVLIDLKTEKITHQDVGQMDMYIRMYDELKRSEGDNPTIGIVLCSDTDDDIARYSVMHGNEQLFASKYKLYLPTKEELKAEIETQKAMFYLQQQDNEEKEIE
14515	GC_00002660	NCGS	NCGS_60_maxbin_res_002_fasta	1131	2	2	1	0	0.989982	1	0.994966			PF06250.14	YhcG PDDEXK nuclease domain					MENKLEKIGENSFMDNFVKTDDILKDMCGIIESSQKAAYQAVNTLLVQRNWLIGYRIAEEELGGDERSEYGLEVIKKISKELTQRYGKGYDRSNLYHCLKFYKTFPEIVDTACRQSGALLSWSHYRTLLQVKDPEARDWYEKEAAEQTWSVRTLQRNISSQYYYRMLRTQKKEPVESEMKELTAPFQNDKLEFIKNPVVAEFLGFSQNTDFTESDLEKSILSNLQKFLMELGKGYAFVARQQHIHTEKQDYYIDLVFYNYILKCFVLIDLKTEKITHQDVGQMDMYIRMYDELKRSKGDNPTIGIVLCSDTDDDIARYSVMHGNEQLFASKYKLYLPTKEELKAEIETQKAMFYLQQQDNEEKKIE
14516	GC_00002661	NCGS	NCGS_10_maxbin_res_007_fasta	882	2	2	1	0	0.859882	1	0.924663	K02342	DNA polymerase III subunit epsilon [EC:2.7.7.7]	PF00929.27	Exonuclease					MLGNTKGRLINKYVPDYVLFDLETTGTSSNYDEVIEISAVKVQSGVIVDEFSQLVNPGRPIPFAASMVNHITDDMVAEAPEFEEILQVFMDFVGDSILVGHNINSFDMKFLYRDSERYFGQTVTNDYIDTLKLARLCLPDLGHHRLSDLAQYYGISTEGAHRALNDCRMNQQVFEQLAKEMDGSRGGKTKVKLCPICGQPMKKRNGRFGEFWGCSGFPGCRYTENI
14517	GC_00002661	NCGS	NCGS_21_maxbin_res_002_fasta	1017	2	2	1	0	0.859882	1	0.924663	K02342	DNA polymerase III subunit epsilon [EC:2.7.7.7]	PF00929.27	Exonuclease					MLGNTKGKMINQYVPDYVLYDLETTGTSSKYDEVIEISAVKVKNGVVTEEFSQLVNPGRPIPSAASAVNHITDDMVAFAPMFDSVLQQFLAFIGDDVLAGHNINRFDMKFLYRDCERYFGQTLTNDYIDTLKLARLCLPELSHHRLGDLAQYYGISTAGAHRALNDCRMNQQVFEKLAKEQDGTTGRRMEIKNCPVCGQPLKKRNGRFGEFWGCTGFPKCRYTENI
14518	GC_00002662	NCGS	NCGS_10_maxbin_res_007_fasta	2041	2	2	1	0	0.985185	0.548077	0.704325	K18816	aminoglycoside 6'-N-acetyltransferase I [EC:2.3.1.82]	PF00583.28	Acetyltransferase (GNAT) family					MVRKAEKQDLEILANLAVQIWDSHSVSELIVEFSEIMEKGNSQFFLKYENDIPIGFAQCQLRYDYVEGTKTSPVGYLEGIFIKEGYRNKGYAKELLAECEAWAKGNGCQEFASDCEIDNIDSFQFHKAMNFTEANRIICFTKTL
14519	GC_00002662	NCGS	NCGS_92_30656	2365	2	2	1	0	0.985185	0.548077	0.704325									MVRKAEKQDLEILANLAVQMWDSHSVSELIAEFSEIMEKGNSQFF---------------------------------------------------------------------------------------------------
14520	GC_00002663	NCGS	NCGS_10_maxbin_res_007_fasta	1034	2	2	1	0	0.731209	0.714436	0.722725									MEIKKVDDKPMVIHIKQKAKLHIHEPKQAAIKGSNVYTVDRDPTK---KKADNGK---YRKSTVHQV--RKEGMFSKYRKQMKQAGQSIKVKDSSLRNAGMVGGKV---MTDQIEGGQEIQQSAMIMYEASKPVTGTASRGAELFKRQVINQQKRKIKKVDAGKKIAKKGVKGTAKKVAKESSKKVAKESAKTVAKETSKVVAKTATTAATTAAGTAVSPGVGTVIGIAAGEVVGEAVAYKMDKQDMTNNVRSRKIKFFLDKMKAQDEQTDSLAKLVKDIFVQKGMLVAKYVAKLVLPILLGLVLLVSVVAILVVAIVGTIYNSPFAIFLPPLEDGDTVTTVASAYVAEFNREVNELKSNHTGYDDGKIVYVGYEG-EGNPSNYYDILVVYMVKYGVGD…
14521	GC_00002663	NCGS	NCGS_60_maxbin_res_002_fasta	1918	2	2	1	0	0.731209	0.714436	0.722725									MKIKKVDDKPMVIHTKEKAKIHAHEPKGAKIKGSNIYTVERGPKTAGAKVTDTDRKKSYRKSTIHQSEPKNKGL-SRFKQNLKESNTSIKTKNTNLHIAGRTGALVAGAVTDQVEGGQEVSQAAYLAYEASRPVTGTASKGAALFRKKAAAEAKKRIKKVEAGKKLAKK----TAKKAAKDTAKTVAKETAKETAKTTAKVATKTATKAAATAAGTAVAPGVGTAIGMAAGYAAG--VSIEVKDEKMTN--RSRKIKFFLDKMKAQENQTDSVAKLVKDLIVRKAITWVKAAAPIIGLVLLLLVLVVAMIAVPVIAVIAILYNSPFALFLPPLESGDTVQTVTSAYVQEFNRDVNTKVNEHTGYDLGELVYVDYEGMEENPSNYYDIMAVYMVKHGVGD…
14522	GC_00002664	NCGS	NCGS_154_maxbin_res_003_fasta	540	2	2	1	0	0.981481	1	0.990654									MDQLTHNVRRSNWINIIRQCQDRPAGTTAKQWLVENDISEKSYYYWLRKIRREVCEQEGLQEDTNPSALSFVEIPVKTALDTTPVPAVPAAMTPVAVIRSGRLTLELSNDISESLLCRLLQEVLHA
14523	GC_00002664	NCGS	NCGS_21_maxbin_res_002_fasta	652	2	2	1	0	0.981481	1	0.990654									MDQLTHNVRRSNWINIIRQCQDRPAGTTAKQWLAENDISEKSYYYWLRKIRREVCEQEGLQEVTNPSALSFVEIPVKTALDTTPVPTVPAAMTPVAVIRSGRLTLELSNDISESLLCRLLQEVLHA
14524	GC_00002665	NCGS	NCGS_21_maxbin_res_002_fasta	750	2	2	1	0	0.810861	0.994413	0.893306									MVKAKF-GALALTVLMGLGAVSPLHGVTEAHALNAPVANSAQQKTVVSTTDDSDGVMSYKDKESGKTFVSEDNGASWMSEEDYNNSHPAINYEWWTYDEYKEWLEQEKKTLQEMADEHAMAETSEGSFEWTQEMTDQYIAEYEQTLEDIKNGLLVSKSVNGDDECMTTFNPNWVGSTTD
14525	GC_00002665	NCGS	NCGS_60_maxbin_res_002_fasta	2587	2	2	1	0	0.810861	0.994413	0.893306									MVRVKMMGALALTALMGLGAIGPVNAFAEARALNAPATKSTPQETVASMTDNSDGVMSYKDKASGKNFVSEDNGATWVSEEDYESSHPTINYDWWTYDEYKEWMELEKKNLQEMADEHTMVETSEGRFEWTQEMTDQCIAEYEQTLNDIKNGLLVSKSVDGDTECMTTFSPNWVSTTAD
14526	GC_00002666	NCGS	NCGS_154_maxbin_res_003_fasta	1206	2	2	1	0	0.962547	1	0.980916	K03892	ArsR family transcriptional regulator, arsenate/arsenite/antimonite-responsive transcriptional repressor	PF12840.10	Helix-turn-helix domain					MRETNIFKVLADSQRRAILMMLRNERLNAGEIAEKLQITPAALSYHLKLLKNADLISEYKEKNFVYYEINTTVFDELIIWVNQFGGKKE
14527	GC_00002666	NCGS	NCGS_60_maxbin_res_002_fasta	1565	2	2	1	0	0.962547	1	0.980916	K03892	ArsR family transcriptional regulator, arsenate/arsenite/antimonite-responsive transcriptional repressor	PF12840.10	Helix-turn-helix domain					MGETNIFKVLADSQRRDILIMLRNERLNAGEIAEKLQITPAALSYHLKLLKNADLISEYKEKNFVYYEINTTVFDELIIWVNQFGGKKV
14528	GC_00002667	NCGS	NCGS_154_maxbin_res_003_fasta	1038	2	2	1	0	0.95614	0.974634	0.965299									MEKNTDKVQKGNSQTNEKHTVGQSVKLSISNEGLEYYRNRIQQSGQEKYDDVVQRKELLASKKISDIDYSYEIQKKAAQQNQNVDTGKSALNITDKANNYVKAYAELYDEIVKGYENGTREIYVADENGTRKLTRDEELSNLDVAYKKTVDDFVTMETTNQHARGIIGEEMNKISKITSRSALASDYIGEQKTKGKDEIPENLTEKMYGAITSFKEKYTMIHHNQNQF------
14529	GC_00002667	NCGS	NCGS_60_maxbin_res_002_fasta	2312	2	2	1	0	0.95614	0.974634	0.965299									MEKNTDKVQKGNSQTNEKHTVGQSVKLSISNEGLEYYRNRIQQSGQEKYDDVVQRKELLASKKISDIDYSYEIQKKAAQQNQNVDTGKSALNITDKANNYVKAYAELYDEIVKGYENGTREIYVADENGPRKLTKDEELSNLDVAYKKTVDDFVTMETTNQHARGIIGEEMNKISKITTRSTLASAYIEEQKTRGKDEIPENLTEKMYGAITSFKEKYTMIQPNREQLLMSIKI
14530	GC_00002668	NCGS	NCGS_10_maxbin_res_007_fasta	528	2	2	1	0	0.910951	1	0.953401	K06223	DNA adenine methylase [EC:2.1.1.72]	PF02086.18	D12 class N6 adenine-specific DNA methyltransferase					MSNSSVAPFVKWAGGKRQLIPQIKERMPEKYNNYYEPFVGGGAVTFELLPTNALINDINKALINAYKQICNAPEAFLKAVSKLDTEMWEDGKKYYYSLREHYNDKLMKAEYDVELAALFVFINKHCFNGLYRVNGKGLFNVPYNNSRRASVDEEVIMATSKYLQGVTIIDGDFELACKDAKKGDFVFIDSPYAPLNPTSFESYTKEGFDIESHKRLARLYDELTARGCYCMLTNHNTDLINELYGNQGYKIDVVSVKRMINSDASNRVGEEVIICNY
14531	GC_00002668	NCGS	NCGS_60_maxbin_res_002_fasta	1466	2	2	1	0	0.910951	1	0.953401	K06223	DNA adenine methylase [EC:2.1.1.72]	PF02086.18	D12 class N6 adenine-specific DNA methyltransferase					MSNSSIAPFVKWAGGKRQLIPQIRERMPEKYNDYYEPFVGGGAVIFDLLPANALINDINKALINTYRTICNEPDTFLKEVNRLDNDMWEDGKKYYYSIREHYNDKLMRSEYDVELAALFVFINKHCFNGLYRVNGKGLFNVPYNNSRRVSIDEDVIMATSEYLRGVTIKDGDFEQSCKNAKKGDFVFIDSPYAPLNPTSFESYTKEGFDIESHKRLAKLYDELTARGCYCMLTNHNTELINELYGNKDYKIDVVSVKRMINSDASNRVGKEVIICNY
14534	GC_00002670	NCGS	NCGS_154_maxbin_res_003_fasta	2321	2	2	1	0	0.996124	0.864711	0.925778	K07497	putative transposase	PF00665.29	Integrase core domain					MMFIAIKTKDGVIKGKLSFYCRMLGVSRQGFYKYLAIKDRPWKYQDLADAMRVIHAEDECNDTYGRIRMYQALLLKNPTGIKIPSERTVYRVMDEIGLVHRPKRKPNGITKADREARKSDDLLKREFKADKPLEKCVTDITEIKAKDGKLYVSAIFDCFDSSVLGLAMETNMKATLCEHTLDNAYLAHPDLRGAIVHSDRGRQYTSETYRQALSKYGIIQSMNSDGGRCHDNARCESMWARMKSELLYDRYNTESLTT--------------------------------------------
14535	GC_00002670	NCGS	NCGS_21_maxbin_res_002_fasta	1076	2	2	1	0	0.996124	0.864711	0.925778	K07497	putative transposase	PF00665.29	Integrase core domain					MMFIAIKTKDGVIKGKLSFYCRMLGVSRQGFYKYLAIKDRPWKYQDLADAMRVIHAEDECNDTYGRIRMYQALLLKNPTGIKIPSERTVYRVMDEIGLVHRPKCKPNGITKADREARKSDDLLKREFKADKPLEKCVTDITEIKAKDGKLYVSAIFDCFDSSVLGLAMETNMKATLCEHTLDNAYLAHPDLRGAIVHSDRGRQYTSETYRQALSKYGIIQSMNSDGGRCHDNARCESMWARMKSELLYDRYNTESLTTDELRVLIWRYFISYWNNRRICSANGGLPPMIKRQRYYQSLGLAA
14538	GC_00002672	NCGS	NCGS_154_maxbin_res_003_fasta	1309	2	2	1	0	0.985075	1	0.992481			PF09035.13	Excisionase from transposon Tn916					MNNNDIPVWEKYTLTIEEASKYFRIGENKLRRLAEENKDAGWLIMNGNRIQIKRRQFEQVIDKLDAI
14539	GC_00002672	NCGS	NCGS_60_maxbin_res_002_fasta	2165	2	2	1	0	0.985075	1	0.992481			PF09035.13	Excisionase from transposon Tn916					MNNNDIPVWEKYTLTIEEASKYFRIGENKLRRLAEENKDAGWLIMNGNRIQIKRRQFEKVIDKLDAI
14540	GC_00002673	NCGS	NCGS_10_maxbin_res_007_fasta	771	2	2	1	0	0.607682	0.983904	0.751327	K02564	glucosamine-6-phosphate deaminase [EC:3.5.99.6]	PF01182.23	Glucosamine-6-phosphate isomerases/6-phosphogluconolactonase					MRIYKAKDYNEMSRKAANIISAQIIMKPDAVLGLATGSSPIGTYKQLIDWYNKGDLDFSEIRSVNLDEYKGLDASNPQSYAYFMRHNLFDSVNIKPENTNIPNGLETDIEKECTRYNNIIKSLGGIDLQLLGIGNNGHIGFNEPGEAFEKETHCVKLTENTIQANARFFSSVGEVPTHAYSTGIKNIMQARSILLIASGEAKAEAMYQALFGPITPTVPASILQLHNNVSIVADEAALSLIIKNKLI
14541	GC_00002673	NCGS	NCGS_92_30656	1947	2	2	1	0	0.607682	0.983904	0.751327	K02564	glucosamine-6-phosphate deaminase [EC:3.5.99.6]	PF01182.23	Glucosamine-6-phosphate isomerases/6-phosphogluconolactonase					MEVKIVENYQEMSRLAAILLAAEVIENPHTILGLATGSTPVGLYKELITMYQNGKLDFSDVKTFNLDEYVGLAAEHEQSYHYFMKKNLFEHINMKEENIHIPRGDAADISEEALRYEQEIQKTGKIQLQLLGLGENGHIGFNEPADSFSVQTGEIVLTDSTIEANQRFFERREDVPKTAISIGIGTIMNAEKILLVACGEKKAKAVKSVVEGRVTPHVPGSILQFHPHVTVIADRAATALLKK----
14542	GC_00002674	NCGS	NCGS_10_maxbin_res_007_fasta	529	2	2	1	0	0.858974	0.760403	0.806689			PF01555.21	DNA methylase					MYKSIKKKEAWLISLQPNNFKLEPTTVWSFPDRGSWATHSGKYRGNWSPYVPRNLILRYSNPSDWVLDQFMGSGTTLVEAKLLNRHAVGVDINPQSVSISETNLQFQCETNSKIFTRNGNATDLHFIKDSRIDFICTHTPYADIIKYSKGIEGDISLLGVEDFLTEMRKVAEESFRVLKKGKMCAVMIGDVRKYGKVIPLGFRMMECFLQAGFTNKEIIIKEQHNCRSTDYWKKQNNNFLLLAHEYIFVLQK
14543	GC_00002674	NCGS	NCGS_60_maxbin_res_002_fasta	1467	2	2	1	0	0.858974	0.760403	0.806689			PF01555.21	DNA methylase					#NAME?
14546	GC_00002676	NCGS	NCGS_10_maxbin_res_007_fasta	2997	2	2	1	0	0.985931	1	0.992916									MKNQYMFFKEQLFDGFDLSDYKKRNINIPNTDVHIYEFECIDSEKNLDDEEKAKKLDQLSKRISDKYADLYKIVSSESSQYFCEKIYPLIVKIETKLRYALYVSRALFEDGNVDKNSFKIGQKIKKEMEETDFGEIYEAVFTDSDLQGKVKEINGQKLTKADLIKKVESVEENTLWDQIVGANYNYIVEHFLEIKNYRNDVMHNHLLTYKQYIREQKVLNRAIEEFDKVINDKLLTNHSSYSNKTNIMDVLGGMLVLVGTAAVAINKFMYSEQGQSLIKGLEVIGTAVEKNTLLLDDVEKEVGGDLEK
14547	GC_00002676	NCGS	NCGS_92_30656	1324	2	2	1	0	0.985931	1	0.992916									MKNQYMFFKEQLFDGFDLSDYKKRNINIPNTDVHIYEFECIDSEKNLDDEEKAKKLDQLSKRISDKYADLYKIVSSESSQYFCEKIYPLIVKIETKLRYALYVSRALFEDGNVDKNSFKIGQKIKKEMEETDFGEIYEAVFTDSDLQGKVKEINGQKLTKADLIKKVESVEENTLWDQIVGANYNYIVEHFLEIKNYRNDVMHNHLLTYKQYIREQKVLNSAIEEFDKVINDKLLTNHSSYSNKTNIMDVLGGMLVLVGTAAVAINKFMYSEKGKSLIKGLEVIGTAIEKNTLLLDDEEKEVGGDLEK
14548	GC_00002677	NCGS	NCGS_10_maxbin_res_007_fasta	736	2	2	1	0	0.947368	1	0.972973			PF02229.19	Transcriptional Coactivator p15 (PC4)					MKEIQYEIVKEIAVLSKGDSGYTKEINLISWNGREPKYDIRSFSPNREKCGKGITLNADEAAALLEALQKEVNSGD
14549	GC_00002677	NCGS	NCGS_21_maxbin_res_002_fasta	718	2	2	1	0	0.947368	1	0.972973			PF02229.19	Transcriptional Coactivator p15 (PC4)					MREIQYEIVKEIAVLSTGDSGYTKEINLISWNGKEPKYDIRSFSPNREKCGKGITLNADEAAALLKALQKELNSED
14550	GC_00002678	NCGS	NCGS_10_maxbin_res_007_fasta	2944	2	2	1	0	0.73913	0.978723	0.842219	K07729	putative transcriptional regulator	PF01381.25	Helix-turn-helix					MNTDMDIDINTMTDTITCRLVEARADLGITQKELASATGISLKTIANIESKQHIPSLLYAMRIADFFHKPVTSLFCYHLGVQQTPSKGDDLNE-
14551	GC_00002678	NCGS	NCGS_60_maxbin_res_002_fasta	1234	2	2	1	0	0.73913	0.978723	0.842219			PF01381.25	Helix-turn-helix					MNTDMDIDINTMTDTITCRLVEARADLGITQKELASATGINLKTIANIESKQHIPSLLQQM-AGAWSAKPGTDRISPGMETQWQQTHSLDLPRR
14552	GC_00002679	NCGS	NCGS_154_maxbin_res_003_fasta	1537	2	2	1	0	0.986551	1	0.99323			PF00534.23	Glycosyl transferases group 1					MKINIIIPTILMGGGLRVAFQYANDWVERGHDVLVYVPMLYEEVDRKIKVRTSIANTFLRGTKIEWYDCKFPVKKAVNVSNQFIRNADITIAVGPCSARRVSRLNEKKGKKVLFIQGHEVNEQKTNLEDIDRTYQYGMHMVVITKYMRDYIYELTGEKAEVIYNGIPENEFISVPKIRNEQKTIIMLANFSHYKGGYNGLEVLKRVKKKYNVRCVLYGLTKDEHIPDDFEFYQQPSRKRLMQLYREADICLFPSVEEGWGLIVTEAMANKCAVVGNRTGCLRDFGEHEINALITDEPDYTQMEKYIERLLNNQELLITLQENGYKEACKMKRNMSFEHFNQFLEDLK
14553	GC_00002679	NCGS	NCGS_92_30656	580	2	2	1	0	0.986551	1	0.99323			PF00534.23	Glycosyl transferases group 1					MKINIIIPTILMGGGLRVAFQYANDWVERGHDVLVYVPMLYEEVDRKIKVRTSIANTFLRGTKIEWYDCKFPVKKAINVSNQFIRNADITIAVGPCSARRVSRLNEKKGKKVLFIQGHEVNEQKTNLEDIDRTYQYGMHMVVITKYMRDYIYELTGEKAEVIYNGIPENEFISVPKIRNEQKTIIMLANFSHYKGDYNGLEVLKRVKKKYNVRCVLYGLTKDEHIPDDFEFYQQPSRKRLMQLYREADICLFPSVEEGWGLIVTEAMANKCAVVGNRTGCLREFGEHEINALITDGPDYTQMEKYIERLLNNEELLITLQENGYLEACKMKRNMSFEHFNQFLEDLK
14560	GC_00002683	NCGS	NCGS_154_maxbin_res_003_fasta	364	2	2	1	0	1	0.880721	0.936578									MTKDEEIRMINEKLDFYVMEASDEEFDTEEVRKLVKRLDELDPIPLPWKSDEEALKDFWDYCEERQREERIIAEMKIKG
14561	GC_00002683	NCGS	NCGS_60_maxbin_res_002_fasta	1239	2	2	1	0	1	0.880721	0.936578									--------MINEKLDFYVMEASDEEFDTEEVRKLVKRLDELDPIPLPWKSDEEALKDFWDYCEERQREERIIAEMKI--
14568	GC_00002687	NCGS	NCGS_10_maxbin_res_007_fasta	737	2	2	1	0	0.985915	1	0.992908	K03497	ParB family transcriptional regulator, chromosome partitioning protein	PF02195.21	ParB/Sulfiredoxin domain					MKKQDFKVLKTKDLYPFPDNPFHVAEDETLSELAESIKEFGIVTPIITRPKEDGNGYEVIAGQRRVRASELAGINTVPAFVLPLDRDRAIITLVDSNLQRENILPSERAFAYKMKSEAMKRQGFRTDLTSSQVVTKLRTDDKVAQGFGVGRMTVQRFIRLTELIPPILRMVDEGKIALTPAVELSFLKKDEQENLFATMESEEATPSLSQAQRMKSLSQSGRLDMDTIFAIMTEEKGNQKETLKINTSKLKKYFPKNTTPKQMEETIIKLLERELQRKRGRDSR
14569	GC_00002687	NCGS	NCGS_21_maxbin_res_002_fasta	717	2	2	1	0	0.985915	1	0.992908	K03497	ParB family transcriptional regulator, chromosome partitioning protein	PF02195.21	ParB/Sulfiredoxin domain					MKKQDFKVLKTKDLYPFPDNPFHVAEDETLSELAESIKEFGIVTPIITRPKEDGDGYEVIAGQRRVRASELAGINTVPAFVLPLDRDRAIITLVDSNLQRENILPSERAFAYKMKSEAMKRQGFRTDLTSSQVVTKLRTDDKVAQGFGVGRMTVQRFIRLTELIPPILQMVDEGKIALTPAVELSFLKKDEQENLFATMESEEATPSLSQAQRMKQLSQSGRLDMDTIFAIMTEEKGNQKETLKINTSKLKKYFPKNTTPKQMEETIIKLLERELQRKRNRDSR
14570	GC_00002688	NCGS	NCGS_154_maxbin_res_003_fasta	1544	2	2	1	0	0.995398	1	0.997694	K03980	putative peptidoglycan lipid II flippase	PF03023.17	Lipid II flippase MurJ					MKKRLQTATIGLIILTFISKILGFVRELVISYIYGTTAMSDAYSMANSIAILIVTGLAMGIMTAYIPESMLIAEEDRRNEFFNNLINAVLLICGIISIICIIFVKPIVSVIGIGFSDETKRYTEILLCFVMIASVCIFLIYTISGFLNTKKNFYYNGVQLIITNFIVIIAVMLSKESPVKLGMGYLMAYIIPLILGWLLMKQYNFKYKRILDFQDKHLRKICTVSIIAFLGTNVIKLNVMLDRVFASILQEGAVAAINYAFTLTSIVPEVFSLSMITVLYPELSELFVKEEYTLFEEKIVKLLKQTILILVPITVFFLAEGDWLVQALFQRGAFDEQATNMTVQVLKGYSLGMLPIGISFILCKVYFARKEALVPTVCLGISILINAVLDFILVHRGLM…
14571	GC_00002688	NCGS	NCGS_92_30656	572	2	2	1	0	0.995398	1	0.997694	K03980	putative peptidoglycan lipid II flippase	PF03023.17	Lipid II flippase MurJ					MKKRLQTATIGLIILTFISKILGFVRELVISYIYGTTAMSDAYSMANSIAILIVTGLAMGIMTAYIPESMLIAEEDRRNEFFNNLINAVLLICGIISIICIIFVKPIVSVIGIGFSDETKRYTEILLCFVMIASVCIFLIYTISGFLNTKKNFYYNGVQLIITNFIVIIAVMLSKESPVKLGMGYLMAYIIPLILGLLLMKQYNFKYKRILNFQDKHLRKICTVSIIAFLGTNVIKLNVMLDRVFASILQEGAVAAINYAFTLTSIVPEVFSLSMITVLYPELSELFVKEEYTLFEEKIVKLLKQTILILVPITVFFLAEGDWLVQALFQRGAFDEQATNMTVQVLKGYSLGMLPIGISFILCKVYFARKEALVPTVCLGISILINVVLDFILVHRGLM…
14572	GC_00002689	NCGS	NCGS_10_maxbin_res_007_fasta	410	2	2	1	0	0.978934	0.719218	0.829216	K07706	two-component system, LytTR family, sensor histidine kinase AgrC [EC:2.7.13.3]	PF14501.9	GHKL domain					-----------------------------------------------------------------------------------------------------------------------------------------RYIMYGIILLYNLINMGVIVENFKNGEENYLCAVNMGCIVLADLYLLYFVKMADEKNYYEKQLIALEQQAKVQYEYYLTQTKKYDQTVHILHDVNKHIKAIEGLYGAEQGNTAGEYAAEIRELLKPLIPVQYTENPILNILLTDKESVMREKGISVTIKVDNVNLNFLAPIDITTIFGNLLDNAIEAAEKLEGEKYISIKIGSYHKMIAASIENNCGEVKWKNGFPVSAKGKGGGIGLLNVQSSVKKYDGNLILKSDGNKFI…
14573	GC_00002689	NCGS	NCGS_60_maxbin_res_002_fasta	2310	2	2	1	0	0.978934	0.719218	0.829216	K07706	two-component system, LytTR family, sensor histidine kinase AgrC [EC:2.7.13.3]	PF14501.9	GHKL domain					MNGKYKRSSQNRYVYIVVETVTVIFTTCINMLNHSILNLVVWGVLTGIIAYALYYEDMDKPLRRIIECEALVFCMSVCESLGVILLQCILQAADIKNVNETMLYCLEVTFSKVILIFLYYTFINRFVKKSDIPYAKTRYIMYGIILLYNLINMGVIVENFKNGEENYLCAVNMGCIVLADLYLLYFVKMADEKNYYEKQLIALEQQAKVQYEYYLTQTKKYDQTVHILHDVNKHIKAIEGLYGAEQGNTAGEYAAEIRELLKPLIPVQYTENPILNILLTDKESVMREKGISVTIKVDNVNLNFLAPIDITTIFGNLLDNAIEAAEKLEGEKYISIKIGSYHKMIAASIENNCGEVKWKNGFPVSNKGKNGGIGLLNVQSSIKKYDGDLTLKNDGNKFA…
14574	GC_00002690	NCGS	NCGS_154_maxbin_res_003_fasta	2295	2	2	1	0	0.964103	1	0.981723									MRLVQRTCVIQKNHSNKMKQNFKISFIRADSFETIIQNPSHLLQRTENMLSLGCKEDIAICPLHL
14575	GC_00002690	NCGS	NCGS_92_30656	2001	2	2	1	0	0.964103	1	0.981723									MRLVQRTCVIQKNHSNKLKQNFKILFIRADSFETIIQNPSHLLQRTENMLSLDCKEDIAICPLHL
14576	GC_00002691	NCGS	NCGS_154_maxbin_res_003_fasta	1239	2	2	1	0	0.968254	0.857986	0.909791			PF14198.9	Transposon-encoded protein TnpV					MRKTTFEKLGIPYEERDGIFYPVLVAGTEKADIDVGKYGRMWIKYIKEEYPMRYKSLVRFGELEERANEVNETAYELLDDIEAKWLKKHKPKNPDSFTEQLQLRTQTRMMAEEIVIVDVVMQFH
14577	GC_00002691	NCGS	NCGS_60_maxbin_res_002_fasta	2592	2	2	1	0	0.968254	0.857986	0.909791			PF14198.9	Transposon-encoded protein TnpV					MSKTTFEKLGIPYEERDGIFYPVLVAGTEKADIDVGKYGRMWIKYIKEEYPMRYKSLVRFGELEERADEVNDTAYELLDDIEAKWLKKHKPKNPNSFTEQLQLRT-------------------
14578	GC_00002692	NCGS	NCGS_154_maxbin_res_003_fasta	2439	2	2	1	0	1	0.637829	0.778871			PF00155.24	Aminotransferase class I and II					MKLSSDYSSDISSLLNMKKNDSLFISTWDKDEEVLPFPFTKIKEYNKLDCHQANKYFFSDEFLDLKNYILSENIEFKKNNIASSNFTFVSNGTIAAWLSILTILKEKKHIRALLLSPVYYIYIEILKQLNIDIYVESAYNTNFDSINSTIVSQEINLVIINNPLFGTGTCIPYQKIKSIQAVLSKTGGCILIDNIYNGLKWKSKISLNDFELYNSMSRYDNFIILESLSKNLFLNGIKHCSIFAHSKWINNLEKNSVYFCGSITAQQYNYIQRLYSQKEHSFIITQLTQNVNYAKKNYYLLLSMLSGKNVCVSHCISGGYCLLGIPKNKFNAQNDLLIAQEILQKCNVLTLPHDRYLYSNHEFYCFRINLMIKSDLLYKTIDALQTCFNI
14579	GC_00002692	NCGS	NCGS_21_maxbin_res_002_fasta	617	2	2	1	0	1	0.637829	0.778871			PF00155.24	Aminotransferase class I and II					MKLSSDYSSDISSLLNMKKNDSLFISTWDKDEEVLPFPFTKIKEYNKLDCHQANKYFFSDEFLDLKNYILSENIEFKKNNIASSNFTFVSNGTIAAWLSILTILKEKKHIRALLLSPVYYIYIEILKQLNIDIYVESAYNTNFDSINSTIVSQEINLVIINNPLFGTGTCIPYQKIKSIQAVLSKTGGCILIDNIYNGLKWKSKI-----------------------------------------------------------------------------------------------------------------------------------------------------------------------------------------
14592	GC_00002699	NCGS	NCGS_10_maxbin_res_007_fasta	397	2	2	1	0	0.956349	0.524462	0.677425			PF13808.9	DDE_Tnp_1-associated					MELKKLMEHISITPDYRQAWKVVHKLSDILLLTICAVISGAEGWEDIEDFGETHLDFLKQYGDFENGIPVHDTIARVVS-----------------------------------------------------------------------------------------------------------------------QGKIT-------------------------------------------------------------------------------------------------------------------------------------------------------------------------------
14593	GC_00002699	NCGS	NCGS_154_maxbin_res_003_fasta	498	2	2	1	0	0.956349	0.524462	0.677425			PF13808.9	DDE_Tnp_1-associated					MELKKLMEHISIIPDYRQAWKVEHKLSDILLLTICAVISGAEGWEDIEDFGETHLDFLKQYGDFENGIPVHDTIARVVSCISPAKFHECFINWMRDCHSSDDKDVIAIDGKTLRHSYDKSRRRGAIHVISAFSTMHSLVIGQIKTDEKSNEITAIPELLNMLDIKGKIITTDAMGCQKDIAEKIQKQGGDYLFAVKGNQGRLNKAFEEKFPLKELNNPEHDSYAISEKSHGREEIRLHIVCDVPDELIDFTFEWKGLKKLCVAVSFRSIIAEQKKEPEMTVRYYISSADLTAEKFATAIRNHWHVENKLHWRLDVVMNEDDCKIRRGNAAELFSGIRHIAINILTNDKVFKAGLRRKMRKAAMDRNYLASVLAGSGLS
14596	GC_00002701	NCGS	NCGS_154_maxbin_res_003_fasta	2055	2	2	1	0	0.860051	0.90222	0.880631			PF13443.9	Cro/C1-type HTH DNA-binding domain					#NAME?
14597	GC_00002701	NCGS	NCGS_60_maxbin_res_002_fasta	1387	2	2	1	0	0.860051	0.90222	0.880631			PF01381.25	Helix-turn-helix					MAGFIFFKIFLTSPYCFLPITCFPHFLCTMHTRLTLPERLKDLRVAEKKMSLQELSDATGIPSSTLGNYEKDENVDMSLGNLLTLADFYQVSTDYLLCRTELREHTNKSVSDLHLNDDAVQILTDEKYNPRLLSELLSHENFHYKV
14598	GC_00002702	NCGS	NCGS_10_maxbin_res_007_fasta	2190	2	2	1	0	0.968719	1	0.984111	K16568	exopolysaccharide production protein ExoZ	PF01757.25	Acyltransferase family					MKRERIFYLDFIRALAVILILLTHYNALFLYMDPQPLDKVVITYRICNLYIGDFGVSLFFIISGAALMYVYENSCNLAKFYKKRFVAIYPMFWITYIIAFVIQKLVYHADYSGIPKQNILYTIFGFDSYYAAVKPTFFIIGEWFLGCIILVYILFPLLRWGANKHPGTFSAAIILVYLLSIVCYQTGLSKAELVTVRLPEVFFGMLYMKYFKKTNWKVALGALAVLIINTILAPTFNSNIQTTYVGIATFLVLTFIAKFVDCKVSRAICSFLSKYSYAIFLIHHYIIYKVAEKVDFYKISTAESYGVFGICVGIILVTSLVLYFLNDKFMWLFGKIVNKEK
14599	GC_00002702	NCGS	NCGS_60_maxbin_res_002_fasta	1057	2	2	1	0	0.968719	1	0.984111	K16568	exopolysaccharide production protein ExoZ	PF01757.25	Acyltransferase family					MKRERIFYLDFIRALAVILILLTHYNALFLYMDPQPLDKVVITYKICNLYIGDFGVSLFFIISGAALMYVYENSCNLAKFYKKRFVAIYPMFWITYIIAFVIQKLVYHADYSGIPKQNILYTIFGFDSYYAAVKPTFFIIGEWFLGCIILVYILFPLLRWGANKHPGTFSAAIILVYLLSIVCYQTGLSKAELVTVRLPEVFFGMLYMKYFKKTNWKVALGALAVLIANTILSPAFNSNIQTTYVGIAAFLVLTFIAKYMECGVVKAICSFLSKYAYAIFLIHHFIIYKVTDMVDFYKISTAESYGVFGICVGIILVTSLVLYFLNDKFMWLFGKIVNKEK
14604	GC_00002705	NCGS	NCGS_10_maxbin_res_007_fasta	2199	2	2	1	0	0.994178	1	0.99708	K23684	dolichol-phosphate hexosyltransferase [EC:2.4.1.-]	PF00535.29	Glycosyl transferase family 2					MKKIVIIPAYNEEGGIVKTVTDVMENAKDFDYVVINDCSKDNTLEICHEHNFNVVNLPVNMGIGGGVQTGYMYAYRNGYDIAVQFDGDGQHNASYLDSMSKKLVEENLDMVIGSRYIEKEGFQSSGMRRMGIKYFTGLIKLLTGKKITDPTSGMRMINRKIMKQFSEEYPKDYPEPESVVTILKESAKVEEIPVKMNAREEGVSSISPSKSIYYMVKVSIAVLIAAIRK
14605	GC_00002705	NCGS	NCGS_60_maxbin_res_002_fasta	1066	2	2	1	0	0.994178	1	0.99708	K23684	dolichol-phosphate hexosyltransferase [EC:2.4.1.-]	PF00535.29	Glycosyl transferase family 2					MKKIVIIPAYNEEGGIVKTVTDVMENAKDFDYVVINDCSKDNTLEICHEHNFNVVNLPVNMGIGGGVQTGYMYAYRNGYDIAVQFDGDGQHNASYLDSMSKKLVEENLDMVIGSRYIEKEGFQSSGMRRMGIKYFTGLIKLLTGKKITDPTSGMRMINRKIMKQFSEEYPKDYPEPESIVTILKEGAKVEEIPVKMNAREEGVSSISPSKSIYYMVKVSIAVLIAAIRK
14606	GC_00002706	NCGS	NCGS_154_maxbin_res_003_fasta	2446	2	2	1	0	1	0.815404	0.898317			PF01381.25	Helix-turn-helix					MAKVEDCPGFETFGADVKAAREAKRLARKTLAEMVGIEWRYLANIENQGAIPSLPVMIQLIKVCGLPVERYFNPEIMREESEQRQRVSHKLKLCPEEYLPIIEGAIDGALKMEQTAKQKEDA
14607	GC_00002706	NCGS	NCGS_60_maxbin_res_002_fasta	64	2	2	1	0	1	0.815404	0.898317									#NAME?
14608	GC_00002707	NCGS	NCGS_154_maxbin_res_003_fasta	2285	2	2	1	0	0.996078	0.538251	0.69886			PF00239.24	Resolvase, N terminal domain					MKNEKITPLYERLSRDDELQGESNSISNQKQMLEDFARRNGLPNPTHFTDDGISGTRFDRPGFLAMMEEVEAGRVEAIVIKDMSR-----------------------------------------------------------------------------------------------------------------------------------------------------------------------------------------------------------------------------
14609	GC_00002707	NCGS	NCGS_60_maxbin_res_002_fasta	60	2	2	1	0	0.996078	0.538251	0.69886	K06400	site-specific DNA recombinase	PF00239.24	Resolvase, N terminal domain					MRNEKITPLYERLSRDDELQGESNSISNQKQMLEDFARRNGLPNPTHFTDDGISGTRFDRPGFLAMMEEVEAGRVEAIVIKDMSRLGRDYLKVGQVMEVLRQRGVRLIAINDGVDSLKGDDDFTPFRNIMNEFYARDTSRKIRSMFKSKGMSGKHLTGTVIYGYLWDEKREHWLVDEEAAEVVRRIFSLTLEGYGPYQIACKLSTDRIEIPVVQLARFNEGVNRSKPVKDPYGWGSSTIVNILKKREYLGHTINFKTRKHFKDKKSHYVSEDEWTIFENTHEAIIDQQTFDLVQKIRSNVRRYPNG
14610	GC_00002708	NCGS	NCGS_10_maxbin_res_007_fasta	94	2	2	1	0	0.988253	1	0.994092	K16248	probable glucitol transport protein GutA	PF13347.9	MFS/sugar transport protein					MGSENKNGKVPLISKIAYGFGDVGCNFSWMFVSNFLMIFYTDVFGISMAAVSALMLFSRFWDAINDPIVGGLTDKTKSRWGRYRPWLLVAAPITAILLVMTFWARPDWPQNGKIIYMVITYCLLVLGYTCVNIPYGTLCGAMTQDIDERAKINTSRSVAAMIAIGVLNIITVPLLGKFGSHSAKTGYLTVAVIYGCIFTACHFFCFAKTKEAVITPEKEKISVKVQLKAVMQNRPYLLALVGQILFGFTLYGRNADILYYFTYVEGNASYYTTYSMCIIIPSIIGAACFQPVFRKLNNKGRTASLFALFTGISMLSMFFFNAKELPAIFYALSGLTQFFFSGFNTAIYAIIPDCVEYGEWKTGLRNDGFQYAFISLGNKIGMAVGTALLAGLLGKYGYI…
14611	GC_00002708	NCGS	NCGS_60_maxbin_res_002_fasta	1793	2	2	1	0	0.988253	1	0.994092	K16248	probable glucitol transport protein GutA	PF13347.9	MFS/sugar transport protein					MGSENKNGKVPLISKIAYGFGDVGCNFSWMFVSNFLMIFYTDVFGISMAAVSALMLFSRFWDAINDPIVGGLTDKTKSRWGRYRPWLLVAAPITAILLVMTFWARPDWPQNGKIIYMVITYCLLVLGYTCVNIPYGTLCGAMTQDIDERAKINTSRSVAAMIAIGVLNIITVPLLSKFGSHSAKTGYLTVAVIYGCIFTACHFFCFAKTKEAVITPEKEKISVKIQLKAVMQNRPYLLALAGQILFGFTLYGRNADVLYYFTYVEGNASYYTTYSMCIIIPSIIGAACFQPLFRKLNNKGRTASLFALFTGISMLSMFFFNAKESPAIFYALSGLTQFFFSGFNTAIYAIIPDCVEYGEWKTGLRNDGFQYAFISLGNKIGMAVGTALLAGLLGKYGYI…
14614	GC_00002710	NCGS	NCGS_10_maxbin_res_007_fasta	1845	2	2	1	0	0.909524	1	0.952618			PF06445.18	GyrI-like small molecule binding domain					MAFDFKKEYKEFYMPKNKPEIVNVPKANYIAVRGKGNPNEKDGAYQQAIGVLYAVAYTLKMSYKTDYKIEGFFEYVVPPLEGFWWQDDVDGIDYSNKDAFNWISVIRLPDFITKKDFDWAVETATKKKKLDCSSAEFITIEEGLCVQIMHFGAFDDEPATVEMMDTYLQENGYKNDLSKDRLHHEIYLSDARKVAPEKWKTVIRHPIKRM
14615	GC_00002710	NCGS	NCGS_154_maxbin_res_003_fasta	405	2	2	1	0	0.909524	1	0.952618			PF06445.18	GyrI-like small molecule binding domain					MAFDFKKEYKEFYMPKNKPEIVNVPKANYIAVRGKGNPNEEGGAYQQAISVLYAVAYTLKMSYKTDYKIEGFFEYVVPPLEGFWWQDDVESVDYTNKSAFSWISVIRLPDFISKADFDWAVETATKKKKLDCSSAEYLTIDEGLCVQIMHIGSFDNEPATVALMDTYLEQNGYVNDINKDRLHHEIYMSDARKVAPEKWKTVIRHPIKKA
14616	GC_00002711	NCGS	NCGS_154_maxbin_res_003_fasta	624	2	2	1	0	0.981481	1	0.990654									MNTDKIYAEQLANEYALKDTSKVVALRKLDKNGRSIFGAFGQEKFCLHHSQGNL
14617	GC_00002711	NCGS	NCGS_60_maxbin_res_002_fasta	1340	2	2	1	0	0.981481	1	0.990654									MNTDKIYAEQLANEYALKDTSKVVALRKLDKNGRSIFGAFGQEEFCLHHSQGNL
14618	GC_00002712	NCGS	NCGS_10_maxbin_res_007_fasta	1899	2	2	1	0	0.890605	0.628707	0.737083			PF13749.9	Putative ATP-dependent DNA helicase recG C-terminal					-----------------------------------------------------------------------------------------------------------------------------------------MKYWIRPASLTTDAKQDEISELFDKFNSVPFDDRVNRKATIDNIRRGYLEDFIRKSNSSLVEELNNSSLEDLLLAQEVANETDTELDIRNIGVLMFTEHPGKLIPGAYIELIIFNTKEAEASDDFTEKTFTGPIWKQVQDALEYIKATVLEQKVIKVQGQSEAIRYFNYPYNALEEALVNAVFHKSYREAEPVEIRIYVDSIQILNYPGLAKWINIERFAAGKVKGRRYRNRRIGELFKEIDLSEKKGTGIPTILRELR---…
14619	GC_00002712	NCGS	NCGS_92_30656	591	2	2	1	0	0.890605	0.628707	0.737083			PF13749.9	Putative ATP-dependent DNA helicase recG C-terminal					MIPLKIETLLEGRVVEHDRVEYKTGWNPNAIIHSICAFANDYDNTNGGYIVIGVKEKDGMPVFPLEGLPKENLDIIQQEIFQYCNMIVPRYIPRMEIIDYKKTGTFLVYLWCPAGDSGPYQAPHTVYGVKGEKIDKTMKYWIRPASLTTDAKQDEVSELFDKFNSVPYDDRINRKARIDDIRRGYMEDFIRKSNSSLINGLNNSSLEDLLLAQEVADETDTELDIRNIGVLMFAEHPEKLIPGAQIELIRFNTEEAEASDDFIEKTFTGPIWKQIQDALDYINTTVIEEKVVKIKGKAEAERFYNYPYNALEEALVNAVFHKSYREPEPVEIRIYVDSIQIINYPGLAKWINLEKFEAGKIRGRKYRNRRIGELFKEIDLSEKKGTGISKIIRELRQNG…
14624	GC_00002715	NCGS	NCGS_10_maxbin_res_007_fasta	2086	2	2	1	0	0.989372	0.966906	0.97801	K04763	integrase/recombinase XerD	PF00589.25	Phage integrase family					------------MKLEIFIKNFSMIYSYIYIQAGQPPATYKGVFIMHDFNFEMNQYLTYCRTQKRLDGKTLKAYRIDLTQFGTSLAAAFPSAYSISDISPAILESYVASLHEQFKPKTVKRKLASLKAFFHYLDYRDRIVSNPFNKLHIKFREPVILPKTIPLPTIELLLSSIYHQYSHAATDFQRKNALRDAAVIELLFATGIRISELCSITPDDINLSNRTLLIFGKGSKERLLQIGNDDVVHTLLEYRKCYLPDIKRTNRFFVNQAGRPLSDQYVRRTIRKYCRLSSIDMHITPHMFRHTFATSLLEADVDIRYIQEMLGHSSIHITEIYTHVSTAKQRDILMNKHPRKDFRVG
14625	GC_00002715	NCGS	NCGS_60_maxbin_res_002_fasta	2307	2	2	1	0	0.989372	0.966906	0.97801	K04763	integrase/recombinase XerD	PF00589.25	Phage integrase family					MFMIRLGFQIVNMKLEIFIKNFSMIYSYIYIQAGQPPATYKGVFIMHDFNFEMNQYLTYCRTQKRLDGKTLKAYRIDLTQFGTSLAAAFPSLSSISELSPAILESYIATLHEQFKPKTVKRKLASLKAFFHYLDYRDRIVSNPFNKLHIKFREPVILPKTIPLPTIELLLSSIYHQYAHAATDFQRKNALRDAAVIELLFATGIRISELCSITPDDINLSNRTLLIFGKGSKERLLQIGNDDVVHTLLEYRKCYLPDIKRTNRFFVNQAGRPLSDQYVRRTIRKYCRLSSIDMHITPHMFRHTFATSLLEADVDIRYIQEMLGHSSIHITEIYTHVSTAKQRDILMNKHPRKDFRVG
14626	GC_00002716	NCGS	NCGS_10_maxbin_res_007_fasta	526	2	2	1	0	0.920468	0.993044	0.955379	K01155	type II restriction enzyme [EC:3.1.21.4]	PF04556.15	DpnII restriction endonuclease					MTNRNFDEWLSKFRPSISSYDYYIDFEKVVRNVDEIKVELNILNSLIGSKNIEEDFEKIVTKYPEALQCVPLLLAVRGNEIYAQDEEGAFLYNFKKMNYSVEQYKVFMRKTGLFDMIANHLVNNLVDYALGIETGLDSNGRKNRGGHQMEDLVEKYIVAAGFEKDVNYFKEMYLKDIEEKWNIDLSALSNQGKAAKRFDFVIKTDKMIYGIETNFYGGGGSKLNETARSYKMLSQEADTIDGFTFVWFTDGIGWKSARGNLRETFEVMDTIYSIDDMENGVMKDVFD
14627	GC_00002716	NCGS	NCGS_60_maxbin_res_002_fasta	1463	2	2	1	0	0.920468	0.993044	0.955379	K01155	type II restriction enzyme [EC:3.1.21.4]	PF04556.15	DpnII restriction endonuclease					--MRDFDEWLSKFRPSISSYDYYIDFAKVIKNVDEIKVELNILNSLIGSKNIENEFEKIVTKYPETLKCIPLLLAVRGNEIYAQDEDGAFLYNFKQMDYSVEQYKIFMRKTGLFDMIANHIVNNLVDYALGIETGLDSNGRKNRGGHQMENLVEKYIVAAGFKKDVNYFKEMYLKDIEAKWNIDLSALSNQGKAAKRFDFVVKTDKMIYAIETNFYASGGSKLNETARSYKMLSQEADIIDGFTFVWFTDGIGWKSARGNLRETFDVMDTIYNIEDMENGAMEKVFI
14628	GC_00002717	NCGS	NCGS_154_maxbin_res_003_fasta	1547	2	2	1	0	0.996675	1	0.998335	K19429	acetyltransferase EpsM [EC:2.3.1.-]	PF17836.4	PglD N-terminal domain					MEKIIIVGISEFAKKVRQLIEQINQKESLWEIEGCLDDSVTTKIVYGEIRVLGKIDKLKEYGPETCLVCGVENNYEREKIIRRIEKIGKFKFPNLIAPEVKISKEIKIGKGNLIFGESQILGNATIENFTIIYNDCKIYQETLIGSFALIRCGGKIYPKTEVGIAAEVLDGTVVTSSVQTRCSVAGNPARIVKLYGKYSKLLVVGANGHGKAVMELARQTRSYDNIFFLDDNPSLLETSGVLGCSEYAIKHKEEYDVIVAIGNAKIRDKLQTEYERRGVNVVTMVSPFACVATDAKIDRGCVVMAGSVIQPETSIGRGTIINTCTSVDHENKIGDFVHVAVGAHLAGNVIIGNNTWIGAGAVVSNNIEISEDIVVGAGAVVIKNLNEIGTYIGVPARKM…
14629	GC_00002717	NCGS	NCGS_92_30656	569	2	2	1	0	0.996675	1	0.998335	K19429	acetyltransferase EpsM [EC:2.3.1.-]	PF17836.4	PglD N-terminal domain					MEKIIIVGISEFAKKVRQLIEQINQKENLWEIEGCLDDSVTTKIVYGEIRVLGKIDKLKEYGPETCLVCGVENNYEREKIIRRIEKIGKFKFPNLIAPEAKISKEIKIGKGNLIFGESQILGNATIENFTIIYNDCKIYQETLIGSFALIRCGGKIYPKTEVGIAAEVLDGTVVTSSVQTRCSVAGNPARIVKLYGKYSKLLVVGANGHGKAVMELARQTRSYDNIFFLDDNPSLLETSGVLGCSEYAIKHKEEYDVIVAIGNAKIRDKLQTEYERRGVNVVTMVSPFACVATDAKIDRGCVVMAGSVIQPETSIGRGTIINTCTSVDHENKIGDFVHVAVGAHLAGNVIIGNNTWIGAGAVVSNNIEISEDIVVGAGAVVIKNLNEIGTYIGVPARKM…
14630	GC_00002718	NCGS	NCGS_10_maxbin_res_007_fasta	2739	2	2	1	0	0.777778	0.898242	0.833681									MKFYVGGNKIAGKNNNSIFGWSAVCEDGILVENSC-----VNGTDIE
14631	GC_00002718	NCGS	NCGS_92_30656	383	2	2	1	0	0.777778	0.898242	0.833681									MKFYVGGNKIAGKNNNSIFGWSAVCKDGILVENGNKELPLAGSVGRK
14636	GC_00002721	NCGS	NCGS_154_maxbin_res_003_fasta	1676	2	2	1	0	0.97561	0.744695	0.844655			PF14198.9	Transposon-encoded protein TnpV					MSKLTYIRCGDYDIPNLKLSEQPETSIGKYGRMRKSYLKEHRPILYNHLLMSEKLYPHLLEIDRTAQERVDTMLPHMMEVAG-----------------------------------
14637	GC_00002721	NCGS	NCGS_60_maxbin_res_002_fasta	62	2	2	1	0	0.97561	0.744695	0.844655			PF14198.9	Transposon-encoded protein TnpV					MSKLTYIRCGDYDIPNLKLSEQPETSIGKYGRMRKSYLKKHRPILYNQLLMSEKLYPHLLEIDRTAQERVDTMLPHMMEVAGVTEELKACDPMRWVGLMNTLTAQIEEILIRELICR
14640	GC_00002723	NCGS	NCGS_10_maxbin_res_007_fasta	2096	2	2	1	0	0.97619	1	0.987952									MLKSKQKYHISMEKYNIKKGLIVYTCIVLVFGGCIQAINDKYIKEQLTLLFVDLLLIEAFLAVTFSVQFFRDGYIIRHDEIVFFHKFKKNRKKLKEIEAVVISNAYIYFHGTNPINMWKNGKIIPCPWFTLFFEKIDPMEVGLYPDKVTSIEIENKIFKSKQKVGFIYQKDVIAEIMEKYTGNIYITKSLYLNFKNEIDERAATKSIHII
14641	GC_00002723	NCGS	NCGS_21_maxbin_res_002_fasta	625	2	2	1	0	0.97619	1	0.987952									MQKSKQKYHISMEKYNIKKGLIVYTCIVLVFGGCIQAINDKYIKEQLTLLFVDLLLIEAFLAVTFSVQFFQDGYIIRHDEIVFFHKFKKNRKKLKEIEAVVISNAYIYFHGTNPINMWKNGKIIPCPWFTLFFEKIDPMEVGLYPDKVTSIEIENKIFKSKQKVGFIYQKDVIDEIMEKYTGNIYITKSLYLNFKNEIDKRAATKLIHII
14644	GC_00002725	NCGS	NCGS_154_maxbin_res_003_fasta	1542	2	2	1	0	0.997354	1	0.998675			PF14897.9	EpsG family					MLFYILLFLCTAFIILITNLLKQDRQKRIIYILWFIGVFLISGLRFELGGSDYYIYREGFEAIPKLWELNQLGDSIENIKLVNNFEIGYLLFNSFVKTLGFNFYGFTVIESAIWYLCMYHGLKRYINDWAIVLPVFLYKLFFYNTFISLRQSITIAIFFVSWRLIQDKKIIKYYLLCILALLFHNGAIILFVVYPVMQFKLTKKRLLILNVIAWSMFLIDKLGFSIFVMINAILERIPSESTIIFKAKQWMSMNMPISIFHIAEYMLLMLLVIICFDKIIEKDSNSEFVLKIFTCLLPIFAIFSGNVVSTRFKDYFTITYGIILMYLCQIDEGRKKYIVQLCTVAICAYGYFRYIINFDAGGLMPYVTFVSKGIGIFN
14645	GC_00002725	NCGS	NCGS_92_30656	574	2	2	1	0	0.997354	1	0.998675			PF14897.9	EpsG family					MLFYILLFLCTAFIILITNLLKQDRQKRIIYILWFIGVFLISGLRFELGGSDYYIYREGFEAIPKLWKLNQLGDSIENIKLVNNFEIGYLLFNSFVKTLGFNFYGFTVIESAIWYLCMYHGLKRYINDWAIVLPVFLYKLFFYNTFISLRQSITIAIFFVSWRLIQDKKIIKYYLLCILALLFHNGAIILFVVYPVMQFKLTKKRLLILNVIAWSMFLIDKLGFSIFVMINAILERIPSESTIIFKAKQWMSMNMPISIFHIAEYMLLMLLVIICFDKIIEKDSNSEFVLKIFTCLLPIFAIFSGNVVSTRFKDYFTITYGIILMYLCQIDEGRKKYIVQLCTVAICAYGYFRYIINFDAGGLMPYVTFVSKGIGIFN
14650	GC_00002728	NCGS	NCGS_10_maxbin_res_007_fasta	2191	2	2	1	0	0.993947	1	0.996964	K07272	rhamnosyltransferase [EC:2.4.1.-]	PF05045.15	Rhamnan synthesis protein F					MIIDEKKVKRLIAYFIYDKQGIVDDYIIYMLCALKEHSSEIAVVVNGKLTSESREKLNQVTPVVMVRENKGLDVWAYKTVLDYYGWDKLVTYDEVIMMNFTIMGPVYPLSEMFESMSARDLDFWGITMYHKYEKGDPFGTIECGYIPDHIQSHFIAVRTPMLKSIEFQSYWNNMQEIKDYRDAVGCHEAMFTKRFSEKGFKWDVYADMGDGYNNHPILCATREMLEEKRCPIFKRRSFMQDYSNIIHDTVGQEAIEAYDFIDKHTDYDVNLIWDNILRLENQADIKKNMQLNYILDSKHGTDISEVLKKKRVALVLHFYFEDLAEYCLHYVQSMPKEADIYVTVGSEKKKKIIEETFSVLENNVKVILIENRGRDVSALLVGTKDFIMDYDYVCFVHDK…
14651	GC_00002728	NCGS	NCGS_60_maxbin_res_002_fasta	1058	2	2	1	0	0.993947	1	0.996964	K07272	rhamnosyltransferase [EC:2.4.1.-]	PF05045.15	Rhamnan synthesis protein F					MIIDEKKVKRLIAYFIYDKQGIVDDYIIYMLCALKEHSSEIAVVVNGKLTSESREKLNQVTPVVMVRENKGLDVWAYKTVLDYYGWDKLVTYDEVIMMNFTIMGPVYPLSEMFESMSARDLDFWGITMYHKYEKGDPFGTIECGYIPDHIQSHFIAVRTPMLKSIEFQSYWNNMQEIKDYRDAVGCHEAMFTKRFSEKGFKWDVYADMGDGYNNHPILCATREMLEEKRCPIFKRRSFMQDYSNIIHDTVGQEAIEAYDFIDKHTDYDVNLIWDNILRLENQADIKKNMQLNYILDSKHGTDISEVLKKKRVALVLHFYFEDLAEYCLHYVQSMPKEADIYVTVGSEKKKKIIEETFSVLENNVKVILIENRGRDVSALLVGTKDFIMDYDYVCFVHDK…
14656	GC_00002731	NCGS	NCGS_10_maxbin_res_007_fasta	704	2	2	1	0	0.992742	1	0.996358	K03406	methyl-accepting chemotaxis protein	PF02906.17	Iron only hydrogenase large subunit, C-terminal domain					MSLVFTNDNCIGCNKCIRVCPCPGACVAVTEEDGTERIQVDPARCIGCGACMDACKHGAREFEDDTEQFFADLAKGEKISILLAPAFKANYPEDYERVLGGLKNLGVNRIISVSFGADITTWGYLNYVKKYNFTGGISQPCPAIVGYIEHYLPELLPKLFPVHSPMMCSAIYAKQEMGITDKLAFISPCVAKWSEIHDPDTEGYVSYNVTFDHLMKYVREHNISGTFASDEIEYGLGSIYPMPGGLKENVYWFLGDDVYIRQIEGEKHTYRYLEEHKEEIAKGMNKELFIDALNCGMGCIYGTGVEEEIAGTDKALYNIHQIQENCKKNTKNSAWSRKLTPAQRLAKLNKQFSKLKLENYLRKYTDCSEECNYKLPSTEELNQIYDEMSKKTKEARCID…
14657	GC_00002731	NCGS	NCGS_92_30656	1980	2	2	1	0	0.992742	1	0.996358	K03406	methyl-accepting chemotaxis protein	PF02906.17	Iron only hydrogenase large subunit, C-terminal domain					MSLVFTNDNCIGCNKCIRVCPCPGACVAVTEEDGTERIQVDPAKCIGCGACMDACKHGAREFEDDTEQFFADLAKGEKISILLAPAFKANYPEDYERVLGGLKNLGVNRIISVSFGADITTWGYLNYVKKYNFTGGISQPCPAIVGYIEHYLPELLPKLFPVHSPMMCSAIYAKQEMEITDKLAFISPCVAKWSEIHDPDTEGYVSYNVTFDHLMKYVREHNISGTFASDEIEYGLGSIYPMPGGLKENVYWFLGDDVYIRQIEGEKHTYRYLEEHKEEIAKGMNKELFIDALNCGMGCIYGTGVEEEIARTDTALYNIHQIQENCKKNTKNSAWSRKLTPAQRLAKLNKQFSKLKLENYLRKYTDCSEECNYKLPSTEELNQIYDEMGKKTKEARCID…
14660	GC_00002733	NCGS	NCGS_10_maxbin_res_007_fasta	1527	2	2	1	0	0.989806	1	0.994877			PF13280.9	WYL domain					METKPRILYLQKILLERTDEENPLSTTQLINILNDEYGISAHRTTITKDIAALQEFEMDIVTIHSTQSKYFVASRKFELPELKLLIDAVESSKFITKKKSEALIEKIHTMTSSGQVEKLKRNNYVVNRIKQDNEQIYYIIDAINDAINVGKQISFQYYDYTGLKKKVLKNKGEIYKLSPYKLLWNGDNYYVIGYSEKKSKVINFRVDRIASKPEILDKNIIPMPADFDIENFIKEVFFMFSGEKVLVDLRCDNSLMKTMVDRFGEDVTTFAYDMTSFRVQTEVSASSTFFGWVFGFNGKVQILAPESVKEQYRQMIAKASEDMQESE
14661	GC_00002733	NCGS	NCGS_60_maxbin_res_002_fasta	1130	2	2	1	0	0.989806	1	0.994877			PF13280.9	WYL domain					METKPRILYLQKILLERTDEENPLSTTQLINILNDEYGISAHRTTITKDIAALQEFGMDIVTIHSTQSKYFVASRKFELPELKLLIDAVESSKFITKKKSEALIEKIHTMTSSGQVEKLKRNNYVVNRIKPDNEQIYYIIDAINDAINAGKQISFQYYDYTGLKKKVLKNKGEIYKLSPYKLLWNGDNYYVIGYSEKKSKVINFRVDRIASKPEILDKNIIPMPADFDIENFIKEVFFMFSGEKVLVDLRCDNSLMKTMVDRFGEDVTTFAYDMTSFSVQTEVSASSTFFGWVFGFNGKVQILAPESVKEQYRQMIAKASEDMQESE
14662	GC_00002734	NCGS	NCGS_10_maxbin_res_007_fasta	984	2	2	1	0	0.707829	0.998791	0.828507	K02004	putative ABC transport system permease protein	PF02687.24	FtsX-like permease family					MKSYLSLAWKELKAQRVTSILILIAVILSTVMTTVVGQSIGILQSMRVSQAASLNGNRYVTFHQLSQEQAQFLSEDNRLIDTGSLINVGYTDLKNSGLTLYLREYCGDALNAYPSISTVKEGHLPERENEIALPENALQYLEFDGKVGDTISIPLEVSLRNDRSAAYEYTADFTLCGILENSYLGYSSGIVEGVVGAGTADALLPERYLLYSTDFKTKSTEQFQSIVNELQEELSIDEANIQYNSILLETLGIAYEKAGTTDTENTGFSFMTVACVMVGILVLLAAGLVIYNILKIAVSKRVREYGTLRAIGGEKKQLYRLVAIQLFLLCGIGIPVGVILGLLSSQGILTAAMSFLNPDLFMASTTQELTATIHANSSSKILPLVASVGITLIFAGIAS…
14663	GC_00002734	NCGS	NCGS_154_maxbin_res_003_fasta	2238	2	2	1	0	0.707829	0.998791	0.828507	K02004	putative ABC transport system permease protein	PF02687.24	FtsX-like permease family					MKSYLALAWKELKAQKITAILILVAVIMSTIMTTVIGQSIGILQSMRIQQAAGLNGNRYATFHQLGKEQAQKLHEDDRLYDVGDTIFIGSTPLGNSSLSLYLREYHDNALSMYPAIGNVKEGRLPEEAIEIALSEDALQYLGLDAVIGDTVSLDLSVSVMDGSLSELEYSADFVLTGILESSYIGYASGTVEGIVGEGTAEELLPEEYLLYSTDFKTYDKQNFQSIIYALAEDLNVDERYIQYNWVLLDAIGISYDEAADSDT-GTGFSFMTAACILVGVLVLLAAGLVIYNILKISITKRIKEYGTLRAIGGERGQIYRLVSLQLLILCGAGIPIGLLLGILSAKGVLIAATGLLNPDLFMANSTSELNSAINTASTVKLPMLFASIAVILLFALLAA…
14664	GC_00002735	NCGS	NCGS_154_maxbin_res_003_fasta	1089	2	2	1	0	0.994444	1	0.997214	K10117	raffinose/stachyose/melibiose transport system substrate-binding protein	PF13416.9	Bacterial extracellular solute-binding protein					MKKRKIVSLVLATVLGASMVLGGCGSKGGSDASNTEGASGESKGKITIFQQKTEIYDQLKELAKDYEKETGVEVEVWQISGDDYYQNLKTYMSSESGPTVFSLSSSTEIAEMSAYLEDLSDLSFLDKINDDLIAKSDDKTVGVPMTAEGFGLVYNKNLISEDQINTTDALVQTIKDAAADGETGLGLSQEAYFLIGQILNTPFALQDDPAQFCKDVYDGKVNIADVKEFQELGQIFEAIKENQKNPLEVSYDDNCGDFATGKTEMIHQGNWCYSLFSSYDVDFDMGIAPLPIAGNKSIAVGVPSVWCVNTDASDSDKQLAKDFLNWLYTSETGADYLTNKFGFIPVVDGMEADNLDPLSQAVSDAIAEGNIIPWTFNEEWPAGIITTYLVQNAEEYFSS…
14665	GC_00002735	NCGS	NCGS_60_maxbin_res_002_fasta	2074	2	2	1	0	0.994444	1	0.997214	K10117	raffinose/stachyose/melibiose transport system substrate-binding protein	PF13416.9	Bacterial extracellular solute-binding protein					MKKRKIVSLVLATVLGASMVLGGCGSKGGSDASNTEGASGESKGKITIFQQKTEIYDQLKELAKDYEKETGVEVEVWQISGDDYYQNLKTYMSSESGPTVFSLSSSTEIAEMSAYLEDLSDLSFLDKINDDLIAKSDDKTVGVPMTAEGFGLVYNKNLISEDQINTTDALVQTIKDATADGETGLGLSQEAYFLIGQILNTPFALQDDPAQFCQDVYDGKVNIADVKEFQELGQIFEAIKENQKNPLEVSYDDNCGDFATGKTEMIHQGNWCYSLFSSYDVDFDMGIAPLPIAGNKSIAVGVPSVWCVNTDASDSDKQLAKDFLNWLYTSETGADYLTNKFGFIPVVDGMEADNLDPLSQAVSDAIAEGNIIPWTFNEEWPAGIITTYLVQNAEEYFSS…

## Sheet: Pangenome_2
Ligilactobacillus ruminis Pan gene cluster
unique_id	gene_cluster_id	bin_name	genome_name	gene_callers_id	num_genomes_gene_cluster_has_hits	num_genes_in_gene_cluster	max_num_paralogs	SCG	functional_homogeneity_index	geometric_homogeneity_index	combined_homogeneity_index	KOfam_ACC	KOfam	KEGG_Module_ACC	KEGG_Module	KEGG_Class_ACC	KEGG_Class	Pfam_ACC	Pfam	aa_sequence
15350	GC_00001534	IBS	IBS_216_maxbin_res_002_fasta	312	2	6	4	0	0.807045	0.990666	0.889478									MNKEMNKEQMYVNVAEDLAEYYDLDFSNAEAYVQDGCLYVSIEAVNNTTIDFRVKKIKAETPVQCRKEIMQAMIDAMRDFDPEKEFDEVWLPYFSNHSYISPFTCVRMLVEDAEYFSDMADKMEKELA
15351	GC_00001534	IBS	IBS_216_maxbin_res_002_fasta	313	2	6	4	0	0.807045	0.990666	0.889478									MNKEITKEEMYVNVAEDLTEDYELDFGNAEACVQDDCLYCSIEAPCHATISLWVEEIKDEAPTQCRKEITQAMIDAMQDFDPEEEFDELWSPDFSSHNGISAFRFVNMLKEDSEYFDAMADRMEKEIA
15352	GC_00001534	IBS	IBS_538_maxbin_res_030_fasta	1653	2	6	4	0	0.807045	0.990666	0.889478									MNKEMNKEQMYVNVAEDLAEYYDLDFSNAEAYVQDGCLYVSIEAVNNTTIDFRVKKIKAETPVQCRKEIMQAMIDAMRDFDPEKEFDEVWLPYFSNHSYISPFTCVRMLVEDAEYFSDMADKMEKELA
15353	GC_00001534	IBS	IBS_538_maxbin_res_030_fasta	1674	2	6	4	0	0.807045	0.990666	0.889478									MNKEMNKEQMYVNVAEDLAEYYDLDFSNAEAYVQDGCLYVSIEAVNNTTIDFRVKKIKAETPVQCRKEIMQAMIDAMRDFDPEKEFDEVWLPYFSNHSYISPFTCVRMLVEDAEYFSDMADKMEKELA
15354	GC_00001534	IBS	IBS_538_maxbin_res_030_fasta	1652	2	6	4	0	0.807045	0.990666	0.889478									#NAME?
15355	GC_00001534	IBS	IBS_538_maxbin_res_030_fasta	1675	2	6	4	0	0.807045	0.990666	0.889478									#NAME?
15959	GC_00001643	IBS	IBS_235_maxbin_res_004_fasta	718	2	5	4	0	0.804732	0.647647	0.717695	K07496	putative transposase					PF07282.14	Putative transposase DNA-binding domain	-------------MEMQVTIKVKLKITNSETASSFSKTMEQYRQACNYVSEYIFNHDFDMKQSRLNKELYAKLRNLFSLKSQMAQSVIRTVIARYKTVKTQMSRRPYKYQDQNTGEWYRETRNLAWLCKPISFNRPQIDLQRNRDWSYLSNGQLSINTLDGRVKASPVCHGFSQYFDGTWKFGLAKLLKSGNKWYLHISATKEVANFDKQTVKHVVGIDRGLRFLATTYDEQGNTAFFDGKAIMRKRAKYQKLRATLQAKGTKSAKRRLKKLSGRENRWMSDVNHRLSKTLVQKYGTDTLFILENLNGVSFERTDLPKSLRSRNKSWAFYQLEQFLTYKAHLNNCEVVEVSAKYTSQRCPKCGVIKKDNRNHGKHEYRCANCGYRSNDDRIGAMNIQLL…
16034	GC_00001658	IBS	IBS_216_maxbin_res_002_fasta	684	2	5	4	0	0.676632	0.802759	0.734319									MESKKLEELYKKREVIKEKLKKVCYDCNPKRRKSEFITCSNCGSRYPRKYIYEPDGRFSWCCVCKNERSLYSATSIKRIENWQRKLEENRKLIDEENERLEQLAHPNQSKFERSLNQVYNEVEDIFE-----------EYDFGDTYEIYG----EIGGDAVHYVIMKDDGAIYEK
16035	GC_00001658	IBS	IBS_216_maxbin_res_002_fasta	681	2	5	4	0	0.676632	0.802759	0.734319									MESDKLKELQNKCYTATKRLKKAFYECSPTRRKSEFITCPNCGSRYPKKFQHVPVYDFAICRICYSSSSLYSATSIKRIENCQRKLMEIDKLIVEEEERLEKSAHC---------------------------------------------------------------------
16036	GC_00001658	IBS	IBS_216_maxbin_res_002_fasta	680	2	5	4	0	0.676632	0.802759	0.734319									MESDKLKELQSKCYTATKRLKKACYECNPKRRKSEFITCPKCGSRYPKKCICEHDDDFSCCRICLDSRSLYSATSIKRIENCQRKLEDSLKLLKAERNRLEQSDNPNWSKFERSLSQVRSKISDIFERHGFDDYNTYTEKDFGNEVEIYARINARIGTMSVHYVIMKEDGRIYEK
16037	GC_00001658	IBS	IBS_216_maxbin_res_002_fasta	685	2	5	4	0	0.676632	0.802759	0.734319									MESQKLKELQNQRAKALEKLKKACRECSPKRRKSEFVTCPKCGSRYPRKYIREFGCTFSPCRVCEDRRSLYSATSIKRIENLEAQFDDIEALVNDERERL--------------IAQIRGKFNEIYD-----------EFYNGDTYEIYG--ASAKSGDAIHYTIMIDTGAVYKK
16038	GC_00001658	IBS	IBS_538_maxbin_res_030_fasta	1085	2	5	4	0	0.676632	0.802759	0.734319									MESRKLKELQNQHSKILEKLKKACRECSPKRRKSEFVTCHECGSRYPKKYLVEFDDNFSRCRLCGSYRSLYSATSIKRIENWQCKRMENENLIDKEKERLKQLAHPNWSKFEISLHEVYNEVEDIFE-----------EDDLGDSVEIYG----EIGGDSVHYVIMKEDGAVYEK
16094	GC_00001670	IBS	IBS_216_maxbin_res_002_fasta	2590	2	5	4	0	0.909852	0.66774	0.770217							PF00069.28	Protein kinase domain	MQYPLISEYVKAIQDAGDNLDKLAFLTPVLDDHGEPYRSSGAFAVVFKMQDKRTGKYYALKCFTEEQQGRAEAYRQIEDELDLLDSPYITSVKYMEKELFVDSQCEEDEFPVLLMDWVDGETMEAYIAANYQNQSAMLMLSYRFGKMAAWLRTQSFSHGDIKPDNIIVRPDGS----------------------------------------------------------------------------------------------------------------------------------------------------------------------------------------------------------------------------------…
16095	GC_00001670	IBS	IBS_216_maxbin_res_002_fasta	2589	2	5	4	0	0.909852	0.66774	0.770217							PF13306.9	BspA type Leucine rich repeat region (6 copies)	MQYPLISEYVKAIQDAGDNLEQLAHLTPVLDDHGEPYRSSGAFAVVFKMQDKSSGKYYALKCFTEEQQGRAEAYRQIADELDLLDSPYITSVKYMEKELFVDSQCEEDEFPVLLMDWVDGETMEAYIAANYRNQSAMSMLSYRFGKMAAWLRTQSFSHGDIKPDNIIVRPDGSLTLVDYDGMFVPSMKGSQSPTIGTKDFSHPLRTVDDFDETIDDFSLASIALSLKAISMKSTLLDIYGASDRLLFSENDYRNPSNSKVISALQELMCDKDFCTLYSLFMLALARKELSACSFRLFIGEKPILLQTI-ENLSTKAAEEELKEAITDEFGVKYSKDGRKLLKAPQKLDGTYSIRKGTKIICDEAFRWRKIIGCRSLKSLVIPDSVTNIGDYAFSGCWSL…
16096	GC_00001670	IBS	IBS_216_maxbin_res_002_fasta	2517	2	5	4	0	0.909852	0.66774	0.770217							PF00069.28	Protein kinase domain	MQYPLISEYVKAIQDAGDNLEQLAHLTPVLDDHGEPYRSSGAFAVVFKMQDKSTGKYYALKCFTEEQEGRADAYRQIADELDMVDSPYITSVKYMEKELFVDSQCEEDEFPVLLMDWVEGETMETYISSNYCNQYAMSMLCYRFGKMAAWLRTQSFSHGDIKPDNIIVRPDGS----------------------------------------------------------------------------------------------------------------------------------------------------------------------------------------------------------------------------------…
16097	GC_00001670	IBS	IBS_216_maxbin_res_002_fasta	2585	2	5	4	0	0.909852	0.66774	0.770217							PF13306.9	BspA type Leucine rich repeat region (6 copies)	MQYPLISEYVKAIQDAGDNLEELAHLTPVLDDHGEPYRSSGAFAVVFKMLDKSTGKCYALKCFTEEQEGRADAYRQIADELDMVDSSYITSVKYMEKELFVDSQCEEDEFPVLLMDWVDGETMEAYISANYHNQSAMSLLCYRFGKMAAWLRSQSFAHGDIKPDNIIVRPDGSLTLVDYDGMFVSSMKGCKSPTVGTKDFSHPLRTVDDFDETIDDFSLASIALSLKAISMNSTLLDTYGASDRLLFSEKDYRTPSNSKVISALQELMCDKDFCTLYSLFMLVLARKELSACSFRLFIGEKPNIIPVMNEDLSTETTEEELKEAFVDEWGVKYSKDGRKLLEAPKELKGNYSVKEGTRIIC--------------------------------------…
16098	GC_00001670	IBS	IBS_235_maxbin_res_055_fasta_sub	2414	2	5	4	0	0.909852	0.66774	0.770217									MQYPLISEYVRAIQDASSNLDKLA---------------------------------------------------------------------------------------------------------------------------------------------------------------------------------------------------------------------------------------------------------------------------------------------------------------------------------------------------------------------------------------…
16421	GC_00001751	IBS	IBS_216_maxbin_res_002_fasta	153	2	4	3	0	0.820406	0.747751	0.782395							PF09820.12	Predicted AAA-ATPase	-MVEEMNNRRLPVGIQSFQKIREENFLYVDKTDLIWKLANRGKIYNYLSRPRRFGKSVLVDTLQAYFEGRKELFEGLKIMDMEKNWTARPVIRLDMSRGGATVVELRAYLNRIFAKYEKEYGIQTIEGDSLGNRFDAIITTAYEQTGQQVAILIDEYDAPLQHSWKTPEHEGCTDVYRSVFAILKADDEYEKFVFITGITKFTQISLFSVLNNLSNISFDAPYAAICGITKQEITDNFMPEIEAMGENNGWTVDEAVEQLKANYDGYHFSRNNMVDVFNPFSLINALADREIKNYWASSGATSLLPKFVDDFEIRLQDFDHCALLGRVAETSDVTGGGAELFLYQSGYLTIKSYANGVYFLGFPNQEVRQALNEIVLPALSMRRVGNLQSTQAFLRAYL…
16422	GC_00001751	IBS	IBS_216_maxbin_res_002_fasta	434	2	4	3	0	0.820406	0.747751	0.782395							PF09820.12	Predicted AAA-ATPase	--MTEMNNRRLPVGIQSFEKIRKGGYLYVDKTDIIWQLANRNKTYNYLSRPRRFGKSILVDTLQAYFEGKKELFEGLKVMELEKEWTCYPVIRLDMSCGGATPEELNSYLDDAFYKLEQKYKVAVRPEVSLAVRFQNIIETMFQKTGKQAVILIDEYDSPLQHSWKTPQHDACTAIYKSVFAILKKEDEHERFVFITGITKFTQISLFSVLNNLSNISFDAPYATICGISKQEVADNFMPEIEAMGEENGWTPEETLKQLTAYYDGYHFCHENMIDIFNPFSLINALEDRKLRNYWASSGATSLLPKFVDDLEIRLKDFDHSALLSTTIETSDVTGGGAELFLYQSGYLTIKGYMNGTYLLGIPNFEVRQALNEIVLPTLSMRKGNDIQSPQAFLNLYL…
16423	GC_00001751	IBS	IBS_216_maxbin_res_002_fasta	433	2	4	3	0	0.820406	0.747751	0.782395							PF09820.12	Predicted AAA-ATPase	MTDIEMNDRRLPVGIQSFAEIRREGYLYVDKTDMIWRLANRGKKYNYLSRPRRFGKSILVDTLQAYFEGKKELFEGLKVMELEKEWTCYPVIRLDMSCGGATPEELNSYLDDAFYKYEQKYEVAVRPEASLAVRFQNIIETMFQKTGKQAVILIDEYDSPLQHSWKTPQHEACTAIYKSVFAVLKKEDEHERFVFITGITKFTQISLFSVLNNLSNISFDAPYATICGISKQEVAENFIPEIETMGEENGWTPEETLKQLTAYYDGYHFCSDNMVDIFNPFSLINALEDRKLRNYWASSGATSLLPKFVDDMEMKMEYFDHCFIEGDTLETSDVVNGGAELFLYQSGYLTIKGYDDGVYILGFPNFEVRKALYRVVVPALTMKSNSEVVSAQSFLRKMM…
16424	GC_00001751	IBS	IBS_294_maxbin_res_029_fasta_sub	326	2	4	3	0	0.820406	0.747751	0.782395									---------------------------------------------------------------------------------------------------------------------------------------------------------------------------------------------------------------------------------------------------------------------------------------------------------------------------------------------------------------------------------------------------------------…
16433	GC_00001754	IBS	IBS_216_maxbin_res_002_fasta	337	2	4	3	0	0.785808	0.67207	0.724502									MEKEELKEQVKKAFSVMHDDELYDAWDKFAQTMNYADTVTVFSMNELDDYFDGWNAKRLLNIFGDSPNFKISDEYFSFYNGRLVSTASLNVDFKPIAYYLKSAIDYVVENKDDLGNARLEEILDGMADEGAFMSFEDDFLRVMRTLTAEELVKAYNECMRHSPEDMIYPMDEFYELWDSSKESDEVLDASGNRFSFNDDWFCAVFPDYNVFESFTDLTIDDAPINENMEYILQEVTENNNDFGIQKIRDFIENHKAYGDFD
16434	GC_00001754	IBS	IBS_538_maxbin_res_030_fasta	221	2	4	3	0	0.785808	0.67207	0.724502									MKEEELKEQVKKAFSAMHDDELYDAWEAVCE--NGGIDCEIYTRNYLSELFK-----------------NLSDFYFASHNGKIVGTENLTADFLPIADNLSEAIDYVVKNKDDLGNARLEEILDGMADEGAFMSFEDDFLRVMRTLTAEELVKAYNECMRHSPEDMIYPMDEFYELWDSSKESDEVLDASGNRFSFNDDWFCAVFPDYNVFESFTDLTIDDAPINENMEYILQEVTENNNDFGIQKIRDFIENHKAYGDFG
16435	GC_00001754	IBS	IBS_538_maxbin_res_030_fasta	222	2	4	3	0	0.785808	0.67207	0.724502									#NAME?
16436	GC_00001754	IBS	IBS_538_maxbin_res_030_fasta	223	2	4	3	0	0.785808	0.67207	0.724502									#NAME?
16638	GC_00001809	IBS	IBS_216_maxbin_res_002_fasta	1923	2	3	2	0	1	1	1	K01160	crossover junction endodeoxyribonuclease RusA [EC:3.1.22.4]					PF05866.14	Endodeoxyribonuclease RusA	MRFIVPFAPQSAMRPNYSSETGRPSHMFMPKTYRKWRDETNLWFEDWLFDTDYRLLKECLYLDDGRNIRNLDTGRFQPDFCGYALSAVFVVKARKDGKPFPLSRPDIDNYAKALTDMIFESRSFKNAELDDKLIQSMNLLKRCAKEGEEPHIEAELKML
16639	GC_00001809	IBS	IBS_538_maxbin_res_030_fasta	1659	2	3	2	0	1	1	1	K01160	crossover junction endodeoxyribonuclease RusA [EC:3.1.22.4]					PF05866.14	Endodeoxyribonuclease RusA	MRFIVPFAPQSAMRPNYSSETGRPSHMFMPKTYRKWRDETNLWFEDWLFDTDYRLLKECLYLDDGRNIRNLDTGRFQPDFCGYALSAVFVVKARKDGKPFPLSRPDIDNYAKALTDMIFESRSFKNAELDDKLIQSMNLLKRCAKEGEEPHIEAELKML
16640	GC_00001809	IBS	IBS_538_maxbin_res_030_fasta	1668	2	3	2	0	1	1	1	K01160	crossover junction endodeoxyribonuclease RusA [EC:3.1.22.4]					PF05866.14	Endodeoxyribonuclease RusA	MRFIVPFAPQSAMRPNYSSETGRPSHMFMPKTYRKWRDETNLWFEDWLFDTDYRLLKECLYLDDGRNIRNLDTGRFQPDFCGYALSAVFVVKARKDGKPFPLSRPDIDNYAKALTDMIFESRSFKNAELDDKLIQSMNLLKRCAKEGEEPHIEAELKML
16641	GC_00001810	IBS	IBS_216_maxbin_res_002_fasta	1929	2	3	2	0	1	1	1									MAMKLPKMQTKVGTMTFKETRGDWEWDGNVGFTVSLDDKPILIFLVDTNDAEMGLYSYSAVQIENPEAKPFFLGESRKQSLERLKTIVETVFKK
16642	GC_00001810	IBS	IBS_538_maxbin_res_030_fasta	1654	2	3	2	0	1	1	1									MAMKLPKMQTKVGTMTFKETRGDWEWDGNVGFTVSLDDKPILIFLVDTNDAEMGLYSYSAVQIENPEAKPFFLGESRKQSLERLKTIVETVFKK
16643	GC_00001810	IBS	IBS_538_maxbin_res_030_fasta	1673	2	3	2	0	1	1	1									MAMKLPKMQTKVGTMTFKETRGDWEWDGNVGFTVSLDDKPILIFLVDTNDAEMGLYSYSAVQIENPEAKPFFLGESRKQSLERLKTIVETVFKK
16668	GC_00001819	IBS	IBS_235_maxbin_res_055_fasta_sub	3164	2	3	2	0	0.646784	0.706746	0.675437	K03215	23S rRNA (uracil1939-C5)-methyltransferase [EC:2.1.1.190]					PF05958.14	tRNA (Uracil-5-)-methyltransferase	----------------------------------------------------------------------------------ELEHLAYSKQLEFKTDVIRQSLEKFKPTNYENMELRPTLGMEVPYEYRNKAQFQVRKVKGNKVIAGLYKPNSHILVDLPTFKTQMPLTMEIMRKIVKLLEKWNISIYDERRNSGILKTVVIRQTLKTEQVQVVFVTARNNCANLNQVVNEIMSAYPQIVSVMQNINPSRSSLVWGEETFKLAGTDRLLEQLGDIKFELSARSFFQLNPSQTEVLYTEVKKALDLKEDETLVDAYCGVGTIGLFVSPDAKEVRGMDIIPEATEDAKKNAELSGRKNIHYEVGKAEDLFAKWTKNNFVPDALVVDPPRTGLDDKMIETI…
16669	GC_00001819	IBS	IBS_235_maxbin_res_055_fasta_sub	634	2	3	2	0	0.646784	0.706746	0.675437	K03215	23S rRNA (uracil1939-C5)-methyltransferase [EC:2.1.1.190]					PF05958.14	tRNA (Uracil-5-)-methyltransferase	MNLQVKQRIPLKIKRMGINGEGIGFYKKTLVFVPGALKGEEVFCQVVSVKRNFVQAKLLKINKPSKFRVEPACNIYEDCGGCQLMHLRYDKQLEFKTDLLGQALKKFKPANFESYDIRPTIGMEQPQHYRAKLQFQTRSF-GGSVKAGLFAEGSHRLINIDDCLVQDELTQAIMNKVTNLLDKYKLPIYNERKIAGI-RTVMIRRALGSNQVQLIFVTSKS--VSFTKLVKELTESFPEIVTIAVNYNYSKSSEIYGQETEILWGQDTIQEEVLDYNFALSPRAFYQLNPQQTEVLYGQAIEALDVDKAEHLIDAYCGVGTIGLAFANKVKSIRGMDIIPEAIEDARKNAKSLGLENAHYEVGKAEDIIPRWYKEGYRADALIVDPPRTGLDDKLLKTI…
16670	GC_00001819	IBS	IBS_294_maxbin_res_029_fasta_sub	1786	2	3	2	0	0.646784	0.706746	0.675437	K03215	23S rRNA (uracil1939-C5)-methyltransferase [EC:2.1.1.190]					PF05958.14	tRNA (Uracil-5-)-methyltransferase	#NAME?
16686	GC_00001825	IBS	IBS_216_maxbin_res_002_fasta	1920	2	3	2	0	0.997858	1	0.998928							PF01051.24	Initiator Replication protein	MEKAEKDEIFDLATAQDNKLIDSVAKMDTPSFKIFELAVASFRAEKGRNGEVKLNKDKIVSFLGIESKKNITRDLVRAFKMLARDAYFVCLAEENGTKGRIIMPIEEISWDWSSESDEVTIRFSREIIPMLIDLKRNFTQYNLKNIAELESRFSIAVYKLCCLYHNKYRGLKANGKYDVDLEAYREPVIKIAELRKLTNTVDKYASFYNFEQRVLSKAVEEINEKTNLKVSYRKIYASRKVVAVKFQISSDREERILVADEQKRINAQEKAQAVMARESFALLLGSRLLNPLAVTDFELVAGLDEITNAYDEFLKTRDKSMLIRHLDYVRAHMLNEPKDLSTYLKTAFENWQKTLAKKPSKKAESENVTDFDELARIQNEKAVAESGLSEEEYAKRELA…
16687	GC_00001825	IBS	IBS_538_maxbin_res_030_fasta	1661	2	3	2	0	0.997858	1	0.998928							PF01051.24	Initiator Replication protein	MEKAEKDEIFDLATAQDNKLIDSVAKMDTPSFKIFELAVASFRAEKGRNGEVKLNKDKIVSFLGIESKKNITRDLVRAFKMLARDAYFVCLAEENGTKGRIIMPIEEISWDWSSESDEVTIRFSREIIPMLIDLKRNFTQYNLKNIAELESRFSIAVYKLCCLYHNKYRGLKANGKYDVDLEAYREPVIKIAELRKLTNTVDKYASFYNFEQRVLSKAVEEINEKTNLKVSYRKIYASRKVVAVKFQISSDREERILVADEQKRINAQEKAQAVMARESFALLLGSRLLNPLAVTDFELVAGLDEITSAYDEFLKTRDKSMLIRHLDYVRAHMLNEPKDLSTYLKTAFENWQKTLAKKPSKKAESENVTDFDELARIQNEKAVAESGLSEEEYVKRELA…
16688	GC_00001825	IBS	IBS_538_maxbin_res_030_fasta	1666	2	3	2	0	0.997858	1	0.998928							PF01051.24	Initiator Replication protein	MEKAEKDEIFDLATAQDNKLIDSVAKMDTPSFKIFELAVASFRAEKGRNGEVKLNKDKIVSFLGIESKKNITRDLVRAFKMLARDAYFVCLAEENGTKGRIIMPIEEISWDWSSESDEVTIRFSREIIPMLIDLKRNFTQYNLKNIAELESRFSIAVYKLCCLYHNKYRGLKANGKYDVDLEAYREPVIKIAELRKLTNTVDKYASFYNFEQRVLSKAVEEINEKTNLKVSYRKIYASRKVVAVKFQISSDREERILVADEQKRINAQEKAQAVMARESFALLLGSRLLNPLAVTDFELVAGLDEITSAYDEFLKTRDKSMLIRHLDYVRAHMLNEPKDLSTYLKTAFENWQKTLAKKPSKKAESENVTDFDELARIQNEKAVAESGLSEEEYVKRELA…
16725	GC_00001838	IBS	IBS_216_maxbin_res_002_fasta	1928	2	3	2	0	0.880286	0.99187	0.932753									MLDLQKNFAKKELRRISINGKPSTVFRRIAKNLASDFDYDEKYLEESVLLRVKTIDFFIKKREFVSCRTIEMSDLKGEFAKLAERNYPSAKVFELVDTKGKSAFAFLSDKERCASRFFIDVPNVSFFSLKEEYTVGTKMIEDLVHENSKEKQSSEPFSQIAVYGFTEKWIA----RFQSTDA-WEKIIESLKRLDGFVLQNNMYYDYAHDSDVARAFEPKKNVNERTQKAMTESPLNVFFKEVEFDNEVDLNKVKKFEKEAMLFLHMYGDNINKPTLRLRKLGKHSSANKIVKGLYYPSNNNLIIDYRKGRIDSFVHEYGHYLDHNKGDEDLSLSPEFADVLSEYRSKLKLKKDYYMIPTEVFARAYQFWISEKNINSDINDFDASKAEYEPFIEMKEK…
16726	GC_00001838	IBS	IBS_538_maxbin_res_030_fasta	1655	2	3	2	0	0.880286	0.99187	0.932753									MLDLQKNFATKKLHKISLNGKPANVFRKIAKNMALDFDYDEKYLEESILSRLNSLEFFFKKREFVTCRKIKMSDLKGEFAKHAKFRYSSAKVFEIADKQGEKAFVFLSDEDACGSYVFRMVPNISFFPLREDYTVGTKMIEDLVNEKLKEAQDSESLSQVAFYSFNERWLTSWVNRSQSMSALWNLIIESLKQLDGFVLQNNMYYDYAHSSEVARAFEPKKNVNESTQKAMTESPLNVFFKEVEFDNDVDLNKVKKFEQEAMLFLHMYGKGDNKPTLRLRKLGKHSSANKIVKGLYYPANNNLIVDYRKGRVDSFVHEYGHYLDHTLSDKDLSLSSEFADILTEYRSRLKTSNDYYRIPTEVFARAYQFWISEKNINADINDFDANRKEFEPFVEMKEK…
16727	GC_00001838	IBS	IBS_538_maxbin_res_030_fasta	1672	2	3	2	0	0.880286	0.99187	0.932753									MLDLQKNFATKKLHKISLNGKPANVFRKIAKNMALDFDYDEKYLEESILSRLNSLEFFFKKREFVTCRKIKMSDLKGEFAKHAKFRYSSAKVFEIADKQGEKAFVFLSDEDACGSYVFRMVPNISFFPLREDYTVGTKMIEDLVNEKLKEAQDSESLSQVAFYSFNERWLTSWVNRSQSMSALWNLIIESLKQLDGFVLQNNMYYDYAHSSEVARAFEPKKNVNESTQKAMTESPLNVFFKEVEFDNDVDLNKVKKFEQEAMLFLHMYGKGDNKPTLRLRKLGKHSSANKIVKGLYYPANNNLIVDYRKGRVDSFVHEYGHYLDHTLSDKDLSLSSEFADILTEYRSRLKTSNDYYRIPTEVFARAYQFWISEKNINADINDFDANRKEFEPFVEMKEK…
16743	GC_00001844	IBS	IBS_216_maxbin_res_002_fasta	1924	2	3	2	0	0.919962	1	0.958313									MNEEEKKNKEEIAKAERERKYKEDCISEFALRGQIRNITGALVTHLFNLEALNRTDVTMKSIMLNGAFANAKAVSRMLKKLGFAFENGEFVETEKVSKDERTNVLMSVLTVVQLACLQGYWKKLEEKEPPAKATRNREKFTDGYDTARKRMQRQNEEKAEKAEKETISQKPTETSVKSRDERGMIRTEYLETLSTEKLTKRLENVRKIIARMEEPDARWLDEQEKIEALLAERSGQ
16744	GC_00001844	IBS	IBS_538_maxbin_res_030_fasta	1658	2	3	2	0	0.919962	1	0.958313									MNEEEKTTEKEMTEAERDRQYKEKCIIEFALTGQIRNITGALVTHLFNLEALNRTDVSMNAIMLNGALTDTRAVSRLLQKLGFAYEDGEFVEKEEETKDERTNVLMSELKVTQLACLQGYWKKLEEKEPPAKATRNREKFTDGYDTARKRMQRQNEEKAEKAEKETISQKPTETSVKSRDERGMIRKEYLETLSTEKLTKRLENVRKIIARMEEPDARWLDEQEKIEALLAERSEQ
16745	GC_00001844	IBS	IBS_538_maxbin_res_030_fasta	1669	2	3	2	0	0.919962	1	0.958313									MNEEEKTTEKEMTEAERDRQYKEKCIIEFALTGQIRNITGALVTHLFNLEALNRTDVSMNAIMLNGALTDTRAVSRLLQKLGFAYEDGEFVEKEEETKDERTNVLMSELKVTQLACLQGYWKKLEEKEPPAKATRNREKFTDGYDTARKRMQRQNEEKAEKAEKETISQKPTETSVKSRDERGMIRKEYLETLSTEKLTKRLENVRKIIARMEEPDARWLDEQEKIEALLAERSEQ
16761	GC_00001850	IBS	IBS_216_maxbin_res_002_fasta	1925	2	3	2	0	0.988889	0.864943	0.922773	K07172	antitoxin MazE					PF04014.21	Antidote-toxin recognition MazE, bacterial antitoxin	MSENCIILPKGGILVKTRLSRWGTSLGIRIPKDVLDTLGWRENDKIEVARTGKKLTLENAEQSRIMTDWQKMTDGQRNALEKYYAEMLKEGKQK
16762	GC_00001850	IBS	IBS_538_maxbin_res_030_fasta	1657	2	3	2	0	0.988889	0.864943	0.922773	K07172	antitoxin MazE					PF04014.21	Antidote-toxin recognition MazE, bacterial antitoxin	#NAME?
16763	GC_00001850	IBS	IBS_538_maxbin_res_030_fasta	1670	2	3	2	0	0.988889	0.864943	0.922773	K07172	antitoxin MazE					PF04014.21	Antidote-toxin recognition MazE, bacterial antitoxin	#NAME?
16767	GC_00001852	IBS	IBS_216_maxbin_res_002_fasta	1922	2	3	2	0	0.987618	0.992658	0.990131									-----MESELELIDRIETELKRALTVNKRRRKNNGTIRAWRLNVGRMLNSGERRKRVDAETERRLKAEIDAFNSWVREGTDFVVESEGNAEKTAEKAISRDDVFRTLWEKAKPIREILTELPKGAEEEIETGLAETEKSFEREYRRLTQWLTELKADENRDARAELVELRTLTNDVFSGKVVAIRRKRNESKISLIPDEKGIAELADRLFAERRESNVLTEPLKKAFESRKPKTEAEFVQTVKFAVERFLEGKNTEYVSAENGKARYEGRAESGLNWRNVKKALFWEEEPLNPQIISELESYRRGKYEHTEENADRINEIAEKHGTLAIDIEKGKTSADTKELKRLLKKLNSLAQTMNGEGNSSRGKRAVAMLTSATEEMLVKADRKTKAFSDAEAEFS…
16768	GC_00001852	IBS	IBS_538_maxbin_res_030_fasta	1660	2	3	2	0	0.987618	0.992658	0.990131									MTYREVESELELIDRIETELKRALTVNERRRKNNGTIRAWRLNVGRMLNSGERRKRVDAETERRLKAEIDAFNSWVREGTDFVVESEGNAEKTAEKAISRDDVFRTLWEKAKPIREILTELPKGAEEEIETGLSETEKSFEREYRRLTQWLTELKADENRDARAELVELRTLTNDAFSGKVVAIRRKRNESKISLIPDEKGIAELADRLFAERRESNVLTEPLKKAFESRKPKTEAEFVQTVKFAVEQFLEGKNTEYVSAENGKARYDGRAESGLNWRSVKRTLFWEEEPLNPQIISELESYRRGKYEHTEENADRINEIAEKHGTLAIDIEKGETSADTKELKRLLKKLNSLAQTMNGEGNSSRGKRAVAMLTSATEEMLVKADRKTKAFSDAEAEFS…
16769	GC_00001852	IBS	IBS_538_maxbin_res_030_fasta	1667	2	3	2	0	0.987618	0.992658	0.990131									MTYREVESELELIDRIETELKRALTVNERRRKNNGTIRAWRLNVGRMLNSGERRKRVDAETERRLKAEIDAFNSWVREGTDFVVESEGNAEKTAEKAISRDDVFRTLWEKAKPIREILTELPKGAEEEIETGLSETEKSFEREYRRLTQWLTELKADENRDARAELVELRTLTNDAFSGKVVAIRRKRNESKISLIPDEKGIAELADRLFAERRESNVLTEPLKKAFESRKPKTEAEFVQTVKFAVEQFLEGKNTEYVSAENGKARYDGRAESGLNWRSVKRTLFWEEEPLNPQIISELESYRRGKYEHTEENADRINEIAEKHGTLAIDIEKGETSADTKELKRLLKKLNSLAQTMNGEGNSSRGKRAVAMLTSATEEMLVKADRKTKAFSDAEAEFS…
16770	GC_00001853	IBS	IBS_216_maxbin_res_002_fasta	1927	2	3	2	0	0.993702	1	0.996841	K07052	uncharacterized protein					PF02517.19	Type II CAAX prenyl endopeptidase Rce1-like	MSDEKTLKKIISGTEKQCESTCAKIALSACLTVVLTGAGLIVYAIAQTFVMAQISAQRFAWSASSPLILATVYFALLCVTWRFSRNRERLTNENPQFWKTSLACAVLAIATGTLIPKIFEATGSALRSANQAELAKQMSNPSLTVATVALATVLAPLFEECIFRLIPFSCFAWLTEESKLAKTIMLIATSAFFACMHVSPVVNGWAVYFAVGMIFGIAYLKGGFVGSSLAHFSYNMFAVLISVNLTH
16771	GC_00001853	IBS	IBS_538_maxbin_res_030_fasta	1656	2	3	2	0	0.993702	1	0.996841	K07052	uncharacterized protein					PF02517.19	Type II CAAX prenyl endopeptidase Rce1-like	MSDEKTLKKIISGTEKQCESTCAKIALSACLTVVLTGAGLIVYAIAQTFVMAQISAQRFAWSASSPLILATVYFALLCVTWRFSRNRERLANENPQVWKTSLACAVLAIATGTLIPKIFEATGSALRSANQAELAKQMSNPSLTVATVALATVLAPLFEECIFRLIPFSCFAWLTEESKLAKTIMLIATSAFFACMHVSPVVNGWAVYFAVGMIFGIAYLKGGFVGSSLAHFSYNMFAVLMSVNLTH
16772	GC_00001853	IBS	IBS_538_maxbin_res_030_fasta	1671	2	3	2	0	0.993702	1	0.996841	K07052	uncharacterized protein					PF02517.19	Type II CAAX prenyl endopeptidase Rce1-like	MSDEKTLKKIISGTEKQCESTCAKIALSACLTVVLTGAGLIVYAIAQTFVMAQISAQRFAWSASSPLILATVYFALLCVTWRFSRNRERLANENPQVWKTSLACAVLAIATGTLIPKIFEATGSALRSANQAELAKQMSNPSLTVATVALATVLAPLFEECIFRLIPFSCFAWLTEESKLAKTIMLIATSAFFACMHVSPVVNGWAVYFAVGMIFGIAYLKGGFVGSSLAHFSYNMFAVLMSVNLTH
16785	GC_00001858	IBS	IBS_216_maxbin_res_002_fasta	691	2	3	2	0	0.895425	0.624536	0.735842									-----------------------------------------------------------------------------------------------------------------------------------------DHCNPYYKNRVWGLFGEQDTLAHFSPLFLEHYNQAFHFPGGHTPTEQEVKTWYAPLAQKMLME-------------------FSANF-----------------------------------------------
16786	GC_00001858	IBS	IBS_216_maxbin_res_002_fasta	2455	2	3	2	0	0.895425	0.624536	0.735842									-----------------------------------------------------------------------------------------------------------------------------------------DHCNPYYKNRVWGLFGEQDTLAHFSPLFLEHYNQAFHFPGGHTPTEQEVKTWYAPLAQKMLME-------------------FSANF-----------------------------------------------
16787	GC_00001858	IBS	IBS_294_maxbin_res_029_fasta_sub	472	2	3	2	0	0.895425	0.624536	0.735842	K07000	uncharacterized protein					PF07866.14	Protein of unknown function (DUF1653)	MKETIQKKILFLHGFFATGSCAMAKALREAFEGSAVVLTPDLPLHPKEALKEIRSIIDREQPDLLLGNSCGAFLAQMLAPVVGIPALLGNPHFKMTEFLKQRVGEHEYKAPRIDGNQRLVIDEALIEEFAELEAIQFDCCNPYYKDRVWGLFGEHDSIAHFCPLFMEHYSNVFRFPGGHTPTEQEVKAWYAPLAQKMLMDCPVKEYRYFQHFKGGKYKFFHSAFDSETLERMVVYQALYGQKAYWVRPEKMFFGKVTRDGRTFNRFTEVDM
16812	GC_00001867	IBS	IBS_216_maxbin_res_002_fasta	1918	2	3	2	0	0.989333	0.906579	0.94615	K07171	mRNA interferase MazF [EC:3.1.-.-]					PF02452.20	PemK-like, MazF-like toxin of type II toxin-antitoxin system	#NAME?
16813	GC_00001867	IBS	IBS_538_maxbin_res_030_fasta	1663	2	3	2	0	0.989333	0.906579	0.94615	K07171	mRNA interferase MazF [EC:3.1.-.-]					PF02452.20	PemK-like, MazF-like toxin of type II toxin-antitoxin system	MKIIVRAVRRHYQHENFFTKGMIALQHFAKPLGRGDIIFASNEPKPLLNNEQKGVRPWLVVSVKTLNKMTSFVWAIPFTSKGKGHPLEVEWTENTKTQGFVLCDQLTTLDVRHRKYSFVEHADIPTEVMVKIQAVLGIK
16814	GC_00001867	IBS	IBS_538_maxbin_res_030_fasta	1664	2	3	2	0	0.989333	0.906579	0.94615	K07171	mRNA interferase MazF [EC:3.1.-.-]					PF02452.20	PemK-like, MazF-like toxin of type II toxin-antitoxin system	MKIIVRAVRRHYQHENFFTKGMIALQHFAKPLGRGDIIFASNEPKPLLNNEQKGVRPWLVVSVKTLNKMTSFVWAIPFTSKGKGHPLEVEWTENTKTQGFVLCDQLTTLDVRHRKYSFVEHADIPTEVMVKIQAVLGIK
16866	GC_00001885	IBS	IBS_235_maxbin_res_055_fasta_sub	590	2	3	2	0	0.724092	0.599314	0.655821	K16235	S-methylmethionine transporter					PF00324.24	Amino acid permease	MSKKTHLARKMETRHIRMISLGGVIGTGLFLSSGYTIHQAGPIGTIIAYLIGALIVYSVMLCLGELSVAMPYTGAFHVYAKKYIGEGTGFTVAILYWLTWTIALGSEFTAAGLIMQEWFPHTPVWIWSAIFIILIFLSNAYSVKVFAESEFWFSAIKVFSIVAFILLGVLAMVGIIPLNGFTHAPGISNLYKNGIFPNGFSGVFTTMLTVNFAFSGTELIAITAGEAKEPDKTIPKAIHTTLWRLVIFFIGSIVIMAALIPYQKAGVTQSPFVYVLKMMGIPYAADIMNFVVLTAIISAANSGLYASTRMLWSLGNEGTIPKNISKTNKNGIPVIALCLSMLGGLLALLSSIFAADTIYLVLVSVSGLAVVIVWTAIALAELNFRKQFLKSGHSLSELK…
16869	GC_00001886	IBS	IBS_216_maxbin_res_002_fasta	1320	2	3	2	0	0.930187	0.544377	0.68681									MAGKNPLKKIRDKIKRFAKGKIAVGLAIALVGFLAFYVPQQANAIEQQVGDSTDQTDVSTVYQYYLLKSVGANADSKVPFWDLVTKAKKAMNGALYGGNSTDINYSDMIQSSSDSKEATKFVSSMVTLNTFNYLQTTTMGVGSIGETISRGSYGSVLWAFGLVNDVVMSLFTGIIGLIAKFNIAVLIGSFIVKTDFASKLGDALGLTPDVMKDWMNIFTSFILISIVALVGWMLRKGGSNIDQNAYNKLKNKILCFIGLPVVMAAGATIITEVADMTTDAFSQPVFARYLLDTKSWALKKNFSLSEASADNISAGGKNGYLDLEYNPYSGGDDSRIGQVSSALWNNSEYNDGSPFPNVNLASAYMHSETYDGTTYLNFETSAGSSGCPGSIYDFVKGKN…
16870	GC_00001886	IBS	IBS_538_maxbin_res_030_fasta	1923	2	3	2	0	0.930187	0.544377	0.68681									-------------------------------------------------------------------------------------------------------------------------------------------------------------------------LFTGIIGLIVKFNVAVLIGSFIVKTDFVSRLGDALGLTPDVMKDWMNIFTSFILISIVALVGWMLRKGGSNIDQNAYNKLKNKILCFIGLPVVMAAGATIITEVADMTTDAFSQPVFARYLLDTKSWALKKNFSLSEASADNISAGGKNGYLDLEYNPYSGGDDSRIGQVSSALWNNSEYNDGSPFPNVNLASAYMHGETYDGTTYLNFETSAQSSGCPGSIYDFVKGKN…
16871	GC_00001886	IBS	IBS_538_maxbin_res_030_fasta	509	2	3	2	0	0.930187	0.544377	0.68681									-------------------------------------------------------------------------------------------------------------------------------------------------------------------------------------------------------------------------------------------------------------------------------------------------------------------------------------------------------------------------------------------------------FDLKQKAN…
16878	GC_00001889	IBS	IBS_216_maxbin_res_002_fasta	1580	2	3	2	0	0.915929	0.527743	0.669647							PF00202.24	Aminotransferase class-III	MESLYERSLKVFPPVAGRATKIGAVSGQGSWLIDENGKKYLDFAAGVAVVNCGHNHPKVVEAVEKQLHELVHGGHNVVYYPKYVELAEKLVARVGKPGEYKVYFSNSGAEANEGAVKLALKATGRPGIIAFNGSFHGRTLLCASMTASSALYRENYEPELPQVYHADFPDVWNTDLTEQEEIERCLNSVHKIFTNLILPERVACMVIEPVQGEGGYLPAPKRFISELRKICDEHGILLIFDEVQSGYGRTGYLFAKDYYGVQPDIFTSAKAIANGIPLSAVIGKTEYMDKWLAGAHGGTFGGNPLACAAGCAVLDVMDDEFLEDVRKKGEFIRERLEDLKAKHSNVISSIRGIGMMNGVEFRKDGKPLTKVVSKVQELALSKGLILLNCGTFHNVIRLI…
16879	GC_00001889	IBS	IBS_538_maxbin_res_030_fasta	825	2	3	2	0	0.915929	0.527743	0.669647							PF00202.24	Aminotransferase class-III	MESLYERSLKVFPPVAGRATKIGAVSGQGSWLIDENGKKYLDFAAGVAVVNCGHNHPKVVEAVEKQLHELVHGGHNVVYYPKYVELAEKLVSRVGNPGEYKVYFSNSGAEANEGAVKLALKATGRPGIIAFNGSFHGRTLLCASMTASSALYRENYEPELPQVYHADFPDVWNTDLTE-----------------------------------------------------------------------------------------------------------------------------------------------------------------------------------------------------------------------------…
16880	GC_00001889	IBS	IBS_538_maxbin_res_030_fasta	1211	2	3	2	0	0.915929	0.527743	0.669647							PF00202.24	Aminotransferase class-III	#NAME?
16881	GC_00001890	IBS	IBS_235_maxbin_res_055_fasta_sub	3659	2	3	2	0	0.715267	0.864424	0.782803							PF13520.9	Amino acid permease	-----------------------------------------------------------------------------------------------------------IPFSALLFGKDMTQTWAFGPFSATQVVGILAILWIIFVTFFASRGADVISKVSSVGGAFVTGMIFVFLIATFISLFATHGHFEQPIT-ASAFIKSPNPAFASPVATLSFVVYAIFAYAGMESLGGMIDNIEEPEKTFPRGLLISSLLIAVAYSFMILLWGISVNWKDVLSGDSVNLGNITYVMMQHLGIYLGHSLGLSASVSNLIGNIFIRFVGLGMFLAYVGSFFILIYSPIKSFILGS-KHLWPEKMTKLNKHGIPEFAMWMQALLVCILIFLISFGGGQAKSFYTILTD…
16882	GC_00001890	IBS	IBS_235_maxbin_res_055_fasta_sub	529	2	3	2	0	0.715267	0.864424	0.782803	K20265	glutamate:GABA antiporter					PF13520.9	Amino acid permease	MEENKKKITTFGLVMMIITAIFGFGNVSNAYAQMGYGSIIWYILAGVCFFFPCGLMMAEYGSAFKDAKGGIYSWLAESIGERAAFIGTFIWLASWIVWMVSTASRIWITFSALIFGKDTTQHWSMLGLSSTEVIGILGILFILISTFFTTQGMDSISKVGSLGGIFTVVTNIIFLIASLIIIFANHGQLAQPIHGMKDFITSPNPQFQTPIAIISFVVYAIFAYGGMESLGSVTDSMDKPEKTFPRGLIIASLFTIGAYVIMIFMIGFSVNYNSVVAKHGVNLGNITYIVFNQLGIYLGHSLGWSAAASHTTGMLITRFVALTQVLGFLGAMFILLYSPIKSFILGSDKRLWPEKLTRLNKHNMPANAMWLQAIIVCVIIFLVAFGGSAAQRFYLILTD…
16884	GC_00001891	IBS	IBS_235_maxbin_res_055_fasta_sub	1152	2	3	2	0	0.745863	0.996466	0.853142	K06221	2,5-diketo-D-gluconate reductase A [EC:1.1.1.346]					PF00248.24	Aldo/keto reductase family	MALTDTYKLNNGVEIPVVGFGTWQTPDGDVARESVKTALEVGYRHIDTAAAYGNEVSVGQGIKESGVNRHDIFLTTKLWNDSHGYEATKKAIDLSLQKLDTDYLDLYLIHWPNPVSVR-EHWAELNAESWQAMEEAVKAGKIRAIGISNFRKHHLDELLKTANIVPAVNQNYLNPSDLQPDVLAANKEHDILNEAYSPLGTGDLLRNELVAEVAAAHNHSVPQVLLRWSLQHGFLPLPKSVHAEYIKSNTDIFDFELTDDEMKKLDGLRGVTHLATDPDTATF
16885	GC_00001891	IBS	IBS_235_maxbin_res_055_fasta_sub	1362	2	3	2	0	0.745863	0.996466	0.853142	K06221	2,5-diketo-D-gluconate reductase A [EC:1.1.1.346]					PF00248.24	Aldo/keto reductase family	MALTDTYKLNNGVEIPIIGFGTWQTPDGDVARESVKTALEVGYRHIDTAAIYGNETSVGQGIKESGVNRGDIFLTTKLWNDSHGYKATKKAIDLSLQKLDTDYLDLYLIHWPSPAAVR-EHWAELNAESWQAMEEAVKAGKIRAIGISNFRRHHLEELLKTANIVPAVNQNYLNPSDLQPDVLAANKEHDILNEAYSPLGTGDLLRNELVAEVAATHNHSVPQVLLRWSLQHGFLPLPKSVHAEYIKANTDIFDFELTDDEMKKLDGLRGVTRLATDPDTHAK
16887	GC_00001892	IBS	IBS_216_maxbin_res_002_fasta	2281	2	3	2	0	0.682627	0.884818	0.770682	K03496	chromosome partitioning protein					PF13614.9	AAA domain	--MKKQATIIAVVNQKGGTAKTTTVENLGIGLSKHNKKVLLIDTDFQASLTISLGYTQPDDLELTLSDLLNGTISENPVALDDVLLHQQEGIDLIPSNISLAGLEVSLVNTMNRERILKQFLETLSEDYDYILLDCMPSLGMLTVNVLAASDATLVPVQANYLSAKGLEQLLATINQVKRQINPKLCIEGILITMVDVRTNYAKDISKLIRDTYCSKINVFNTEIPRSVRAAETSAEGKSIFAYDPSGKVAEAYLSLTKEVLNYDEKRK---------
16888	GC_00001892	IBS	IBS_294_maxbin_res_029_fasta_sub	1175	2	3	2	0	0.682627	0.884818	0.770682	K03496	chromosome partitioning protein					PF13614.9	AAA domain	---MSNCKVIALTNQKGGVGKTTTAVNLGVSLVQQGKKVLLIDADAQANLTMALGYNRPDDIPITLSTVMQNIIDDKTLDASQGIIHHREGVDLLPSNIELSGFEVRLINAMSRERVLKIYVNEVKKNYDYVLIDCMPSLGMITINALAAADSVIIPTQPHYLSAKGLELLLRSVSMVKRQINPKLRIDGILMTMVMPRTNISKEITATVKSAYGKKIKVFDTEISHSIRAVEATAEGKSIFAYDKSGKVAAAYEQLGKEVAEIGEKQRNQNRADRIR
16889	GC_00001892	IBS	IBS_294_maxbin_res_029_fasta_sub	1472	2	3	2	0	0.682627	0.884818	0.770682	K03496	chromosome partitioning protein					PF13614.9	AAA domain	MKISKKATTIAVINQKGGTGKTTTCENLGVGLAMEGKKVLLVDADPQGSLTVSMGWQDPDALPTTLSTLMQKAINDQCIPPGEGILHHAEGVDLIPANIELAGLEVALVNTMSREKVMKQVLESAKREYDYILIDCTPSLGMLTVNALAAADSALIPVQAQYLSAKGLEQLLQTVQKVRRQINPKLKIEGILLTMTDSRTIYGQQISNLIRQAYGKHLKVFDQTIPRSVRAAETS-------------------------------------------
16893	GC_00001894	IBS	IBS_235_maxbin_res_055_fasta_sub	3499	2	3	2	0	0.723373	0.816178	0.766978	K00020	3-hydroxyisobutyrate dehydrogenase [EC:1.1.1.31]					PF03446.18	NAD binding domain of 6-phosphogluconate dehydrogenase	MKIGFIGTGVMGNAISVNLLKAGYEMVVYNRTKSKTDNLVSLGASWADSPKEVAQQSDIIFTMVGFPPDVEDVYFNSETGIFAGAKPQSILVDMTTSRPSLAQKIYQEGQKRNLFVLDAPVSGGDVGAKNGTLTVMVGGDKESFDKLTDIFEVISQSYHLFGPAGSGQHAKMANQIMIAGTMTGLTEMLVYAKKAGLDLDSILTTVGAGSAANWSLSNYGPRILASDYTPGFFAKHFLKDLRIALDSAKDMGIHLPATEKAEELYQTMVDEFKLGNDGTQGLIKI-YD
16894	GC_00001894	IBS	IBS_235_maxbin_res_055_fasta_sub	685	2	3	2	0	0.723373	0.816178	0.766978							PF14833.9	NAD-binding of NADP-dependent 3-hydroxyisobutyrate dehydrogenase	#NAME?
16902	GC_00001897	IBS	IBS_235_maxbin_res_055_fasta_sub	436	2	3	2	0	0.720752	0.860232	0.78434	K15976	putative NAD(P)H nitroreductase [EC:1.-.-.-]					PF00881.27	Nitroreductase family	#NAME?
16903	GC_00001897	IBS	IBS_235_maxbin_res_055_fasta_sub	1056	2	3	2	0	0.720752	0.860232	0.78434	K15976	putative NAD(P)H nitroreductase [EC:1.-.-.-]					PF00881.27	Nitroreductase family	----------MAIVNNDFHEILTGRHSVRRFDPSVKISRDEMKEMLEETITAPSACNLQAWKFVVVDTDEGREKLHQYFMKFNFPQVDKSSAVVLFFGNTLAYKKYSQLWHSMYEAKKVTKEAMEAALNTFMPLYEKADQQMLVADSMVDTSLAAMQFMLIAREHGYDTNAMAGYDATKAALTM----------------------------------------
16926	GC_00001905	IBS	IBS_235_maxbin_res_055_fasta_sub	1545	2	3	2	0	0.666077	0.885898	0.76042	K19784	chromate reductase, NAD(P)H dehydrogenase (quinone)					PF03358.18	NADPH-dependent FMN reductase	MN-------HYVGIAGTNDLKSTNLKLMQYIKNHFSEKAEIELVDISDLPVFFKNKDRVIPEKAAEISMKIEAADGVIIATPEYDHSVPAVLMNALEWLSY-ARHPFVGKPVMIVGASYGTLGTSRAQAHLRRILDSPELSARIMPSSEFLLGHSLQAFDEDGNLNNEEKVTLLDGLFEDFEVFSNISKHLTNANDEQRKEVENYSWKD-----
16956	GC_00001915	IBS	IBS_235_maxbin_res_055_fasta_sub	1987	2	3	2	0	0.813648	0.559234	0.662868	K03315	Na+:H+ antiporter, NhaC family					PF03553.17	Na+/H+ antiporter family	-----MKKFSLKESVGILLLLLIILAGGVNQGLSPETPVLTVIAILILIAKLHGADWEKIHQGIKEGISTALIPIFIFILIGILIAVWIKAGIIPALMVVGFKLISVKFFVPSVFLVCALVGASIGSGFTTISTIGIALFGMGITMNMNPALVAGAILSGAIFGDKTSPLSDSTNLASAISGTDLFAHIKNLMWTTIP-------------------------------------------------------------------------------------------------------ALL-----------ISLVVF-------------------------------------------VFIGQ--------GKTEPD-FAKIDATMKILSQ--…
16957	GC_00001915	IBS	IBS_235_maxbin_res_055_fasta_sub	1807	2	3	2	0	0.813648	0.559234	0.662868	K03315	Na+:H+ antiporter, NhaC family					PF03553.17	Na+/H+ antiporter family	#NAME?
16959	GC_00001916	IBS	IBS_235_maxbin_res_055_fasta_sub	2191	2	3	2	0	0.737237	0.571612	0.643945	K00299	FMN reductase [EC:1.5.1.38]					PF03358.18	NADPH-dependent FMN reductase	EARVKKQALTSLQVRAIPPVVKTTGISPTMSMKVVAISGAVIGKKTLTAMKYVAEKMNKDFPEVEFDLIDLSEKDIQFSDGRNYTEYQGDTLEVTTKIMEADALIIGTPIFQASIPGSVKNIFDLLPEKALRDKVVSIVVTAGSAKHYLVAEMQLKPILSYMKAQVLPEIVFIEGQDLFRQEIINADINFRLDKLVEDTLIMVETFKELRKKQEDALF
16995	GC_00001928	IBS	IBS_294_maxbin_res_029_fasta_sub	980	2	3	2	0	0.858757	0.63091	0.727409	K16363	UDP-3-O-[3-hydroxymyristoyl] N-acetylglucosamine deacetylase / 3-hydroxyacyl-[acyl-carrier-protein] dehydratase [EC:3.5.1.108 4.2.1.59]	M00083|M00866	Fatty acid biosynthesis, elongation|KDO2-lipid A biosynthesis, Raetz pathway, non-LpxL-LpxM type	M00083|M00866	Pathway modules; Lipid metabolism; Fatty acid metabolism|Pathway modules; Glycan metabolism; Lipopolysaccharide metabolism	PF03331.16	UDP-3-O-acyl N-acetylglycosamine deacetylase	MKQCTLKSAFTIKGKGLHTGREIEATFKPAPDNFGRKFLRIDVEGAAPIEAVAENVVETCRGTVIASGDLKISTIEHAMAALYASNVDNCLVELNGPEVPILDGSAKIFMDKIEEVGVVEQTEDAAVYVVRNRTTVKDSETEASICVIPDSDFCVDVMIEFNSVVLSNQFATLDSLDDFKTQIAASRTFVFVREIEALVKHDLIKGGDLDNAIVIYDTPVAQSELDRIADMMNVPRKKVSEFGFINNDELVFKNEPARHKLLDVVGDVALIGRRVQGRIIATCPGHTINTTFAKKVRRELKRQEVQAPVYNPNETPIMDVNRIRELLPHRYPFLLVDKIIDKSDKYIVGVKNVSGNEPFFQGHFPTEPVMPGVLQVEAMAQTAGLLVLGSVDNPESYST…
16996	GC_00001928	IBS	IBS_538_maxbin_res_030_fasta	1944	2	3	2	0	0.858757	0.63091	0.727409	K16363	UDP-3-O-[3-hydroxymyristoyl] N-acetylglucosamine deacetylase / 3-hydroxyacyl-[acyl-carrier-protein] dehydratase [EC:3.5.1.108 4.2.1.59]	M00083|M00866	Fatty acid biosynthesis, elongation|KDO2-lipid A biosynthesis, Raetz pathway, non-LpxL-LpxM type	M00083|M00866	Pathway modules; Lipid metabolism; Fatty acid metabolism|Pathway modules; Glycan metabolism; Lipopolysaccharide metabolism	PF03331.16	UDP-3-O-acyl N-acetylglycosamine deacetylase	-----------------------------------------------------------------------ISTIEHAMAALYASNVDNCLVELNGPEVPILDGSAKIFMDKIEEVGVVEQTEDAAVYVVRNRTTVKDSETEASICVIPDSDFCVDVMIEFNSVVLSNQFATLDSLDDFKTQIAASRTFVFVREIEELVKHDLIKGGDLDNAIVIYDTPVAQSELDRIADMMNVPRKKVSEFGFINNDELVFKNEPARHKLLDVVGDVALIGRRVQGRIIATCPGHTINTTFAKKVRRELKRQEVQAPVYNPNETPIMDVNRIRELLPHRYPFLLVDKIIDKSDKYIFGVKNVSGNEPFFQGHFPTEPVMPGVLQVEAMAQTAGLLVLGAVDNPESYST…
16997	GC_00001928	IBS	IBS_538_maxbin_res_030_fasta	756	2	3	2	0	0.858757	0.63091	0.727409							PF03331.16	UDP-3-O-acyl N-acetylglycosamine deacetylase	#NAME?
16998	GC_00001929	IBS	IBS_235_maxbin_res_055_fasta_sub	2757	2	3	2	0	0.871009	0.995109	0.928932	K00105	alpha-glycerophosphate oxidase [EC:1.1.3.21]					PF01266.27	FAD dependent oxidoreductase	MTFSIKTRKNTVDKLKNEELDLLVIGGGITGAGVALQATASGLKTGLVEMQDFAEGTSSRSTKLVHGGIRYLKTFDVGVVADTVQERAVVQGIAPHIPRPFPMLLPIYDDPSSTFDMFSVKIAMDLYDRLAGVTGTQYANYTISREEVLQREPNLKSDKLLGAGVYLDYVNNDARLVIENIKEADELGGLMASHVKVVGVLHDDNGRINGVKAKDLLTDEEFEIKAKMVINTTGPWVTKTLGLDDKNGEGEVIRPTKGVHLVVDSSRLRVPQPTYFDSGIGDGRMIFVVPRENKTYFGTTDTDYTGDYKHPRVEQADVDYLLKAINNRYPEAEITINDIEASWAGLRPLLSGNGSSDYNGGGSNTGKVSDESFENLIKTAVAYSKDEASRGEVEKSISS…
17013	GC_00001934	IBS	IBS_235_maxbin_res_055_fasta_sub	2490	2	3	2	0	0.792498	0.674887	0.728979							PF03050.17	Transposase IS66 family	MDKDKRIEELEKENQQLHKKIEELSETIKLLNARIFGKKTEKLDKNQLSFFSEAELEELDIDSDISSKENEEVEVELRVVCHRKVKPRGQRAEFLDTLVQVDVVHDLEQK--NCADCHEKLTLIGKKCVYREVGLKQPELFCRNHYQQTYKCENCHPKGGDKIVAGKVPTSPIFPHSYFSSSVLAQVVTSKYLMAVPLNRQAIYFKHIGLPIDTKHMARAIIKLSEQLETVHDELTKILLKNPVIHMDETPFQVLEEKNRSKSYFWVMRTTEEFSNHQIVVFNYSSSRKQENISNLVGAYTGAIMCDGYNAYSSEMYPQITYGSCLVHIRRHFVEIVKSLKQGRGSYAVRAVELLNRIFKEEKKLEYQNAEEKVLKRKLHLKKYVDEFYDFLDTIPNPS…
17016	GC_00001935	IBS	IBS_294_maxbin_res_029_fasta_sub	305	2	3	2	0	0.915625	0.532685	0.67353	K01159	crossover junction endodeoxyribonuclease RuvC [EC:3.1.22.4]					PF00480.23	ROK family	MSKPYVVGIDVGGTNTVFGIVDARGNVLASGSIKTAKHAAIEDYIDELHAELSKLIEANDAVDKIAGIGIGAPNANYFTGVIADGVNLPWPTPIPLADLVSNKFGIPVAITNDANAAAIGEMTYGVARGMKDFIMITLGTGVGSGIVVNGQMVYGHDG----------------------------------------------------------------------------------FAGEL--------------------------GHVIM--------------------------KRNNGRICGCGRTG-----------
17017	GC_00001935	IBS	IBS_294_maxbin_res_029_fasta_sub	304	2	3	2	0	0.915625	0.532685	0.67353							PF00480.23	ROK family	#NAME?
17018	GC_00001935	IBS	IBS_538_maxbin_res_030_fasta	1374	2	3	2	0	0.915625	0.532685	0.67353	K00845	glucokinase [EC:2.7.1.2]	M00001|M00549|M00892|M00909	Glycolysis (Embden-Meyerhof pathway), glucose => pyruvate|Nucleotide sugar biosynthesis, glucose => UDP-glucose|UDP-N-acetyl-D-glucosamine biosynthesis, eukaryotes, glucose => UDP-GlcNAc|UDP-N-acetyl-D-glucosamine biosynthesis, prokaryotes, glucose => UDP-GlcNAc	M00001|M00549|M00892|M00909	Pathway modules; Carbohydrate metabolism; Central carbohydrate metabolism|Pathway modules; Carbohydrate metabolism; Other carbohydrate metabolism|Pathway modules; Carbohydrate metabolism; Other carbohydrate metabolism|Pathway modules; Carbohydrate metabolism; Other carbohydrate metabolism	PF00480.23	ROK family	MSKPYVVGIDVGGTNTVFGIVDARGNVLASGSIKTAKHAAIEDYIDELHTELSKLIEANDAVDKIAGIGIGAPNANYFTGVIADGVNLPWPTPIPLADLVSNKFGIPVAITNDANAAAIGEMTYGVARGMKDFIMITLGTGVGSGIVVNGQMVYGHDGFAGELGHVIMKRNNGRICGCGRTGCLETYASATGVARTAREFLEARANEPSTLRSMDVDSITSKDVYDAAVAGDKLAKDVFDFTGNILGEALADFITFSSPEAIVLFGGLAKSGDLLMRPLKESMDRNTMTVFKGKVKLLLSELKESDAAVLGASALGWEAKAAADIKK
17022	GC_00001937	IBS	IBS_216_maxbin_res_002_fasta	329	2	3	2	0	0.983129	0.510348	0.671905									MPIYTGELTHKTDSKTGQLRHTEGVTDDMEVALIFHAQRGLNKNAKMSSNGKVAMVELFPDDANSHNGAVYVDASEMNRVDEVDFFKKHVLDIDSFKFVYYFLKKNRLSELRAKFSRIMPMSNVDSLNDAQGEVLAKAFLGLYSDEEAEKEIAEGSNDKQAVKDALKHEFVGQGLKKTSIVEANGLEFEVVTVIKSCSFGKDYIQANCAILSANALGTNASASGNERRVLQSYKRILSEKNFPNITGKSEIRKEKIEVPKTGIEFRRNIGNYRDFISRIRNEVVREFQEWANKFEAEDLGVSEIPTVNTATVLVHLISELNVAKSEIRITSATCTKESLERYNDGEIDAVGVLRENNDKFVQLFAKAIEKRFIDEDVFDTYTNRVIDVLERNEKAGIAP…
17023	GC_00001937	IBS	IBS_538_maxbin_res_030_fasta	1924	2	3	2	0	0.983129	0.510348	0.671905									MPIYTGELTHKTDSKTGQLRHTEGVTDDMEVALIFHAQRGLNKNAKMSSNGKVAMVELFPDDANSHNGAVYVDASEMNRVDEVDFFKKHVLDIDSFKFVYYFLKKNRLSELRAKFSRIMPMSNVDSLNDAQGEVLAKAFLGLYSDEEAEKEIAEGSNDKQAVKDALKHEFVGQGLKKTSIVEANGLEFEVVTVIKSCSFGKDYIQANCAILSANALGTNASASGNERRVLQSYKRILSEKNFPNITGKSEIRKEKIEVPKTGVEFRRNIGNYRDFISRIRNEVVREFQEWANKFEAEDLGVSEIPTVNTATVLVHLISELNVAKSEIRITSATCTKESLERYNDGEIDAVGVLRENNDKFARLFTKAIETRFIDEDVFDTYTNRVIDVLERNEKVGIAP…
17024	GC_00001937	IBS	IBS_538_maxbin_res_030_fasta	588	2	3	2	0	0.983129	0.510348	0.671905									---------------------------------------------------------------------------------------------------------------------------------------------------------------------------------------------------------------------------------------------------------------------------------------------------------------------------------------------------------------------------------------------------------------…
17052	GC_00001947	IBS	IBS_235_maxbin_res_004_fasta	490	2	3	2	0	0.974165	0.528192	0.684985							PF03432.17	Relaxase/Mobilisation nuclease domain	MAQTSFNIQPCKVTASERHNKREKALSYVRSDLSHLNEWCDFLNVHLVAYDAQMRTLVKAKTGRKMQEKSRALYEGIAVIRPDTTIEDIKKLADAMHQRWGFHFVQLAIHKDEGSWQKDGTWKPNLHAHMVFDKIDHETGKTIKTTAKDTAEMQDMCARILGMERGRRGSKKEHLDALEYKVKVQEKRAALAEHAQKAAEEKQEAASERAKEIAIKNADAVFKLQNKNAELTRTAKEVENLRSQMQFCKGIVDSRTKRIEALRSEISGLSEQKNEVLELIGQKEQLKK---------------------------------------------------------------------------------------------------------------…
17053	GC_00001947	IBS	IBS_235_maxbin_res_004_fasta	486	2	3	2	0	0.974165	0.528192	0.684985									#NAME?
17054	GC_00001947	IBS	IBS_536_maxbin_res_036_fasta_sub	984	2	3	2	0	0.974165	0.528192	0.684985									MAQTSFNIQPCKVTASERHNKREKALSYVRSDLSHLNEWCDFLNVHLVAYDAQMRKLVKAKTGRKMQEKSRALYEGIAVIRPDTTIEDIKKLADAMHQRWGFHFVQLAIHKDEGSWQKDGTWKPNLHAHMVFDKIDHETGKTIKTTAKDTAEMQDMCARILGMERGQRGSKKEHLDALEYKVKIQEKRAALAEHAQKAAEEKQEAASERAKEIAIKNADAVFKLQNKNAELTRTAKEVENLRSQMQFTKGVVDSRIKRIETLRSEISGLSEQKNEVLKLVGQKEQLKKDVLSLECSQQETQMQLDVLTGEVFMKEKSRDILQGEVQELTQERDQAKQETAAARASLQELTRNKEHVKTWKWAYQELLHIIQPVLDAITRLAHYNGRGGMFTAFETFQIN…
17058	GC_00001949	IBS	IBS_294_maxbin_res_029_fasta_sub	674	2	3	2	0	0.946067	0.582123	0.720758									-----------------------------MKRKYISILALLTTGLVANAALTVDCSLRKALSVTPPAGTGLNDIYIIYGGSETVLTYTSESGENNVKWLVYDERGGGYAEEVSTIDRSGAVSTFRNPRVNCGYIIEDGAKRSYFWLVDYSNYEFAINGVSFPAEQDCGSATLEVDCDCPTITYYSVTGVPKVLSREIAVSYNTLEWNDDDAVYNGKETTETVANLSERMVLPAPLCDTQFVIDGDKFLSQWGLAKTFTTDILSASSIDFQTTATQQRRENGNEQGAAEDALGGSAPATITFSAICTDAVEHKEWQISKSQDFSTVDYRFNEETIDYTFDEQGSYYVKFIGSNSDASCTNESDVYTVSIGESLLDCPNAFSPDASPGYNDEWK-------…
17059	GC_00001949	IBS	IBS_294_maxbin_res_029_fasta_sub	137	2	3	2	0	0.946067	0.582123	0.720758									#NAME?
17060	GC_00001949	IBS	IBS_538_maxbin_res_030_fasta	1964	2	3	2	0	0.946067	0.582123	0.720758							PF13585.9	CHU_C Type IX secretion signal domain	MWFCFFIVNHREFRFAGFYKWWVCCIFAIMKRKYISILALLTTGLVANAALTVDCSLRKALSVTPPAGTGLNDIYIIYGGSETVLTYTSESGENNVKWLVYDERGGGYAEEVSTIDRSGAVSTFRNPRVNCGYIIEDGAKRSYFWLVDYSNYELAINGVSFPAEQDCGSATLEVDCGCPTITYYSVTGVPKVLSREITVSYNTLEWNDDDAVYNGKETTETVANLSERMVLPAPLCDTQFVIDGDKFLSQWGLAKTFTTDILSASSIDFQTTATQQRRENGNEQGTAEDALGGSAPATITFSAICTDAVEHKEWQISKSQDFSTVDYRFNEETIDYTFDEQGSYYVKFIGSNSDASCTNESDVYTVSIGESLLDCPNAFSPDASPGYNDEWKVSYKSIV…
17064	GC_00001951	IBS	IBS_216_maxbin_res_002_fasta	458	2	3	2	0	0.630631	0.973801	0.765516	K07727	putative transcriptional regulator					PF13443.9	Cro/C1-type HTH DNA-binding domain	MAEKNLNRIKVMLAEKGKTNKWLAEKLGRDQATISKWCTNACQPPLEALIQISQCLEVDIKELIRVPEHNPYK-EL
17065	GC_00001951	IBS	IBS_216_maxbin_res_002_fasta	1479	2	3	2	0	0.630631	0.973801	0.765516							PF01381.25	Helix-turn-helix	MEKQPLNRIKVMLAERMLTNKQLAEMLGKDPATISKWVTNTSQPTLENLIEIARCLKCDMNDLVRLDNVVTIKTDK
17066	GC_00001951	IBS	IBS_235_maxbin_res_055_fasta_sub	2706	2	3	2	0	0.630631	0.973801	0.765516							PF13443.9	Cro/C1-type HTH DNA-binding domain	MANNELNRLKVVLAEKKRTNRWLAEQLGKDQTTISKWCTNSSQPDLASLMMTAKVLNVKLTDLVRFEEFK--KDNL
17070	GC_00001953	IBS	IBS_216_maxbin_res_002_fasta	388	2	3	2	0	1	0.658136	0.793827							PF01872.20	RibD C-terminal domain	#NAME?
17071	GC_00001953	IBS	IBS_216_maxbin_res_002_fasta	451	2	3	2	0	1	0.658136	0.793827									MGKVQILAVLTMDGCLSSELYDKAHQDLCLDRCGLDEI------------------------------------------------------------------------------------------------------
17072	GC_00001953	IBS	IBS_235_maxbin_res_004_fasta	120	2	3	2	0	1	0.658136	0.793827							PF01872.20	RibD C-terminal domain	MGKVQILAVLTMDGCLSSELYDKAHQDLCLDRCGLDEIRKKAFYRVTPDYSISMLHEWRKDCTNIRYLAEATPDTADYINGLLRMHAVDEIILYTVPFISGSGRHFFKSALPEQHWTLSSLKSYPNGVCRIIYILDKKAR
17073	GC_00001954	IBS	IBS_216_maxbin_res_002_fasta	352	2	3	2	0	1	0.547274	0.707404							PF17966.4	Muc B2-like domain	MIVKYDDKERAVYLDEPLTKEIARTIKYEPPIKCKLPIVQKAVFHRTATVDDETYGVEGYSEWEAENNTWDKVEIDEEEGYDVFPKVVESKEVNADAENETVLVKYEEVFEKVEMNRDKAYAKRKKKPPLPPAEENKETENGETSKETEEIKNDEERKETEKNEEVKDFKGIEIKRDEPYAKRKKKPPLPSTEGNKETEEVENVKEPKETEKNEEVKDFKGIKINRDEPYAKRKKKPSLSTKGTEKNEETENVKEPKEEDKSLSSDAFLSQFKEQVLKPVDEEKKTDSETLPSAKESSLSKAKQSIISKTNEKNRQKEAFRNYQQQKYHEKMNGCVRNVRVQKPIQINDIGRFSAETIDFLNELKEIGEEALTREKWKVTLFAK
17074	GC_00001954	IBS	IBS_538_maxbin_res_030_fasta	1559	2	3	2	0	1	0.547274	0.707404							PF17966.4	Muc B2-like domain	MIVKYDDKERAVYLDEPLTKEIARTIKYEPPIKCKLPIVQKAVFHRTATVDDETYGVEGYSEWEAENNTWDKVEIDEEEGYDVFPKVVESKEVNADAENETVLVKYEEVFEKVEMNRDKAYAKRKKKPPLPPAEENKETENGETSKETEEIKNDEERKETEKNEEVKDFKGIEIKRDEPYAKRKKKPPLPSTEGNKE-------------------------------------------------------------------------------------------------------------------------------------------------------------------------------------------
17075	GC_00001954	IBS	IBS_538_maxbin_res_030_fasta	725	2	3	2	0	1	0.547274	0.707404									#NAME?
[truncated: 704 more rows]

## Sheet: Pangenome_3
Prevotella sp003447235 Pan gene cluster
unique_id	gene_cluster_id	bin_name	genome_name	gene_callers_id	num_genomes_gene_cluster_has_hits	num_genes_in_gene_cluster	max_num_paralogs	SCG	functional_homogeneity_index	geometric_homogeneity_index	combined_homogeneity_index	Pfam_ACC	Pfam	KOfam_ACC	KOfam	KEGG_Class_ACC	KEGG_Class	KEGG_Module_ACC	KEGG_Module	aa_sequence
[truncated: 186 more rows]
